# Supplementary material for: Integrative transcriptomic analysis reveals miR-26a-5p downregulation and a potential predictive gene signature for the progression of metabolic liver disease
Source: Front Cell Dev Biol. 2026 Apr 20;14:1805025. doi: 10.3389/fcell.2026.1805025 (PMC13136239; doi:10.3389/fcell.2026.1805025)
Supplement: Supplementary file 3 [file Table1.xlsx]

## Sheet: S1_res_26a_cluster_w1_tcga_lih
Supplementary Table S1. TCGA-LIHC tumor samples were divided in high and low based on the median miR-26a-5p expression and we investigated the differentially expressed genes (DEGs) using the DESeq2 R package (version 1.44). Significant DEGs were selected based on a adjusted p-value <0.01 and an absolute log fold change (log2FC) ≥ 1.
	baseMean	log2FoldChange	lfcSE	stat	pvalue	padj
MTMR7	143.416	0.584423	0.183853	3.17874	0.00147914	0.0092857
SLC7A2	8271.71	0.792089	0.149257	5.30688	1.11517e-07	7.26188e-06
ABCB5	30.5675	-1.17596	0.35459	-3.31638	0.000911902	0.00650616
CALCR	5.46125	-0.959155	0.247593	-3.87392	0.000107096	0.00129702
THSD7A	224.851	0.526889	0.144157	3.65497	0.00025721	0.00252356
ASB4	122.274	-1.25343	0.211292	-5.93222	2.98866e-09	4.47989e-07
TMEM132A	591.908	-0.821067	0.177782	-4.6184	3.86719e-06	0.0001078
USH1C	648.719	-1.35015	0.332274	-4.06336	4.83708e-05	0.000716155
PRSS21	10.1739	-1.26092	0.286478	-4.40147	1.0752e-05	0.000234347
SLC13A2	215.801	2.23843	0.241304	9.27639	1.75319e-20	6.96411e-17
CACNA2D2	53.4068	0.760889	0.146019	5.2109	1.87925e-07	1.07249e-05
SELE	122.517	-0.640261	0.198007	-3.23352	0.00122276	0.00809855
TRAF3IP3	107.463	0.666937	0.130132	5.1251	2.97379e-07	1.50479e-05
GIPR	45.8905	-1.07032	0.199725	-5.35898	8.36938e-08	5.88412e-06
CD4	2103.25	0.572872	0.113636	5.04127	4.62461e-07	2.13606e-05
SLC6A7	10.3566	-1.10316	0.268857	-4.10314	4.07583e-05	0.000633265
DCN	3075.37	1.11646	0.21748	5.13361	2.84235e-07	1.45684e-05
MAMLD1	351.243	0.602619	0.152233	3.95854	7.541e-05	0.000993524
CD6	223.062	0.549097	0.152663	3.5968	0.000322159	0.00297258
MTMR11	621.449	-0.560859	0.149653	-3.74772	0.00017845	0.0019171
CCDC88C	375.726	0.502188	0.118967	4.22124	2.42964e-05	0.000424293
ATP1A2	115.721	-0.777192	0.201105	-3.8646	0.000111272	0.00132932
MARCO	171.167	0.98359	0.2613	3.76422	0.000167071	0.00181749
RUNX3	223.395	0.614956	0.128922	4.76999	1.84238e-06	6.06078e-05
PLEKHB1	231.624	1.25235	0.250426	5.00089	5.70661e-07	2.53275e-05
NRXN3	169.533	0.943719	0.234842	4.01853	5.85616e-05	0.000823439
RRAGD	1544.09	-0.524697	0.109705	-4.78282	1.72853e-06	5.80646e-05
CD44	2399.27	-0.818476	0.162907	-5.0242	5.05538e-07	2.30819e-05
IFNGR1	3772.26	-0.589475	0.106016	-5.56024	2.6941e-08	2.50345e-06
VCAN	1089.24	0.762052	0.204335	3.72944	0.00019191	0.00202205
TNC	722.22	0.520475	0.151687	3.43124	0.000600838	0.00478292
TG	56.2399	-0.8342	0.213416	-3.9088	9.2756e-05	0.00115502
EPHA3	215.388	0.879912	0.185336	4.74766	2.05782e-06	6.68078e-05
TNFRSF17	15.2643	1.08408	0.287415	3.77184	0.000162051	0.00177697
SLC4A8	18.9548	-0.500523	0.134785	-3.71349	0.000204424	0.00212571
LAMC3	790.238	0.665291	0.168667	3.9444	8e-05	0.00104276
TNIP3	8.10751	1.00387	0.221442	4.53335	5.80557e-06	0.000145496
METTL24	20.8129	1.20593	0.204773	5.88909	3.88337e-09	5.31922e-07
LAMA3	1407.28	-0.78553	0.187591	-4.18747	2.82083e-05	0.000475294
KCNQ1	300.133	-0.506896	0.155028	-3.2697	0.00107662	0.00738148
CBLN4	86.1497	-1.33888	0.30886	-4.33493	1.45808e-05	0.000289594
RASGRF1	58.9932	-0.967995	0.236388	-4.09494	4.22278e-05	0.000650152
SLC2A3	559.478	0.521035	0.125934	4.13735	3.51336e-05	0.00056559
SPAG4	313.273	-0.815012	0.138603	-5.8802	4.09762e-09	5.56471e-07
LTK	57.0664	0.894569	0.173842	5.14586	2.66293e-07	1.39182e-05
SEZ6	147.564	1.95657	0.317737	6.15783	7.37464e-10	1.54179e-07
LIMCH1	582.413	-0.59007	0.147445	-4.00195	6.28222e-05	0.000865725
CCN5	71.424	1.26222	0.231636	5.44914	5.06142e-08	4.06167e-06
NGFR	452.892	0.935195	0.180839	5.17142	2.32323e-07	1.25986e-05
SLC12A2	982.075	0.550719	0.141576	3.88991	0.000100281	0.00123134
EYA2	59.8585	-1.02341	0.2218	-4.61412	3.9477e-06	0.000109659
SNCAIP	139.107	-0.818781	0.180195	-4.54386	5.52326e-06	0.00014064
PRKCQ	46.9389	0.536981	0.152032	3.53203	0.000412384	0.00362209
ME1	1333.37	-0.619869	0.169527	-3.65646	0.000255723	0.00251746
CTNNA2	402.12	-1.53111	0.387676	-3.94945	7.83309e-05	0.00102521
FGFR2	2859.4	0.871997	0.227562	3.8319	0.000127156	0.00148122
KIF26A	98.1392	0.592308	0.143087	4.1395	3.48069e-05	0.00056193
PFKP	687.588	-1.1904	0.179739	-6.62291	3.52194e-11	1.33238e-08
PKM	7709.78	-0.60967	0.152632	-3.99437	6.48677e-05	0.000886228
NAV3	303.449	0.803243	0.220021	3.65075	0.000261471	0.00254878
FGFR3	3736.81	0.52399	0.133375	3.92868	8.54118e-05	0.00108482
PYGM	26.1166	0.503266	0.113555	4.4319	9.34058e-06	0.000209841
CLEC2D	154.444	0.551062	0.121617	4.53113	5.86683e-06	0.0001468
HES2	33.3908	-1.02467	0.220627	-4.64433	3.41185e-06	9.76774e-05
PFN2	619.723	-0.635741	0.179062	-3.5504	0.000384649	0.00344127
SPTB	58.2887	0.544185	0.160068	3.39971	0.000674583	0.00521833
DAPP1	54.4934	0.616942	0.141091	4.37265	1.22747e-05	0.000256621
FSTL3	1475.3	0.70701	0.176993	3.99455	6.4816e-05	0.000886228
ST6GALNAC1	9.76912	1.09631	0.184804	5.93227	2.98774e-09	4.47989e-07
FRMPD1	153.854	0.828925	0.216667	3.8258	0.000130345	0.0015122
TRIP13	263.546	-0.539935	0.138185	-3.90732	9.3326e-05	0.00115758
CDH19	51.8655	1.1437	0.259445	4.40827	1.042e-05	0.000228364
RHOBTB1	1289.35	-0.833077	0.19815	-4.20428	2.61916e-05	0.000447732
CRMP1	251.29	0.634153	0.159683	3.97133	7.14714e-05	0.000951894
EVC	400.841	0.79371	0.204886	3.87392	0.000107099	0.00129702
SIDT1	56.4485	0.509675	0.134235	3.79688	0.000146526	0.00165469
IRAG1	232.014	0.603347	0.126255	4.77879	1.76354e-06	5.86619e-05
ADAM11	42.5381	0.809786	0.182225	4.44389	8.83485e-06	0.000201113
PTGS2	41.0636	1.21877	0.174548	6.98241	2.90164e-12	1.44076e-09
GLI2	28.8722	0.607932	0.192686	3.15504	0.00160475	0.00982579
ATP2A3	566.793	0.745925	0.132191	5.6428	1.67311e-08	1.73752e-06
IPCEF1	49.8039	0.574953	0.13453	4.2738	1.9217e-05	0.000355046
ENO1	42156.2	-0.548983	0.091426	-6.00467	1.91724e-09	3.17323e-07
SLC12A1	149.049	-1.16308	0.361648	-3.21605	0.00129966	0.00844248
WSCD2	3.89137	0.697807	0.195396	3.57124	0.000355298	0.00321855
CACNG4	183.809	-1.19698	0.317324	-3.77212	0.000161864	0.00177614
ICAM3	19.2135	0.890135	0.145357	6.12376	9.13903e-10	1.81512e-07
CAPN6	66.8948	1.39896	0.321414	4.3525	1.34592e-05	0.000274523
ACTN2	420.105	-1.48163	0.274791	-5.39185	6.97348e-08	5.10606e-06
NAALAD2	70.3136	0.668462	0.183232	3.64817	0.000264112	0.00256979
LAMP3	144.266	0.553102	0.161129	3.43267	0.000597671	0.00477206
P2RY10	63.2852	0.697613	0.174462	3.99866	6.37027e-05	0.000874591
BRINP1	13.8149	1.24076	0.26666	4.65296	3.27199e-06	9.52172e-05
MYH7B	145.271	-1.05302	0.163141	-6.45465	1.08468e-10	3.59052e-08
LXN	137.752	0.594337	0.128155	4.63762	3.52442e-06	0.000100719
SP140	114.404	0.635745	0.158713	4.00563	6.18524e-05	0.000856074
CDC14A	127.954	0.566986	0.102075	5.55463	2.78198e-08	2.55508e-06
MOXD1	197.513	0.766693	0.207212	3.70005	0.000215561	0.00220544
DCT	11.4957	0.759965	0.223741	3.39663	0.0006822	0.00525812
IGSF9B	19.3611	0.579199	0.16511	3.50796	0.000451555	0.00387583
TCF7	979.146	-0.649596	0.143168	-4.5373	5.69792e-06	0.000143251
PTPRC	718.239	0.755203	0.1446	5.2227	1.76328e-07	1.03442e-05
C1QTNF3	1007.88	-2.53539	0.227906	-11.1247	9.51063e-29	1.51114e-24
SERTAD4	33.636	-0.726025	0.210033	-3.45671	0.000546811	0.00444868
SEMA5B	213.856	0.595412	0.113892	5.22787	1.71472e-07	1.01661e-05
TRPM3	57.1699	-0.874489	0.226811	-3.85558	0.000115456	0.00137517
GRHL2	23.812	1.40026	0.281229	4.97906	6.38927e-07	2.75867e-05
HAL	6124.59	0.880134	0.215392	4.08621	4.38485e-05	0.000667498
COL16A1	414.013	0.602284	0.174958	3.44245	0.000576464	0.004633
TTC39A	560.838	-0.798129	0.184675	-4.32181	1.54755e-05	0.000303911
AQP6	81.829	-2.43437	0.321471	-7.57258	3.65883e-14	3.05974e-11
EPDR1	1034.13	-0.602432	0.117732	-5.117	3.10429e-07	1.55546e-05
FAT2	10.2919	-0.616632	0.173426	-3.55559	0.00037713	0.00338303
FTL	564059	-0.5248	0.119703	-4.38419	1.16416e-05	0.000248417
ADAMTS2	758.898	0.59714	0.16133	3.70137	0.000214443	0.00219541
MT3	32.0747	-1.34482	0.353087	-3.80874	0.000139674	0.00159317
LPCAT2	412.503	-0.611241	0.145307	-4.20654	2.59309e-05	0.000444462
PHACTR3	4.22747	1.05366	0.202187	5.21132	1.875e-07	1.07249e-05
PIR	1575.01	-0.583732	0.112368	-5.1948	2.04937e-07	1.14254e-05
SULT2B1	26.6881	-1.77209	0.263912	-6.7147	1.88456e-11	7.6779e-09
TMEM40	25.5938	-1.25085	0.239567	-5.22132	1.77655e-07	1.03778e-05
SLC4A11	87.6436	-0.777481	0.212701	-3.65528	0.000256901	0.00252356
EBF4	439.99	0.819282	0.165853	4.93982	7.81938e-07	3.24681e-05
CPXM1	142.117	0.625901	0.168383	3.71712	0.000201504	0.00210361
SIRPG	69.5767	0.634274	0.179657	3.53047	0.000414823	0.00364035
LTBP4	1592.15	0.594347	0.136065	4.36812	1.25322e-05	0.000260293
LYZ	9220.56	-0.887922	0.221692	-4.00521	6.19637e-05	0.000856868
NRCAM	599.267	-1.18732	0.265402	-4.47366	7.68919e-06	0.00018073
SMPX	57.9731	-0.880233	0.259425	-3.39301	0.000691288	0.00530879
SEL1L3	1637.54	-0.577206	0.177208	-3.25722	0.00112508	0.00763293
PITPNM3	33.0876	0.589719	0.182934	3.22367	0.00126558	0.00828887
CD200	148.842	0.500176	0.111853	4.47173	7.75904e-06	0.000181566
CCDC80	1369.18	0.78323	0.20698	3.78409	0.000154273	0.00171838
GABRP	26.2437	1.16052	0.254648	4.55735	5.18026e-06	0.000135282
FMO2	102.531	0.649202	0.172457	3.76443	0.000166929	0.00181749
BAMBI	1786.03	-0.666735	0.152465	-4.37303	1.22533e-05	0.000256512
TREM2	253.087	-0.580448	0.157808	-3.67819	0.00023489	0.00236813
SUSD2	429.051	0.736234	0.161915	4.54705	5.44037e-06	0.000139874
GGT5	1184.15	0.689355	0.163173	4.22469	2.39268e-05	0.000419618
PRODH	735.912	1.23882	0.26854	4.61317	3.96578e-06	0.000109969
GRK3	797.548	-0.684677	0.159652	-4.28857	1.79827e-05	0.000338139
SLC5A1	59.002	2.25963	0.31554	7.16117	7.99924e-13	4.88846e-10
TSPO	2453.45	-0.595274	0.123072	-4.8368	1.31946e-06	4.75394e-05
CACNA1I	37.2757	-0.980944	0.277056	-3.5406	0.000399224	0.00353582
GRAP2	115.725	0.514027	0.159844	3.21581	0.00130077	0.00844357
IL2RB	332.246	0.635902	0.141568	4.49184	7.06098e-06	0.000168964
CHGA	20.7675	-1.72733	0.274977	-6.28173	3.34825e-10	8.72138e-08
GALNT16	119.129	0.741308	0.152326	4.8666	1.13536e-06	4.22477e-05
TCL1A	13.9315	1.20376	0.256317	4.69639	2.64802e-06	8.09122e-05
EFS	40.9047	0.659776	0.177298	3.72129	0.00019821	0.00207445
SLA2	68.582	0.608903	0.135455	4.49525	6.94885e-06	0.000167288
DOK5	58.0272	0.543537	0.156294	3.47766	0.000505818	0.00418155
BIRC7	15.7703	-0.845579	0.252142	-3.35359	0.000797705	0.00588428
SIRPB1	37.4177	0.533954	0.154991	3.44506	0.000570928	0.00461006
FERMT1	242.136	-0.965301	0.22019	-4.38394	1.16552e-05	0.000248417
PLCB4	52.5985	0.53254	0.156097	3.4116	0.000645818	0.00504494
SYNDIG1	12.3324	1.13154	0.289729	3.9055	9.40297e-05	0.00116358
LAMA1	29.7547	1.26361	0.245745	5.14195	2.71895e-07	1.41181e-05
GPR143	148.953	0.796883	0.202101	3.943	8.04675e-05	0.00104542
CHRDL1	44.389	1.06111	0.287218	3.69445	0.000220361	0.00225165
PAGE4	1092.84	-2.94422	0.444935	-6.61718	3.66115e-11	1.35284e-08
BMX	25.953	0.50223	0.144077	3.48585	0.000490569	0.00409088
CD40LG	36.4357	0.727043	0.15159	4.79613	1.61763e-06	5.52741e-05
TIMP1	14493.3	0.555345	0.175852	3.15803	0.00158839	0.0097557
ZDHHC15	14.509	0.827265	0.191501	4.31989	1.56106e-05	0.000304714
GLA	1167.93	-0.546732	0.0903335	-6.05237	1.42728e-09	2.46501e-07
BEX4	358.583	0.680229	0.138317	4.9179	8.74758e-07	3.52767e-05
NALCN	56.4659	1.13451	0.243663	4.65606	3.2232e-06	9.41087e-05
FGF14	133.57	-0.88019	0.230471	-3.81909	0.000133945	0.00154333
CCL22	30.3112	0.604349	0.177892	3.39728	0.000680585	0.00525812
CYB5B	2491.05	-0.523456	0.0742102	-7.0537	1.74226e-12	9.88671e-10
SLC7A6	117.017	-0.635198	0.114319	-5.55635	2.75481e-08	2.54484e-06
WFDC1	80.2601	0.574271	0.158594	3.621	0.000293463	0.0027788
CRISPLD2	751.542	0.948182	0.160283	5.91566	3.30544e-09	4.90842e-07
FOXF1	84.2519	0.525307	0.145796	3.60302	0.000314538	0.00291921
HAGHL	111.014	-0.644499	0.188336	-3.42207	0.000621461	0.00491263
FBXO31	3158.13	-0.632766	0.119988	-5.27357	1.33794e-07	8.53758e-06
PYCARD	609.008	-0.601763	0.16392	-3.67107	0.000241536	0.00241673
IL21R	44.2376	0.626287	0.179005	3.49872	0.000467506	0.00394697
TMC5	375.555	-1.58833	0.27826	-5.7081	1.14248e-08	1.26943e-06
AQP9	21199.1	-0.742565	0.20237	-3.66934	0.000243177	0.00242247
IQCH	105.651	-1.01756	0.188001	-5.41253	6.21408e-08	4.70169e-06
OCA2	72.1925	1.73545	0.290438	5.97529	2.29681e-09	3.65159e-07
SFRP1	53.2445	0.863693	0.217075	3.97878	6.92685e-05	0.000928783
DKK4	146.556	-1.24332	0.34327	-3.622	0.000292331	0.00277139
NDRG1	11607.2	-0.591347	0.142805	-4.14094	3.45889e-05	0.000559657
STMN2	113.219	1.26693	0.341979	3.70471	0.000211632	0.00217364
TUSC3	511.772	-0.630235	0.197928	-3.18417	0.00145171	0.00916779
MAP4K1	139.574	0.501493	0.125546	3.99451	6.48282e-05	0.000886228
CKM	4.39543	0.637129	0.192937	3.30227	0.000959052	0.00674563
TNNT1	42.8059	-0.887197	0.27921	-3.17753	0.00148537	0.00931012
EPHX3	12.4682	0.513733	0.161844	3.17424	0.00150227	0.00939379
CCNE1	241.509	0.622798	0.166578	3.73878	0.000184918	0.00197272
APLP1	176.428	-0.765408	0.225578	-3.3931	0.000691053	0.00530879
CD79A	131.433	1.23854	0.232153	5.33502	9.55314e-08	6.43554e-06
SYNGR4	10.772	-0.582028	0.170569	-3.41228	0.000644217	0.00503739
CLEC11A	239.653	0.585865	0.133647	4.38368	1.16692e-05	0.000248417
SIGLEC6	6.00283	0.754578	0.227888	3.31118	0.000929026	0.00659575
HAS1	16.8063	1.55199	0.282407	5.49559	3.89401e-08	3.27867e-06
KCNN1	17.7298	0.732175	0.201828	3.62772	0.000285937	0.00272541
RUNDC3B	359.767	-0.565002	0.150674	-3.74983	0.000176956	0.00190233
RASA4	9.921	0.526162	0.133695	3.93555	8.30049e-05	0.00106449
CDK6	1611.37	-0.540958	0.148441	-3.64426	0.000268167	0.00259906
STX1A	95.8514	-0.510911	0.104165	-4.90484	9.35018e-07	3.67735e-05
ZNHIT1	8352.8	-0.513824	0.0991746	-5.181	2.20694e-07	1.20502e-05
AEBP1	3445.63	0.976258	0.182994	5.33492	9.55873e-08	6.43554e-06
GCK	616.594	-1.20373	0.365458	-3.29375	0.000988615	0.00691214
CNTNAP3	50.1536	-0.843782	0.206293	-4.09021	4.30992e-05	0.000660396
OGN	112.88	1.41533	0.251149	5.63543	1.74621e-08	1.75605e-06
LHX6	41.5108	0.638692	0.14111	4.52621	6.00519e-06	0.000148624
PTGR1	14285.9	-0.522793	0.147808	-3.53698	0.000404732	0.00357663
TNFSF8	38.3782	0.617617	0.134669	4.58618	4.51427e-06	0.000121161
DNM1	319.657	-0.651685	0.180713	-3.60619	0.00031072	0.00289392
DOCK8	469.938	0.530809	0.133625	3.97238	7.1158e-05	0.000948514
CA9	379.193	-1.87487	0.324147	-5.78401	7.294e-09	8.77988e-07
CXCL12	2046.95	0.79081	0.16316	4.84683	1.25452e-06	4.55092e-05
MAP3K8	405.31	-0.513644	0.129286	-3.97294	7.09915e-05	0.00094709
DNAJC12	750.136	-0.562053	0.176859	-3.17798	0.00148304	0.00930278
RNF43	809.561	-0.52606	0.150388	-3.49803	0.000468715	0.00395298
ASPA	144.459	0.512635	0.162012	3.16417	0.00155524	0.00963401
SEPTIN4	1886.73	-1.02908	0.174254	-5.90567	3.51221e-09	5.11977e-07
TRIM16L	1331.08	-0.924148	0.185383	-4.98509	6.19343e-07	2.70614e-05
ALDH3A1	5623.03	-2.45047	0.328122	-7.46815	8.13328e-14	6.15379e-11
CCL2	614.735	0.72332	0.156184	4.6312	3.63547e-06	0.0001026
HSD17B1	38.5178	-0.752193	0.143552	-5.23986	1.607e-07	9.63535e-06
SGCA	68.3067	0.95229	0.194298	4.90117	9.52654e-07	3.7191e-05
HLF	4600.14	-0.631683	0.163873	-3.85471	0.000115866	0.00137593
EFNB3	27.6743	0.601728	0.168566	3.56969	0.00035741	0.00323215
MYH3	155.049	-0.890931	0.159534	-5.58457	2.34276e-08	2.24242e-06
ODAM	289.903	-2.16026	0.444811	-4.85659	1.19427e-06	4.40274e-05
SOD3	680.858	0.716056	0.187924	3.81035	0.00013877	0.00158513
CLNK	7.86561	0.800867	0.17525	4.56984	4.88098e-06	0.000129449
CRYAB	640.773	-0.623149	0.19596	-3.17999	0.00147282	0.00925733
TECTA	35.2357	0.697179	0.118373	5.8897	3.86903e-09	5.31922e-07
DCPS	2933.36	0.545407	0.118631	4.59751	4.27562e-06	0.000115931
NRXN2	322.28	-0.62044	0.190281	-3.26065	0.00111155	0.00755733
CPT1A	8162.46	0.5213	0.10622	4.90776	9.21217e-07	3.65018e-05
APOA4	1426.82	-1.44548	0.327699	-4.41099	1.02897e-05	0.000226759
CD5	138.544	0.82074	0.149882	5.47589	4.35319e-08	3.54707e-06
CALCA	90.2513	-2.26418	0.283652	-7.98224	1.43696e-15	1.90265e-12
POU2AF1	124.708	1.09829	0.209597	5.24001	1.60566e-07	9.63535e-06
CD69	107.342	1.0092	0.148511	6.79543	1.07986e-11	4.51526e-09
ASIC1	152.895	-1.31328	0.205127	-6.4023	1.53053e-10	4.76836e-08
ACSS3	4237.61	-0.550554	0.157995	-3.48462	0.000492839	0.0041063
CUX2	2041.69	-0.707075	0.186547	-3.79033	0.000150446	0.00169055
ST8SIA1	28.2987	0.814079	0.154535	5.26792	1.37976e-07	8.73426e-06
ADTRP	65.1903	1.07727	0.231545	4.65252	3.27895e-06	9.52454e-05
UST	115.647	-1.12801	0.196992	-5.72614	1.0274e-08	1.16603e-06
MDGA1	250.922	-0.633528	0.191407	-3.30985	0.000933452	0.0066124
CILK1	1535.42	-0.624742	0.117174	-5.33177	9.72614e-08	6.49322e-06
GLP1R	61.7135	1.55639	0.345925	4.49922	6.82024e-06	0.000164942
RBM24	301.192	-0.743731	0.173676	-4.2823	1.84973e-05	0.000346883
TSPO2	39.1704	-0.657409	0.167702	-3.9201	8.85112e-05	0.00111704
B3GAT2	10.3586	0.576928	0.167234	3.44983	0.000560931	0.00454899
SOBP	370.419	0.79903	0.182508	4.37806	1.1974e-05	0.000252327
UNC93A	558.052	0.93035	0.231481	4.01912	5.84158e-05	0.000822116
SMOC2	447.829	0.850788	0.156361	5.44117	5.29326e-08	4.20499e-06
GMDS	1597.04	-0.521361	0.10289	-5.06718	4.03753e-07	1.90363e-05
C7	3506.18	1.35681	0.235707	5.75636	8.59485e-09	9.96815e-07
GZMK	35.1395	0.996554	0.186163	5.35313	8.64455e-08	6.02981e-06
PCDHB7	32.3543	0.967182	0.180393	5.36154	8.25167e-08	5.84709e-06
ITK	108.129	0.838401	0.15513	5.4045	6.49879e-08	4.87072e-06
LIFR	520.858	0.842145	0.150694	5.58844	2.29121e-08	2.24242e-06
PDGFRB	3152.82	0.505085	0.109671	4.60546	4.11553e-06	0.000112762
PFKFB4	200.84	-0.598458	0.136652	-4.37943	1.18991e-05	0.000251712
COL7A1	802.703	-1.24569	0.209122	-5.95677	2.57265e-09	3.96862e-07
CSPG5	73.1599	-0.707822	0.153748	-4.60378	4.14888e-06	0.000112879
CYTIP	192.829	0.695219	0.143189	4.85525	1.20233e-06	4.41198e-05
SLC30A3	59.3209	-1.99456	0.248597	-8.02325	1.02986e-15	1.48759e-12
CLIP4	465.309	-0.677624	0.162644	-4.1663	3.09584e-05	0.00051186
EFEMP1	1306.15	0.81337	0.221446	3.67299	0.000239727	0.00240165
REG1A	1312.05	-2.44452	0.442615	-5.52291	3.33427e-08	2.94324e-06
WNT6	13.8389	-0.847411	0.186913	-4.53371	5.79561e-06	0.000145476
IL18R1	188.531	0.58601	0.134057	4.37136	1.23472e-05	0.000257799
SLC9A2	6.87068	-0.761942	0.21636	-3.52163	0.000428898	0.00373412
ARID3A	911.974	0.980684	0.177328	5.53032	3.19639e-08	2.88565e-06
CD207	18.8223	0.901998	0.207663	4.34356	1.40193e-05	0.000280899
EPHA4	89.6523	0.598435	0.131785	4.541	5.59893e-06	0.000142111
GPX7	330.816	0.531554	0.154086	3.44973	0.000561145	0.00454899
ANGPTL1	280.338	0.864133	0.200368	4.31273	1.61248e-05	0.000310951
QSOX1	4726.11	0.767134	0.189483	4.04856	5.15348e-05	0.000747846
ELAPOR1	91.4638	0.703521	0.183019	3.84397	0.000121061	0.00142695
WLS	1076.01	-0.62917	0.168793	-3.72746	0.00019342	0.00203527
CD2	327.134	0.603361	0.156818	3.84751	0.000119325	0.00140963
SLAMF1	67.8566	0.633848	0.144928	4.37353	1.22254e-05	0.000256266
CD48	113.819	0.703433	0.13892	5.06357	4.11487e-07	1.92865e-05
PLA2G2D	114.048	1.06296	0.263918	4.02762	5.63439e-05	0.000800847
SLC2A1	454.26	-0.710661	0.156095	-4.55276	5.29478e-06	0.000137465
TNFSF4	182.328	0.559281	0.145086	3.85482	0.000115813	0.00137593
HSD11B1	15751.2	-0.785005	0.23983	-3.27317	0.0010635	0.00731199
CCN2	3316.47	0.642122	0.129024	4.97676	6.4657e-07	2.77658e-05
ABCG2	1367.09	-0.701807	0.169547	-4.13931	3.48355e-05	0.00056193
ECRG4	15.3596	1.0895	0.200568	5.43208	5.56998e-08	4.3345e-06
NR4A3	163.008	0.655954	0.170455	3.84825	0.000118965	0.00140773
LTBP2	1320.06	0.608362	0.152805	3.98129	6.85411e-05	0.000919805
GPR68	60.0066	0.628065	0.136385	4.60507	4.1232e-06	0.000112762
ESRRB	5.81464	0.596153	0.179781	3.316	0.000913156	0.00650926
GPR75	47.846	0.659114	0.165151	3.99099	6.57982e-05	0.00089414
FKBP1B	170.125	-0.75418	0.209472	-3.60038	0.000317753	0.00294218
TECTB	32.8987	-0.755327	0.214063	-3.52852	0.000417888	0.00365831
ELOVL3	14.7922	0.822239	0.244177	3.36738	0.000758857	0.00566611
PYROXD2	420.778	-0.61475	0.194573	-3.15947	0.00158055	0.00973385
CNNM1	311.353	-1.07554	0.261497	-4.11302	3.9051e-05	0.000613752
SFRP5	241.577	1.69585	0.402836	4.20977	2.55627e-05	0.000441004
TEK	262.997	0.651004	0.145441	4.47606	7.6034e-06	0.000179177
KCNJ5	244.356	-0.926514	0.15767	-5.87629	4.1957e-09	5.57455e-07
SMAD9	77.2773	0.584795	0.128314	4.55753	5.17584e-06	0.000135282
EGR1	4941.12	0.62973	0.155758	4.04301	5.27689e-05	0.000760839
GLT8D2	66.4046	0.521594	0.121119	4.30644	1.659e-05	0.000317972
TNFRSF8	18.2953	0.596025	0.13687	4.35468	1.3326e-05	0.000273208
TBX4	80.9135	-2.47136	0.336586	-7.34243	2.09748e-13	1.51486e-10
BCL2L14	72.837	0.667584	0.205175	3.25373	0.00113902	0.00769794
FABP3	214.692	-0.567715	0.151631	-3.74405	0.00018108	0.00194273
CCR2	84.0146	0.681824	0.158721	4.29573	1.74116e-05	0.000330515
TNFSF10	5033.75	0.562613	0.121084	4.64645	3.37693e-06	9.68521e-05
CPXM2	194.377	0.617408	0.169678	3.6387	0.000274016	0.00264189
TMEM54	468.555	-0.762156	0.163925	-4.64941	3.32886e-06	9.58193e-05
CXCR4	1189.09	0.600229	0.115782	5.18414	2.17011e-07	1.18899e-05
SV2C	10.6294	-0.519532	0.164393	-3.1603	0.00157604	0.00971365
SASH3	250.876	0.519971	0.132018	3.93863	8.19497e-05	0.00105519
FMOD	608.738	0.779625	0.186153	4.18809	2.81312e-05	0.000474498
LAX1	32.5405	0.993833	0.154261	6.44252	1.17505e-10	3.81027e-08
LY9	62.9246	0.710216	0.147891	4.80229	1.56861e-06	5.41987e-05
HS3ST2	93.1966	-0.577882	0.168416	-3.43128	0.00060074	0.00478292
LDB3	27.1394	0.67936	0.119459	5.68696	1.29322e-08	1.40739e-06
ARL4A	746.53	-0.550875	0.116767	-4.71773	2.38488e-06	7.47402e-05
PHF24	12.3266	1.28329	0.199303	6.43886	1.20373e-10	3.82521e-08
DNAI1	11.7221	1.50924	0.23605	6.39376	1.61859e-10	4.94573e-08
KIAA1549	241.534	-0.711724	0.186388	-3.81851	0.000134258	0.00154372
CHST3	252.973	0.543522	0.135832	4.00143	6.29619e-05	0.000866173
EGR2	122.47	0.666742	0.156983	4.24724	2.16424e-05	0.00038856
SSPN	77.8952	0.773467	0.16777	4.61029	4.02113e-06	0.000110708
NECAB1	50.2535	-1.34291	0.18841	-7.12757	1.02155e-12	6.01165e-10
NR4A1	1010.08	0.557964	0.158637	3.51723	0.000436069	0.00377792
NFE2	22.2817	-0.831285	0.219719	-3.7834	0.000154701	0.00172131
DBH	202.966	0.995188	0.170426	5.83942	5.23827e-09	6.76674e-07
NRK	10.5274	0.84884	0.216278	3.92477	8.68142e-05	0.00110087
G0S2	4310.06	-0.711962	0.19299	-3.68911	0.000225041	0.00229063
INHA	34.7064	1.40702	0.268296	5.24428	1.56894e-07	9.55721e-06
SLC12A5	34.4475	-0.608268	0.179418	-3.39022	0.000698365	0.00534247
ZNF831	39.0916	0.859861	0.16617	5.1746	2.28406e-07	1.24286e-05
PTGIS	236.216	1.11931	0.202582	5.52522	3.29081e-08	2.9211e-06
ZBP1	48.7886	0.766491	0.172247	4.44994	8.58949e-06	0.000196655
PAIP2B	663.078	0.558481	0.162553	3.43568	0.000591075	0.00472414
ATP8A1	210.516	0.552766	0.117671	4.69756	2.6329e-06	8.06517e-05
POF1B	183.473	-0.973781	0.287916	-3.38217	0.000719165	0.00544369
SPDEF	34.7592	-1.08798	0.284594	-3.82293	0.000131873	0.00152277
GNMT	3889.71	0.707551	0.212206	3.33426	0.000855254	0.00619659
KCNK17	23.0311	0.771634	0.191663	4.02599	5.67364e-05	0.000804179
MT2A	26971.8	-0.828459	0.210953	-3.92722	8.59336e-05	0.00109057
GPR18	17.434	0.814416	0.16008	5.08756	3.62696e-07	1.75663e-05
BMP4	569.408	-0.688402	0.181984	-3.78277	0.000155094	0.00172207
TEKT3	3.38049	0.987225	0.181822	5.42964	5.64693e-08	4.3345e-06
FOSB	1012.82	1.34448	0.212808	6.31778	2.65343e-10	7.66552e-08
SDCBP2	551.283	-0.595181	0.185944	-3.20086	0.0013702	0.00878929
GNRH2	9.50379	1.58355	0.260325	6.08297	1.17973e-09	2.15457e-07
TMEM74B	62.5434	-0.77953	0.162008	-4.81167	1.49677e-06	5.24992e-05
S1PR4	74.5529	0.594863	0.140774	4.22565	2.38248e-05	0.00041829
MMP24	129.412	-1.19089	0.194081	-6.13607	8.45855e-10	1.73297e-07
GRPR	49.8734	-1.19979	0.286845	-4.1827	2.88071e-05	0.000483843
CCR7	69.2414	0.859216	0.155758	5.51636	3.46102e-08	3.00504e-06
CFP	14.0211	0.643863	0.147033	4.37902	1.19213e-05	0.000251712
PZP	151.295	1.39184	0.218401	6.37288	1.85509e-10	5.56142e-08
PRDM7	8.49063	-0.760251	0.209999	-3.62026	0.000294312	0.00278492
AIF1L	409.768	0.576294	0.132979	4.33372	1.46609e-05	0.000290821
OMD	22.9752	1.18853	0.250423	4.74611	2.07366e-06	6.68325e-05
BCL11B	84.4949	0.58532	0.152996	3.82573	0.000130387	0.0015122
ATP13A4	12.6295	1.99722	0.251204	7.9506	1.85607e-15	2.26855e-12
TNFRSF19	555.962	-1.02994	0.24056	-4.28144	1.85692e-05	0.000347521
FGL2	713.996	0.525948	0.119941	4.38506	1.15953e-05	0.000248417
SPECC1	391.559	-0.781471	0.158786	-4.92154	8.58641e-07	3.47149e-05
CPA4	10.0984	-0.763365	0.23082	-3.30718	0.0009424	0.0066639
FLNC	1092.81	-1.50687	0.257838	-5.84426	5.08832e-09	6.62691e-07
PDE11A	223.124	-0.653954	0.189063	-3.45892	0.000542345	0.0044214
GAD1	41.3452	-0.979478	0.27375	-3.57801	0.000346226	0.00314893
WDFY4	153.074	0.605393	0.142994	4.2337	2.29879e-05	0.000406743
ISLR	597.287	0.740539	0.227455	3.25576	0.00113087	0.00765266
ACKR4	9.04328	0.554899	0.144832	3.83132	0.000127457	0.00148363
KCNC1	9.39688	0.794843	0.238875	3.32744	0.000876464	0.00631391
ATP1B2	179.037	0.920292	0.15958	5.76696	8.07123e-09	9.48819e-07
AANAT	5.03071	-0.569945	0.178673	-3.18988	0.00142332	0.00902441
FGF13	316.207	-0.772909	0.180756	-4.27598	1.90294e-05	0.000353223
LBP	35496.2	-0.597472	0.16519	-3.61687	0.000298191	0.00280736
CRACR2A	93.6234	1.1467	0.150071	7.64103	2.1549e-14	2.06942e-11
UNC13A	33.8207	-0.854954	0.227416	-3.75943	0.000170303	0.00184706
SULT4A1	146.006	-1.3711	0.391182	-3.50503	0.000456562	0.00389459
ASS1	40913.2	0.594623	0.143408	4.14636	3.378e-05	0.000550108
PRDM12	9.19469	-0.541919	0.154128	-3.51604	0.000438036	0.00378876
FIBCD1	25.997	-2.05409	0.30139	-6.81539	9.40081e-12	4.03701e-09
SLC6A8	1471.78	-0.826099	0.206115	-4.00796	6.12453e-05	0.0008528
PNCK	58.2184	-1.22893	0.348407	-3.5273	0.000419826	0.00367325
POLN	41.1074	-0.781616	0.16464	-4.74742	2.06028e-06	6.68078e-05
PYY	7.57549	0.934244	0.178655	5.22932	1.70132e-07	1.01245e-05
CCL25	260.703	-1.39713	0.286778	-4.87182	1.10574e-06	4.14364e-05
IDO1	156.614	0.921885	0.186595	4.94056	7.79003e-07	3.24681e-05
PPP1R1B	37.175	-1.77192	0.284311	-6.23233	4.5954e-10	1.12333e-07
KHDRBS3	729.592	-0.581284	0.105157	-5.52777	3.2433e-08	2.90217e-06
ABHD12B	36.9428	0.608106	0.15455	3.93468	8.33073e-05	0.00106695
MATN3	89.9053	-2.37993	0.25389	-9.37388	6.99168e-21	3.70303e-17
FCRLA	42.0987	1.39015	0.23064	6.02734	1.66681e-09	2.78779e-07
IQCA1	17.9552	0.548679	0.160512	3.41831	0.000630119	0.00494761
JCHAIN	679.244	0.966432	0.239947	4.02769	5.63268e-05	0.000800847
ITGB4	839.202	-0.65575	0.155168	-4.22606	2.37814e-05	0.00041799
CLEC10A	197.366	0.71062	0.125506	5.66203	1.49595e-08	1.59524e-06
GUCY2D	32.7962	0.890666	0.219821	4.05177	5.0831e-05	0.000745757
RHBG	2574.85	-1.52559	0.291911	-5.22623	1.73006e-07	1.02189e-05
RAB25	25.988	1.27161	0.286474	4.43882	9.04521e-06	0.000205313
FCRL2	7.90376	1.24494	0.250516	4.96952	6.71191e-07	2.85913e-05
VSTM2L	211.047	-0.941703	0.249183	-3.77917	0.000157355	0.00174109
SLC14A2	28.5184	-1.29559	0.293884	-4.40851	1.04083e-05	0.000228364
MYBPH	18.1802	-0.909257	0.269584	-3.37281	0.000744045	0.00557648
CHIT1	88.8825	0.955027	0.240364	3.97325	7.08978e-05	0.000946634
DCLK1	43.1989	0.782692	0.151488	5.16669	2.38274e-07	1.28773e-05
BEX2	384.104	0.893911	0.263182	3.39655	0.000682414	0.00525812
BEX1	141.46	1.5765	0.364208	4.32856	1.50084e-05	0.000295867
EPHB2	525.667	-1.15734	0.20912	-5.53433	3.12415e-08	2.83655e-06
MYH11	876.408	0.569289	0.167468	3.39938	0.000675385	0.00522199
GSTT2B	91.5142	0.792697	0.214587	3.69406	0.000220699	0.00225365
DUSP26	13.7118	0.782622	0.204628	3.82461	0.000130978	0.00151689
TTC9	1125.63	-0.790003	0.16651	-4.74448	2.09042e-06	6.72361e-05
PEBP4	26.3182	-1.18472	0.307895	-3.84781	0.00011918	0.00140897
ADAMDEC1	68.5234	0.743843	0.22912	3.24652	0.00116826	0.00783261
GSTM3	691.067	-0.521352	0.163382	-3.191	0.0014178	0.00900738
PTPN22	53.0378	0.64178	0.141411	4.53841	5.66795e-06	0.000143177
RSAD2	274.72	0.543779	0.155804	3.49015	0.000482758	0.00403944
SAA2	5300.46	-1.16469	0.289054	-4.02931	5.59418e-05	0.000798616
EMP1	1215.44	0.640785	0.129134	4.96216	6.97119e-07	2.96164e-05
KLRD1	78.7393	0.503264	0.145064	3.46926	0.000521894	0.00428325
LRP4	202.132	-0.808613	0.208992	-3.86912	0.000109229	0.0013178
PIWIL4	69.0259	0.720919	0.169226	4.26011	2.04327e-05	0.000371884
SPOCD1	23.9102	-0.686392	0.184272	-3.72488	0.000195407	0.00205346
DSG1	549.129	-0.701003	0.222048	-3.15699	0.00159406	0.00978294
APLNR	1007.28	0.539437	0.149804	3.60094	0.00031707	0.00293757
PDGFRA	471.884	0.713622	0.220958	3.22967	0.00123932	0.00817079
CCNJL	66.503	-0.92906	0.195028	-4.76372	1.90057e-06	6.22642e-05
TBX3	2855.33	-0.6872	0.176691	-3.88928	0.000100542	0.00123195
HILPDA	253.314	-0.796542	0.128138	-6.21629	5.09052e-10	1.18946e-07
ADGRB3	10.6154	1.57943	0.230175	6.86188	6.7959e-12	2.99945e-09
LCA5	42.7904	0.500577	0.124471	4.02163	5.77965e-05	0.000814869
PRR5L	305.277	-1.0434	0.165608	-6.30045	2.96792e-10	8.13057e-08
EHF	999.71	1.02457	0.198856	5.15232	2.57277e-07	1.3536e-05
GLS2	66.6916	1.12982	0.236161	4.78412	1.71739e-06	5.78128e-05
TESPA1	52.1831	0.709842	0.154336	4.59932	4.23879e-06	0.000115128
PPP1R1A	3549.54	0.652406	0.201633	3.23561	0.00121381	0.00805797
B4GALNT1	343.475	-0.656245	0.207853	-3.15726	0.00159258	0.00977765
FAIM2	11.9994	0.866051	0.203766	4.25022	2.13564e-05	0.000385605
PKIB	403.642	-1.08359	0.206629	-5.24417	1.56991e-07	9.55721e-06
TEC	114.64	-0.541246	0.116949	-4.62804	3.69138e-06	0.000103809
KCNMB4	93.0875	-0.785135	0.150617	-5.21279	1.86018e-07	1.07088e-05
GLUL	169502	-1.16167	0.206576	-5.62345	1.87176e-08	1.85877e-06
NPL	1141.45	-0.546075	0.133607	-4.08716	4.36681e-05	0.000666515
HTR2B	76.1805	-1.25469	0.222588	-5.63684	1.73194e-08	1.75605e-06
WNT10A	16.3398	0.78353	0.186715	4.19638	2.7121e-05	0.00046039
STAB2	46.5262	1.13106	0.208309	5.42971	5.64444e-08	4.3345e-06
USP44	12.0277	1.07878	0.198977	5.42162	5.90609e-08	4.51163e-06
VILL	83.3366	0.61268	0.105049	5.83232	5.46612e-09	6.99835e-07
NEK3	440.944	-0.54976	0.116821	-4.70602	2.52603e-06	7.82381e-05
THSD1	215.741	-0.694174	0.143763	-4.8286	1.37493e-06	4.89828e-05
SCRN1	482.116	-0.748947	0.168012	-4.45771	8.28392e-06	0.000191029
IL6	21.0585	0.720104	0.220856	3.26051	0.00111213	0.00755798
AOAH	239.289	0.523055	0.128692	4.06439	4.81573e-05	0.000714469
SCN7A	32.5195	1.34829	0.252967	5.32992	9.82581e-08	6.53232e-06
BLK	21.2549	0.906644	0.214668	4.22348	2.40563e-05	0.000421422
ENPP2	2732.61	0.53459	0.145024	3.68623	0.000227603	0.00231375
CCL21	1018.83	0.930721	0.245631	3.7891	0.000151193	0.00169775
SIT1	62.4537	0.707973	0.159951	4.42618	9.59143e-06	0.000214344
KIAA0319	16.3439	-0.926	0.162131	-5.71142	1.12038e-08	1.25364e-06
IRF4	63.1773	1.40828	0.201201	6.99936	2.57133e-12	1.36186e-09
TTPA	2953.68	-0.547734	0.157314	-3.48179	0.000498068	0.00414
GGH	10781	-1.03382	0.141976	-7.28165	3.29757e-13	2.27805e-10
POU2F3	33.9328	-0.887887	0.223401	-3.97441	7.05531e-05	0.000943619
ARHGAP20	51.9319	0.54611	0.171466	3.18494	0.00144784	0.0091486
THBS1	4401.92	0.769416	0.156954	4.90217	9.47828e-07	3.70937e-05
CGREF1	1163.1	-0.966697	0.170916	-5.65598	1.54957e-08	1.6414e-06
EMILIN1	1375.41	0.606676	0.160301	3.7846	0.000153955	0.00171663
TRIM54	72.1315	-1.64542	0.27013	-6.0912	1.12064e-09	2.14529e-07
TET1	72.5879	0.508234	0.150955	3.36678	0.000760514	0.00567251
MNS1	222.524	1.0341	0.203111	5.09133	3.5556e-07	1.72767e-05
MMRN1	122.981	0.706555	0.14516	4.86743	1.13059e-06	4.21688e-05
TRPC3	8.86178	1.17618	0.249378	4.71646	2.39981e-06	7.49761e-05
CXCL9	1428.38	1.03956	0.189171	5.49532	3.89999e-08	3.27867e-06
LEF1	318.234	-0.607067	0.180003	-3.37254	0.000744782	0.00557937
CD27	44.0255	0.977123	0.177036	5.51933	3.40288e-08	2.97079e-06
GLIPR1	307.191	-0.706221	0.135998	-5.19287	2.07072e-07	1.15041e-05
LUM	1774.54	0.81679	0.23652	3.45337	0.000553636	0.0044973
AMDHD1	3294.95	0.550405	0.145683	3.7781	0.000158028	0.00174489
DHH	14.9728	0.531849	0.168658	3.15342	0.00161368	0.00987662
FBLN5	1139.49	0.711779	0.158674	4.4858	7.26395e-06	0.000173039
FGF7	56.7236	0.76283	0.227559	3.35222	0.000801655	0.00589991
GCNT3	336.991	-0.751461	0.234671	-3.20219	0.00136386	0.00876277
IGF1R	275.412	0.581056	0.169633	3.42536	0.000613979	0.00487045
RHCG	91.5952	-1.30394	0.244034	-5.34328	9.12811e-08	6.23853e-06
NTRK3	16.2538	1.08715	0.192396	5.65059	1.59898e-08	1.68253e-06
MYLK3	16.7236	0.566186	0.148142	3.82191	0.000132421	0.00152799
NKD1	2103.69	-1.28875	0.275821	-4.67241	2.97691e-06	8.87433e-05
ADAMTS18	12.7946	0.856485	0.247225	3.4644	0.000531425	0.00434353
ZNF287	45.1414	0.506291	0.136411	3.71151	0.000206027	0.00213679
UNC45B	3.41473	0.702398	0.146193	4.80459	1.55065e-06	5.39132e-05
RHBDL3	88.8508	-0.9686	0.273208	-3.54529	0.000392183	0.00348707
SLC16A3	775.528	-0.66766	0.170843	-3.90804	9.30493e-05	0.00115758
PNMT	14.0244	-1.07871	0.291423	-3.70151	0.000214317	0.00219541
PRDM15	383.192	0.688871	0.0990014	6.95819	3.44668e-12	1.65952e-09
SIK1	209.737	0.833457	0.258435	3.22501	0.00125967	0.00826073
DOP1B	1210.79	0.584214	0.10098	5.78542	7.23322e-09	8.77988e-07
FBN3	103.898	1.10066	0.247505	4.447	8.7077e-06	0.000198503
SLC2A5	466.169	-1.35885	0.252845	-5.37424	7.69069e-08	5.52929e-06
PRDM16	99.8868	0.733113	0.216281	3.38963	0.00069987	0.00535141
MYOM3	16.795	0.682973	0.158922	4.29753	1.72711e-05	0.000328646
CCN1	2234.97	0.537258	0.129739	4.14107	3.45691e-05	0.000559657
CYP4B1	5.62925	0.699146	0.215704	3.24124	0.00119013	0.00795121
RXRG	100.485	-0.941683	0.276504	-3.40568	0.000659999	0.00513049
DPT	94.0652	1.51007	0.264913	5.70025	1.19633e-08	1.31093e-06
FCRL5	39.2803	1.46815	0.266277	5.51362	3.51534e-08	3.01921e-06
RGS16	594.801	-0.97488	0.187442	-5.20097	1.98251e-07	1.11308e-05
SMYD2	2872.15	-0.785008	0.0923053	-8.50447	1.82427e-17	4.14083e-14
HHIPL2	141.858	-1.09392	0.277369	-3.94393	8.01572e-05	0.00104309
ATP8B2	649.18	0.506712	0.117822	4.30064	1.70302e-05	0.000325232
PPFIA4	35.5976	-0.93496	0.222529	-4.20151	2.65136e-05	0.000452011
ABHD1	166.592	-1.09194	0.182981	-5.96753	2.4087e-09	3.78314e-07
ANKRD53	23.9158	0.546544	0.163485	3.34309	0.000828508	0.00604415
THSD7B	19.4648	0.88901	0.191723	4.63695	3.53581e-06	0.000100863
DLX1	10.5969	-2.15088	0.275748	-7.80016	6.1829e-15	7.01715e-12
CPNE9	4.69856	-0.834136	0.183363	-4.54909	5.38778e-06	0.000139197
CNTN4	59.7371	0.712444	0.151253	4.71027	2.47383e-06	7.69212e-05
RBMS3	153.02	0.665918	0.113334	5.87572	4.21012e-09	5.57455e-07
ACKR2	481.32	-0.55255	0.157076	-3.51772	0.000435277	0.00377518
ITGA9	430.679	0.679335	0.127001	5.34903	8.84274e-08	6.13547e-06
STAC	38.2168	-0.771712	0.242039	-3.18837	0.00143075	0.00905705
CAND2	63.336	0.604362	0.187513	3.22303	0.00126841	0.00829412
NCEH1	460.561	-0.529818	0.144915	-3.65607	0.000256113	0.00251819
TM4SF19	6.32145	-1.33487	0.211769	-6.30346	2.91081e-10	8.11401e-08
CORIN	42.0912	-1.03614	0.203226	-5.09848	3.42387e-07	1.6739e-05
SLC10A6	7.11196	0.599803	0.171779	3.49171	0.000479937	0.00402625
CCNA2	515.336	0.647065	0.150655	4.295	1.74694e-05	0.000330836
ADAMTS16	173.534	1.21137	0.279222	4.33839	1.43528e-05	0.000286139
MYO10	605.109	0.518878	0.155578	3.33517	0.00085248	0.00619061
CRHBP	194.202	1.07342	0.236552	4.53779	5.68481e-06	0.000143229
CXCL14	134.395	1.13708	0.278862	4.07757	4.55091e-05	0.000686699
TIMD4	37.0811	0.75859	0.234707	3.23208	0.00122894	0.00812647
CPLX2	3253.4	-1.77511	0.374363	-4.74169	2.11948e-06	6.78959e-05
PSD2	8.52222	-0.59681	0.176798	-3.37565	0.000736406	0.0055354
GFRA3	8.60757	1.36192	0.302318	4.50494	6.63931e-06	0.000161303
HMGCLL1	5.00286	0.823562	0.233699	3.52402	0.000425044	0.00370666
RSPO3	24.8538	1.30042	0.248091	5.2417	1.59105e-07	9.62632e-06
SSC4D	294.123	0.671351	0.158821	4.22709	2.36733e-05	0.00041655
SHROOM2	499.71	0.570902	0.134704	4.23819	2.2533e-05	0.000400029
GPR174	52.6398	0.858312	0.170588	5.0315	4.86664e-07	2.23486e-05
LPAR4	2.68072	0.662258	0.180039	3.6784	0.000234699	0.0023677
NXF3	8.16682	0.760225	0.237372	3.20268	0.00136156	0.00875681
RIPPLY1	74.1063	-0.812317	0.204344	-3.97524	7.0308e-05	0.000941181
FRMPD3	3.19288	0.610026	0.19324	3.15683	0.00159495	0.00978465
STAR	10.5473	0.587067	0.168036	3.49369	0.000476392	0.00400073
SNTG1	68.7078	-1.89405	0.31118	-6.08669	1.15271e-09	2.15457e-07
LACTB2	1242.28	-0.593026	0.0961307	-6.16896	6.87417e-10	1.49621e-07
SLC26A7	14.0993	-0.569932	0.168832	-3.37574	0.000736175	0.0055354
RSPO2	51.0825	-1.74414	0.355335	-4.90845	9.17982e-07	3.65018e-05
GSDMC	24.1013	-0.963796	0.212832	-4.52843	5.94241e-06	0.000147992
VLDLR	240.899	-1.3535	0.221309	-6.11588	9.60281e-10	1.88369e-07
NTRK2	80.8386	0.779663	0.231009	3.37503	0.000738068	0.00553952
SHC3	54.1171	-0.616684	0.166607	-3.70142	0.000214394	0.00219541
PLPPR1	938.529	-0.541281	0.163331	-3.31402	0.000919665	0.00653806
CRB2	7.1859	0.964586	0.183338	5.26124	1.43084e-07	8.98598e-06
ST8SIA6	21.9409	0.99772	0.198921	5.01566	5.28505e-07	2.38123e-05
ANKRD1	137.682	-0.908521	0.237546	-3.8246	0.000130982	0.00151689
HTR7	8.99464	0.672639	0.148003	4.54475	5.49995e-06	0.00014064
PAMR1	132.179	0.660886	0.137483	4.80704	1.53178e-06	5.34911e-05
GRIK4	40.8052	0.894204	0.24091	3.71177	0.000205814	0.00213598
ADAM33	35.5978	0.708508	0.161493	4.38724	1.14799e-05	0.00024716
KIRREL3	10.5803	0.585788	0.17371	3.37223	0.000745634	0.00558312
DUSP15	36.9505	0.646721	0.201232	3.21381	0.00130986	0.00848098
SLC22A9	2331.74	0.52082	0.153349	3.3963	0.000683036	0.00525812
ALDOA	127.321	-0.554339	0.116784	-4.74671	2.0675e-06	6.68325e-05
DOC2A	10.056	0.609515	0.172524	3.53293	0.000410976	0.00361172
HMGA2	54.0467	1.47303	0.360229	4.08914	4.32976e-05	0.000662771
ADGRL3	31.694	0.547448	0.145444	3.76398	0.000167233	0.00181749
ADRA2A	147.707	0.810626	0.225696	3.59167	0.000328562	0.00301939
GPM6A	59.4936	1.10953	0.216387	5.12751	2.93605e-07	1.49045e-05
WDR17	4.48652	0.852017	0.182658	4.66455	3.09288e-06	9.15134e-05
CD226	67.1961	0.853928	0.136382	6.26131	3.81757e-10	9.62815e-08
SLC7A11	386.771	-0.790842	0.221565	-3.56934	0.000357879	0.00323455
NOCT	258.758	0.574735	0.138947	4.13635	3.52873e-05	0.000566343
CACNA1C	118.448	0.507909	0.133488	3.80489	0.000141866	0.00161701
AKR1C2	17227.1	-0.859055	0.171862	-4.99853	5.77692e-07	2.5546e-05
ZNF385D	240.413	-1.778	0.266734	-6.66582	2.63186e-11	1.04544e-08
KCNE4	204.825	0.601215	0.172857	3.4781	0.000504975	0.00417893
ASTN1	18.3799	0.601143	0.178529	3.3672	0.000759351	0.00566714
HSPB8	900.367	-0.710407	0.209118	-3.39716	0.000680881	0.00525812
CYSLTR2	41.8179	0.612553	0.140768	4.35152	1.35197e-05	0.000274699
CAMK4	53.6935	0.606564	0.130414	4.65107	3.30222e-06	9.53983e-05
TRIM36	35.4568	-0.914632	0.15756	-5.80499	6.4368e-09	7.99019e-07
SPEF2	182.133	0.534169	0.108504	4.92302	8.52201e-07	3.46308e-05
SPARCL1	7861	-0.98691	0.199619	-4.94396	7.65522e-07	3.21783e-05
CLEC4F	18.0159	0.763069	0.181373	4.20719	2.58563e-05	0.000443662
PRDM8	13.4991	0.655204	0.14631	4.47818	7.52804e-06	0.000177731
CPB1	10.3268	-0.843643	0.230994	-3.65224	0.000259966	0.00254348
CD96	155.006	0.646103	0.141903	4.55313	5.28547e-06	0.000137448
LPCAT1	1957.45	-0.676091	0.126757	-5.33375	9.62051e-08	6.4498e-06
CD8A	305.241	0.804991	0.182206	4.41803	9.96032e-06	0.000221342
HS3ST3A1	15.4043	0.601915	0.169589	3.54926	0.000386308	0.00345028
SEMA3D	47.6292	0.691287	0.185668	3.72324	0.000196684	0.00206278
GPR15	5.56912	0.970318	0.23051	4.20944	2.56008e-05	0.000441183
ABI3BP	193.267	0.677772	0.176845	3.83256	0.000126814	0.00147832
ABCA10	129.096	0.572934	0.146197	3.91891	8.89506e-05	0.00111992
UCHL1	231.079	-2.30548	0.237021	-9.7269	2.31542e-22	1.83948e-18
CNTNAP3B	102.091	-0.912414	0.213943	-4.26476	2.00117e-05	0.000366742
LY96	421.923	-0.71691	0.17884	-4.00867	6.10611e-05	0.000852549
CHODL	18.3054	-1.13085	0.283449	-3.9896	6.61862e-05	0.000898063
APCDD1	408.481	-1.07674	0.246991	-4.35945	1.30391e-05	0.000268365
PTPRN2	151.859	0.666942	0.131304	5.07937	3.7869e-07	1.81144e-05
SLA	378.593	0.514864	0.127248	4.04614	5.20681e-05	0.000752254
RAB39B	14.1815	0.688584	0.147152	4.6794	2.87719e-06	8.64191e-05
BATF	245.703	-0.880427	0.188673	-4.66641	3.06507e-06	9.08598e-05
ART3	9.28096	2.06139	0.25002	8.24491	1.65279e-16	2.9179e-13
TIAM1	231.76	0.567608	0.140864	4.02947	5.5903e-05	0.000798616
FGF18	13.3072	0.614175	0.18665	3.29051	0.00100004	0.00697527
GDF6	13.2378	0.870973	0.210683	4.13404	3.56441e-05	0.000569834
PPP2R2B	67.3681	0.934533	0.208383	4.48468	7.30222e-06	0.00017369
CD109	643.589	-0.559441	0.170721	-3.27694	0.0010494	0.00724292
MS4A1	61.7903	1.29607	0.242377	5.34732	8.92641e-08	6.1666e-06
FBXO32	643.961	-0.894688	0.143848	-6.21968	4.98167e-10	1.1814e-07
NSMCE2	1126.88	-0.54418	0.0836468	-6.50569	7.73401e-11	2.61459e-08
KIT	91.6047	0.551854	0.150217	3.67373	0.000239038	0.00239929
HYDIN	23.1964	1.48025	0.281484	5.25874	1.45044e-07	9.07327e-06
CACNA2D3	31.979	-1.08187	0.19634	-5.51016	3.58503e-08	3.0625e-06
SLC34A2	227.68	-1.54722	0.352313	-4.39161	1.12512e-05	0.000242894
FMNL2	538.358	-0.534589	0.146013	-3.66125	0.000250986	0.00248469
DRC1	9.05875	-0.819815	0.182683	-4.48764	7.20175e-06	0.000172073
EXTL1	12.535	-1.03466	0.191678	-5.39792	6.74194e-08	4.98245e-06
SLC30A2	155.378	-2.26547	0.299715	-7.55877	4.06888e-14	3.23252e-11
DZIP1L	64.0101	0.642468	0.159125	4.03752	5.40201e-05	0.000776063
COLEC12	160.945	-0.889037	0.200485	-4.43444	9.23111e-06	0.000208342
SLC13A3	3575.33	-1.4644	0.259635	-5.64021	1.69847e-08	1.74109e-06
H4C8	188.821	-0.576381	0.164453	-3.50484	0.000456889	0.00389459
CD1C	61.2477	0.833193	0.162825	5.11711	3.10253e-07	1.55546e-05
CD1E	30.3579	1.05634	0.195669	5.39858	6.71713e-08	4.98245e-06
DYNC1I1	311.733	-1.0479	0.249644	-4.19756	2.69806e-05	0.000458497
GPAT4	2748.89	-0.514463	0.0826257	-6.22643	4.77178e-10	1.14877e-07
CBR1	10497.6	-0.559231	0.120263	-4.65004	3.31863e-06	9.56981e-05
SCUBE1	1018.36	-1.03526	0.249684	-4.14629	3.3791e-05	0.000550108
BTG2	1620.69	0.538017	0.124195	4.33204	1.47731e-05	0.000292316
HK2	510.076	-0.744878	0.217604	-3.42309	0.000619136	0.00489913
RGL4	17.5161	0.52481	0.148051	3.54479	0.00039292	0.00348777
CARMIL2	79.6085	0.53491	0.1468	3.64379	0.00026865	0.00260028
TNFRSF13C	28.421	1.04389	0.168808	6.18392	6.25282e-10	1.37988e-07
PTGIR	123.736	0.683273	0.138967	4.91679	8.79765e-07	3.53888e-05
UBASH3A	45.4543	0.631977	0.157749	4.00623	6.16962e-05	0.000855402
G6PD	2006.89	-0.903435	0.156186	-5.78434	7.27957e-09	8.77988e-07
S100B	34.854	0.654784	0.175473	3.73154	0.000190313	0.00201652
FCN2	114.454	1.07595	0.273005	3.94112	8.11034e-05	0.00104986
C9orf116	66.9192	-0.554111	0.122412	-4.52662	5.99353e-06	0.000148567
CD3G	74.3112	0.839141	0.159906	5.24772	1.53994e-07	9.48374e-06
CHRNB2	6.51252	0.944036	0.191719	4.92405	8.47721e-07	3.4537e-05
CCR5	150.753	0.568494	0.14456	3.93258	8.40396e-05	0.00107253
FCRL3	35.348	0.868208	0.200973	4.32002	1.56017e-05	0.000304714
RECQL4	919.235	-0.593342	0.133292	-4.45145	8.52911e-06	0.000195554
SQSTM1	24852	-0.645312	0.119182	-5.41451	6.14578e-08	4.67227e-06
PGLYRP2	7160.9	0.769013	0.195083	3.94197	8.08147e-05	0.00104816
IKZF3	287.024	0.606319	0.155969	3.88742	0.000101315	0.0012364
PLCD3	328.716	-0.682566	0.142338	-4.79539	1.6236e-06	5.53592e-05
AQP5	7.53682	-0.958183	0.203166	-4.71625	2.40227e-06	7.49761e-05
SHANK2	1362.82	0.573602	0.116239	4.93467	8.02845e-07	3.31335e-05
TPCN2	497.234	0.540367	0.112727	4.79357	1.63837e-06	5.57433e-05
PRKAA2	679.882	-0.684444	0.183377	-3.73245	0.000189629	0.0020125
UBXN10	687.574	-0.662826	0.207584	-3.19305	0.00140778	0.00895802
B3GALT2	29.655	1.26088	0.21095	5.97714	2.27088e-09	3.65159e-07
GBP4	1236.84	0.524658	0.11722	4.47582	7.61185e-06	0.000179177
VCAM1	1911.88	0.793837	0.180461	4.39895	1.08777e-05	0.000236351
CADM3	9.47784	0.832986	0.261475	3.18572	0.00144396	0.0091302
SLAMF9	41.1129	-0.97756	0.19965	-4.89636	9.76277e-07	3.77422e-05
DDR2	377.795	0.646177	0.126131	5.12306	3.00611e-07	1.51632e-05
VANGL2	119.323	0.983945	0.230012	4.27781	1.88745e-05	0.000351167
SLAMF6	99.4404	0.66892	0.156258	4.28088	1.86155e-05	0.000347979
FCRLB	64.2022	0.630486	0.188558	3.34372	0.000826633	0.00603976
KLHDC9	326.708	-0.514952	0.131702	-3.90999	9.2301e-05	0.00115025
SPATA17	18.938	-0.875503	0.234671	-3.73077	0.000190897	0.00201673
PKDCC	895.966	0.653145	0.136074	4.79992	1.58733e-06	5.4591e-05
IL24	3.41637	0.697208	0.204089	3.41619	0.000635031	0.00497781
FCMR	128.03	0.529471	0.131924	4.01346	5.98356e-05	0.000837645
DISC1	144.009	-0.743837	0.142816	-5.20835	1.90532e-07	1.0812e-05
KCNJ3	215.432	0.785487	0.236155	3.32615	0.000880549	0.00633079
SGPP2	247.574	-0.828051	0.250826	-3.3013	0.000962363	0.00676593
C1QTNF7	30.238	0.739433	0.184694	4.00356	6.23964e-05	0.000860604
S100A12	6.89907	0.764385	0.200926	3.80431	0.0001422	0.00161734
NIPAL1	323.369	0.578367	0.159257	3.63166	0.000281604	0.00269381
ALPI	97.5639	-1.87824	0.407886	-4.60482	4.12825e-06	0.000112762
CXCR1	14.6751	0.768806	0.191121	4.02262	5.75555e-05	0.000813611
EOMES	50.8361	0.640818	0.165236	3.87819	0.000105237	0.00128033
TRAT1	27.0636	1.09744	0.174574	6.2864	3.24914e-10	8.60427e-08
FBLN2	941.748	0.967135	0.185829	5.20443	1.94589e-07	1.09639e-05
FCRL1	6.14761	1.07095	0.257175	4.16429	3.12323e-05	0.000514782
PYHIN1	55.4018	0.625603	0.156098	4.00777	6.1295e-05	0.0008528
EFHB	12.323	-0.649949	0.158023	-4.11302	3.90524e-05	0.000613752
ICOS	31.8402	0.765809	0.184632	4.14776	3.35747e-05	0.000548271
CADPS	32.4736	2.64645	0.303567	8.71783	2.83577e-18	9.01151e-15
CXCL3	32.9851	0.680582	0.20072	3.39071	0.000697115	0.00533548
PF4	4.43438	-1.08198	0.24323	-4.44838	8.65199e-06	0.000197801
CXCL1	426.329	0.933438	0.274382	3.40196	0.000669034	0.00518298
TKT	15480.4	-0.800799	0.121557	-6.58784	4.46278e-11	1.61157e-08
MELTF	449.817	0.656217	0.189141	3.46946	0.000521508	0.00428229
ABLIM2	248.003	-0.513809	0.147218	-3.49013	0.000482781	0.00403944
HAND2	52.1135	0.893267	0.246145	3.62903	0.000284492	0.00271816
NPY1R	106.917	0.75676	0.178122	4.24854	2.15166e-05	0.000387177
HHIP	58.179	1.44102	0.292751	4.92232	8.55225e-07	3.4665e-05
ENPP6	41.3325	1.57978	0.263354	5.99869	1.98915e-09	3.25831e-07
CAGE1	3.56765	-1.0043	0.210218	-4.77743	1.77549e-06	5.88952e-05
CMYA5	193.704	0.898972	0.148441	6.0561	1.39465e-09	2.43513e-07
TERT	251.655	-1.03172	0.286096	-3.6062	0.000310714	0.00289392
ACSL6	486.289	-0.759821	0.209138	-3.63311	0.000280029	0.00268035
SAMD3	18.6364	0.624851	0.143718	4.34776	1.37537e-05	0.000277379
PI16	9.18959	1.37954	0.244783	5.63578	1.74263e-08	1.75605e-06
MYOZ3	9.44307	0.584791	0.135089	4.32893	1.49839e-05	0.00029575
BMPER	28.1875	1.03541	0.224602	4.60997	4.02727e-06	0.000110708
KIF6	48.079	1.18729	0.217713	5.45345	4.94013e-08	3.98446e-06
STEAP1	822.324	-0.765586	0.176244	-4.34389	1.39982e-05	0.00028083
SYTL3	52.5737	0.518391	0.12697	4.08279	4.44976e-05	0.00067593
FABP5	185.367	-0.504151	0.134304	-3.75382	0.000174162	0.00188249
TAGAP	87.1139	0.769175	0.137722	5.585	2.33697e-08	2.24242e-06
SBSPON	112.73	-1.01158	0.184466	-5.48385	4.16171e-08	3.42619e-06
TMEM74	142.079	-0.630076	0.17022	-3.70153	0.0002143	0.00219541
OSR2	81.536	-1.17754	0.245791	-4.79082	1.66103e-06	5.63934e-05
GEM	350.519	0.881394	0.164261	5.36582	8.05814e-08	5.76738e-06
DIRAS2	59.7647	-1.17486	0.293954	-3.99675	6.4219e-05	0.000880393
SVEP1	261.785	1.12433	0.196161	5.73168	9.94389e-09	1.14492e-06
VEGFD	173.826	-1.50276	0.218479	-6.87829	6.0575e-12	2.74993e-09
WNK2	654.119	0.919352	0.283182	3.24651	0.00116831	0.00783261
FAT3	19.9231	1.01722	0.176248	5.77152	7.8559e-09	9.3151e-07
DEUP1	2.77719	0.936724	0.205263	4.56353	5.03017e-06	0.000132565
CLDN2	4163.91	-1.1444	0.234606	-4.87799	1.07173e-06	4.06781e-05
TSHR	6.23676	0.539987	0.171079	3.15637	0.00159749	0.00979639
TMEM63C	34.2406	-1.54555	0.252201	-6.12825	8.88497e-10	1.787e-07
DACT1	99.701	0.500171	0.15753	3.17507	0.00149798	0.00937432
VSTM4	860.164	-0.522444	0.153152	-3.41128	0.000646579	0.0050484
ZNF503	846.447	-0.707962	0.135741	-5.21555	1.83274e-07	1.06279e-05
TMEM52B	14.687	-1.45847	0.274648	-5.31032	1.09431e-07	7.15538e-06
PPP1R36	13.0454	0.623365	0.193291	3.225	0.00125972	0.00826073
SALL2	181.545	0.992923	0.196768	5.04615	4.50792e-07	2.10048e-05
PRAP1	172.441	-0.716923	0.171614	-4.17754	2.94677e-05	0.000494417
CYP2C19	244.287	1.30081	0.185595	7.00887	2.40252e-12	1.31633e-09
PDZRN4	9.55756	1.62226	0.26599	6.09895	1.06769e-09	2.06884e-07
CCDC38	49.4844	0.698022	0.14386	4.85211	1.22154e-06	4.47214e-05
AMOTL1	1294.08	0.713357	0.151267	4.71589	2.40656e-06	7.49761e-05
JAM3	104.042	0.600497	0.147637	4.0674	4.75407e-05	0.000708606
FBN1	1178.63	0.514159	0.135908	3.78315	0.000154858	0.00172178
GABRB3	200.821	1.50172	0.342586	4.3835	1.1679e-05	0.000248417
TMEM100	183.248	-0.901849	0.235061	-3.83667	0.000124715	0.0014592
PRTG	27.5889	1.20342	0.216434	5.56023	2.69425e-08	2.50345e-06
MFAP4	625.218	1.21546	0.22558	5.38818	7.11741e-08	5.16386e-06
PRKCB	170.413	0.512044	0.143861	3.5593	0.000371845	0.00334366
GPR182	33.8642	0.864884	0.214379	4.03437	5.47493e-05	0.000783705
TAC3	9.73553	1.08772	0.263675	4.12521	3.70393e-05	0.000590202
SCG5	232.648	0.509222	0.145422	3.50168	0.000462331	0.00392623
MEI1	55.9142	0.599393	0.150513	3.98234	6.82411e-05	0.000917329
UGT1A6	763.838	-0.741868	0.181817	-4.08031	4.49759e-05	0.000680593
IGF2	3011.23	1.94076	0.385124	5.03931	4.67207e-07	2.15173e-05
JSRP1	28.4183	0.87401	0.201144	4.3452	1.39151e-05	0.000280224
NIBAN3	16.6225	0.970093	0.171976	5.64086	1.69206e-08	1.74109e-06
ZNF610	40.1176	0.671562	0.183738	3.655	0.000257183	0.00252356
CYP2S1	151.407	-0.811078	0.19022	-4.2639	2.00889e-05	0.000367734
TTYH1	94.2324	2.057	0.237324	8.66747	4.41824e-18	1.17002e-14
NLRC3	110.02	0.525746	0.105468	4.9849	6.19948e-07	2.70614e-05
SLC22A11	1002.69	-1.31554	0.294806	-4.46239	8.10492e-06	0.000187451
SCARA5	45.5557	1.62373	0.274921	5.90619	3.5012e-09	5.11977e-07
SCN11A	10.4093	0.532473	0.165877	3.21004	0.00132718	0.00857217
RHOH	104.035	0.670498	0.151223	4.43384	9.25701e-06	0.000208631
TNXB	347.612	0.975025	0.16015	6.08818	1.14199e-09	2.15457e-07
LGI3	47.0331	-1.55848	0.286213	-5.44519	5.17512e-08	4.13203e-06
BMP1	1600.85	-0.527942	0.087556	-6.02977	1.64196e-09	2.77543e-07
CCDC110	26.6061	-0.672664	0.163636	-4.11073	3.94405e-05	0.000617581
AXIN2	524.847	-1.26044	0.223899	-5.62951	1.80726e-08	1.80601e-06
IL7R	403.352	1.12708	0.180651	6.23896	4.40478e-10	1.09356e-07
CXXC4	92.582	0.559019	0.159602	3.50258	0.000460782	0.00392146
TSPAN5	454.504	-0.794462	0.209452	-3.79305	0.000148805	0.00167686
PARM1	326.944	0.737338	0.157927	4.66884	3.02901e-06	8.99587e-05
CA5B	185.425	-0.673898	0.136856	-4.92414	8.47317e-07	3.4537e-05
CXCL10	1539.34	0.629617	0.190202	3.31025	0.000932137	0.00660898
CXCL11	161.198	0.84182	0.194808	4.32129	1.55121e-05	0.000303911
ADRB2	345.631	-0.539229	0.153232	-3.51905	0.000433097	0.00376243
IL1RAPL1	7.77064	-0.962261	0.298283	-3.226	0.00125532	0.00824888
GP2	134.279	2.88705	0.415776	6.94376	3.81811e-12	1.78429e-09
GPR183	171.69	0.630508	0.143745	4.38631	1.1529e-05	0.000247881
CCDC8	57.4765	0.874408	0.181563	4.81601	1.46458e-06	5.14838e-05
BOLA2B	27.0708	-0.502538	0.134792	-3.72825	0.000192817	0.00203026
HIC2	346.786	0.531049	0.119139	4.45741	8.2957e-06	0.000191029
CENPX	3005.87	-0.506685	0.106997	-4.73552	2.18495e-06	6.95559e-05
MT1E	6423.2	-1.24158	0.252959	-4.90823	9.19032e-07	3.65018e-05
LINGO1	375.499	0.969472	0.189771	5.10864	3.24485e-07	1.59128e-05
ZFPM2	75.4426	0.594929	0.132678	4.48402	7.32491e-06	0.000173969
MYRIP	1408.06	-0.74335	0.190287	-3.90646	9.36576e-05	0.00115997
GPR37L1	30.1758	-0.620559	0.160682	-3.86203	0.000112448	0.00134135
FOS	3234.63	0.894412	0.173308	5.16081	2.45884e-07	1.31988e-05
CST1	119.853	-3.23251	0.401393	-8.05322	8.06411e-16	1.28131e-12
LRRN2	178.713	-0.615289	0.186287	-3.30291	0.000956867	0.00673504
MZB1	248.069	1.01136	0.253601	3.98799	6.66369e-05	0.000900334
EMB	237.525	0.656341	0.152086	4.31559	1.59177e-05	0.000308434
DLGAP1	15.7998	0.967041	0.201373	4.80223	1.5691e-06	5.41987e-05
BFSP2	12.7087	0.89453	0.217751	4.10804	3.99039e-05	0.000623435
GPR27	31.3103	1.20152	0.296719	4.04934	5.13615e-05	0.000747725
CEACAM3	4.93218	0.675198	0.196736	3.432	0.000599155	0.0047773
HS6ST2	113.367	1.7673	0.354497	4.98537	6.18423e-07	2.70614e-05
PYGO1	18.0456	0.73124	0.185859	3.93438	8.3413e-05	0.00106711
FPR2	9.398	0.850765	0.20216	4.20838	2.57206e-05	0.000442678
FPR1	99.7776	0.545315	0.167372	3.25811	0.00112159	0.00761282
ATP6V0E2	3561.88	-0.636535	0.128862	-4.93965	7.82634e-07	3.24681e-05
ZNF439	48.6297	0.524729	0.13814	3.79854	0.000145554	0.00164605
MROH2B	33.1402	-1.38398	0.286983	-4.82253	1.41747e-06	5.01607e-05
NMUR1	29.7042	0.850272	0.128143	6.63532	3.2379e-11	1.2548e-08
ZIK1	62.1638	0.751834	0.162391	4.62977	3.66075e-06	0.00010313
VAT1L	144.946	1.55343	0.247083	6.28709	3.23476e-10	8.60427e-08
SLFNL1	15.5179	0.516764	0.157025	3.29097	0.000998418	0.006967
COL8A2	86.5831	0.696208	0.177952	3.91233	9.14094e-05	0.00114273
ADRA1D	49.1263	-1.79418	0.275706	-6.50758	7.63724e-11	2.61459e-08
LGALS9C	31.6885	0.941113	0.2725	3.45362	0.000553112	0.00449535
MAL	19.3123	0.94881	0.17805	5.32889	9.88161e-08	6.54204e-06
REG3A	6807.03	-3.41654	0.488569	-6.99295	2.69167e-12	1.37961e-09
EPHX4	12.9677	0.518699	0.156006	3.32486	0.000884629	0.00634577
FRMD3	225.639	-0.611555	0.175792	-3.47885	0.000503571	0.00417383
ID4	190.524	0.580975	0.162749	3.56976	0.000357306	0.00323215
CXCR6	136.532	0.708245	0.160599	4.41001	1.03367e-05	0.000227479
IL16	296.394	0.541784	0.106915	5.06744	4.03201e-07	1.90363e-05
SYNPO2	410.942	0.764125	0.129538	5.89885	3.66052e-09	5.18029e-07
IL17D	121.696	0.985021	0.220594	4.46531	7.99526e-06	0.000185998
CARNS1	76.5663	0.6032	0.16066	3.75452	0.000173674	0.00187978
RASGRP1	65.3524	0.752386	0.144975	5.18975	2.10582e-07	1.16583e-05
THEMIS	31.6602	0.864881	0.161784	5.3459	8.99675e-08	6.18828e-06
CCL19	456.179	1.15208	0.268354	4.29315	1.76157e-05	0.000333209
TMCC1	2013.04	-0.631776	0.102568	-6.15957	7.29423e-10	1.54179e-07
SH3RF3	308.516	-0.667937	0.170415	-3.91947	8.8743e-05	0.00111908
GXYLT2	65.4658	-0.978221	0.230015	-4.25285	2.11065e-05	0.000381961
EVC2	98.4379	0.917278	0.188796	4.85856	1.18244e-06	4.36924e-05
BNC2	33.6025	0.546833	0.153469	3.56314	0.000366443	0.00330819
RAPH1	212.242	0.574276	0.131804	4.35705	1.31826e-05	0.000270968
CYSLTR1	50.4149	0.582103	0.105994	5.49186	3.9772e-08	3.30857e-06
PARP15	72.5644	0.677131	0.148383	4.5634	5.03328e-06	0.000132565
GLRX	2625.11	-0.575493	0.11491	-5.00819	5.49439e-07	2.46178e-05
C11orf86	5.1915	-0.781606	0.233112	-3.35292	0.000799629	0.005893
SNCG	1031.23	-0.99572	0.219329	-4.53984	5.62969e-06	0.000142664
OLR1	69.1162	-0.849524	0.236172	-3.59706	0.000321838	0.00297135
SAA1	51896.8	-1.48242	0.288706	-5.13472	2.82568e-07	1.45299e-05
XCR1	27.7424	0.763929	0.210751	3.6248	0.000289183	0.00275304
SULT1B1	985.395	-0.672156	0.200449	-3.35324	0.000798704	0.00588891
HSPB7	41.34	0.717377	0.186093	3.85493	0.000115762	0.00137593
MARCHF3	125.245	0.541667	0.130671	4.14528	3.39402e-05	0.000551971
TLR10	31.063	1.45618	0.203155	7.16783	7.6194e-13	4.84259e-10
TLR1	191.461	0.501762	0.129026	3.88886	0.000100718	0.00123195
NWD2	39.9947	1.53865	0.351476	4.37767	1.19956e-05	0.000252449
SELP	93.3675	0.792497	0.181493	4.36655	1.26224e-05	0.000261825
SLC16A11	1294.12	-0.669766	0.203348	-3.29369	0.000988816	0.00691214
PODN	318.683	0.993743	0.199701	4.97615	6.48601e-07	2.7778e-05
SLC26A9	19.061	-1.02809	0.27998	-3.67199	0.000240668	0.00240956
MYO1H	3.366	0.621669	0.191014	3.25457	0.00113563	0.00767831
IL20RB	68.6622	0.678001	0.170935	3.96643	7.29567e-05	0.00096655
DNAH12	49.6982	-0.778324	0.220242	-3.53395	0.000409401	0.00360186
AMZ1	26.7129	-0.796732	0.218191	-3.65154	0.000260677	0.00254478
GPR171	38.5557	0.881758	0.171895	5.12962	2.9032e-07	1.47849e-05
CADM2	25.7773	1.01265	0.321182	3.15288	0.00161667	0.00989111
PHYHD1	737.464	-0.591252	0.185045	-3.19519	0.00139741	0.00892421
PCSK1	11.796	-0.862506	0.198522	-4.34463	1.39508e-05	0.000280232
TBC1D10C	353.879	0.862787	0.146289	5.89784	3.68283e-09	5.18029e-07
TSGA10IP	4.93301	0.722185	0.174652	4.13499	3.54971e-05	0.000568562
TMEM70	1990.4	-0.529102	0.0839184	-6.30497	2.88258e-10	8.11401e-08
SFN	1618.61	-0.965715	0.223295	-4.32484	1.52642e-05	0.000300165
A2M	109464	0.637942	0.155676	4.09789	4.16938e-05	0.000643803
GPX2	21814	-0.7918	0.204338	-3.87495	0.000106648	0.00129359
LRRTM4	28.5836	-1.15158	0.348561	-3.3038	0.000953823	0.00671777
RIMS2	21.8762	-2.35824	0.282293	-8.35385	6.6072e-17	1.31227e-13
PRR15	80.1668	-1.34812	0.265012	-5.08702	3.6373e-07	1.75663e-05
BDNF	8.14362	0.962215	0.183579	5.24143	1.59338e-07	9.62632e-06
IRX5	22.2196	-0.904425	0.235025	-3.8482	0.000118987	0.00140773
TCIM	1639.73	0.584749	0.137195	4.26216	2.02461e-05	0.00036891
RIMKLA	34.2741	-0.863047	0.188024	-4.59008	4.43068e-06	0.000119119
KCNA3	11.2341	1.14689	0.183067	6.26485	3.73178e-10	9.56359e-08
UMODL1	13.148	-1.31018	0.309559	-4.23242	2.31186e-05	0.000408601
CD19	32.4445	1.04262	0.220029	4.73857	2.15228e-06	6.86879e-05
SAMD12	143.136	-0.634498	0.199171	-3.1857	0.00144403	0.0091302
PGBD5	677.597	0.554503	0.163643	3.38849	0.000702774	0.00536329
SRRM3	180.244	-1.26215	0.246739	-5.11533	3.13193e-07	1.55546e-05
MYOZ1	9.2807	0.616257	0.176698	3.48763	0.000487319	0.00407527
SVBP	334.287	-0.543087	0.0967528	-5.61314	1.98686e-08	1.96082e-06
ZNF354C	52.7341	0.682475	0.165558	4.12228	3.75147e-05	0.000595403
ZNF366	36.8114	0.583383	0.156775	3.72115	0.000198319	0.00207445
TMPRSS9	265.891	0.696172	0.17626	3.94968	7.82555e-05	0.00102506
SHISA3	73.6272	1.13235	0.232406	4.87229	1.10314e-06	4.14364e-05
DTX3	307.82	0.514355	0.130413	3.94404	8.01218e-05	0.00104309
CTXN1	35.7403	-0.833	0.196921	-4.23013	2.33555e-05	0.000412329
THBD	473.658	0.752585	0.124747	6.03291	1.61037e-09	2.75131e-07
CPNE7	146.34	-0.769292	0.21684	-3.54774	0.000388548	0.00346444
TRIM73	7.9786	0.629127	0.163198	3.85498	0.00011574	0.00137593
EXOSC4	1711.87	-0.579296	0.13552	-4.27461	1.91469e-05	0.000354575
CCDC89	3.14612	0.571808	0.178913	3.196	0.00139347	0.00891337
NSUN7	39.1023	1.05506	0.283153	3.7261	0.000194467	0.00204493
EGR3	50.3001	0.694152	0.153301	4.52802	5.95393e-06	0.000148047
GPC5	102.298	1.29057	0.263573	4.89642	9.75972e-07	3.77422e-05
FCER1A	47.8653	0.988557	0.189881	5.20618	1.9277e-07	1.09001e-05
GPBAR1	78.8531	0.789231	0.157359	5.01547	5.2903e-07	2.38123e-05
TMEM150B	527.333	-0.584663	0.162125	-3.60624	0.000310665	0.00289392
GAS1	68.0308	1.02321	0.178819	5.72206	1.05239e-08	1.18592e-06
TSPYL5	68.4136	0.584935	0.135429	4.31913	1.56648e-05	0.000305022
ZNF594	66.8248	0.535225	0.118979	4.49849	6.84368e-06	0.000165006
TMEM64	1869.08	-0.608449	0.108946	-5.58489	2.33852e-08	2.24242e-06
CXCR2	13.3572	0.791451	0.180473	4.38544	1.15754e-05	0.000248417
NQO1	8482.52	-0.92443	0.266568	-3.4679	0.000524539	0.00429608
MAPK15	16.2675	-1.03861	0.210917	-4.92424	8.46878e-07	3.4537e-05
MUC16	3.55276	0.721907	0.214914	3.35906	0.000782084	0.00580137
TMEM132E	28.2866	0.688163	0.196238	3.50678	0.000453562	0.00387982
LRRC75A	29.8481	0.558073	0.131758	4.2356	2.27939e-05	0.00040421
DDN	6.03185	-0.847558	0.24685	-3.43349	0.000595863	0.00476001
FDCSP	60.4148	1.58707	0.375975	4.2212	2.43003e-05	0.000424293
P2RY13	79.4145	0.510577	0.132815	3.84427	0.000120913	0.00142627
MACIR	171.742	-0.570391	0.168147	-3.39223	0.000693275	0.00531726
TIGIT	126.173	0.685912	0.180348	3.80326	0.000142802	0.00162186
KCNIP1	4.98721	0.785881	0.24629	3.19088	0.0014184	0.00900755
P2RY8	325.912	0.580725	0.124233	4.67447	2.94707e-06	8.81845e-05
UNC5C	66.8649	0.631812	0.1482	4.26325	2.01479e-05	0.000367965
BACE2	1679.97	-1.01713	0.212358	-4.7897	1.67029e-06	5.65867e-05
B4GALNT4	156.533	1.24107	0.328907	3.77331	0.000161098	0.00176896
PLCXD1	1555.69	0.555865	0.134826	4.12284	3.74229e-05	0.000595208
NXPH4	279.909	-1.42115	0.238663	-5.95462	2.60677e-09	3.98259e-07
CACNB4	47.1458	-0.857206	0.21169	-4.04935	5.13598e-05	0.000747725
BGN	10048.2	0.526723	0.15399	3.42051	0.000625035	0.00492618
FES	1334.21	0.52075	0.143927	3.61816	0.000296702	0.00279615
EPHB3	111.979	0.720623	0.202408	3.56025	0.000370505	0.00333702
NTM	93.749	-0.868406	0.239757	-3.62203	0.000292305	0.00277139
PLCXD3	71.229	0.872443	0.235079	3.71127	0.000206224	0.00213744
LCK	230.11	0.659153	0.146396	4.50255	6.71437e-06	0.000162629
SPNS2	418.895	-0.598163	0.165237	-3.62003	0.000294565	0.00278492
GABRR3	38.5732	-1.2993	0.306074	-4.24503	2.18562e-05	0.000391514
CCBE1	41.7157	1.22085	0.234067	5.21582	1.8301e-07	1.06279e-05
TRIM61	12.4609	0.804663	0.201196	3.9994	6.35027e-05	0.000872832
GRIN2A	51.1384	1.17116	0.288883	4.05411	5.03245e-05	0.000739008
CCR3	18.4432	-0.994468	0.312593	-3.18135	0.0014659	0.00925005
CCR4	26.6439	1.03686	0.175969	5.89226	3.80938e-09	5.30941e-07
DNAH2	22.723	0.732739	0.150296	4.8753	1.08646e-06	4.10041e-05
SH2D1A	62.233	0.715638	0.167311	4.27728	1.89188e-05	0.000351581
KCNJ12	20.9639	0.518435	0.140319	3.69469	0.000220156	0.002251
ALDH1A3	65.6028	0.729517	0.187062	3.89986	9.62471e-05	0.00118732
EFNA5	132.164	-1.14102	0.265456	-4.29835	1.72071e-05	0.000328216
COLEC10	157.707	1.04221	0.226356	4.60429	4.13873e-06	0.000112796
CCR10	17.4409	-0.605516	0.157885	-3.83516	0.00012548	0.00146418
POU3F2	6.53184	1.0023	0.241884	4.14375	3.41676e-05	0.000554535
RNLS	466.293	-0.514602	0.109367	-4.70526	2.53537e-06	7.83745e-05
ZBTB7C	101.458	-0.904324	0.184133	-4.91125	9.04964e-07	3.61281e-05
MUC6	154.462	1.47245	0.301524	4.88338	1.04282e-06	4.01194e-05
SLC22A10	1027.61	0.659058	0.196713	3.35036	0.000807057	0.00592028
MROH2A	300.295	-1.71716	0.279888	-6.13516	8.50723e-10	1.73297e-07
FLRT2	166.883	0.793155	0.200866	3.94868	7.85829e-05	0.00102681
GP1BA	32.8838	0.715734	0.139994	5.11261	3.17733e-07	1.57273e-05
PRKN	196.785	-0.600951	0.140814	-4.26768	1.97512e-05	0.000364068
PRKG1	87.8694	0.50307	0.132316	3.80203	0.000143515	0.00162763
AHNAK2	213.989	-1.43299	0.235866	-6.07544	1.23646e-09	2.2186e-07
NTF3	26.5597	0.73244	0.186707	3.92293	8.74776e-05	0.00110663
ADARB2	10.0074	1.04482	0.259176	4.03133	5.54612e-05	0.00079318
KCNQ5	5.27912	0.721422	0.186241	3.87359	0.000107243	0.00129778
IKZF1	230.524	0.592151	0.1303	4.54452	5.50604e-06	0.00014064
C16orf54	66.9172	0.710327	0.141541	5.01851	5.20735e-07	2.35725e-05
NKAIN3	71.5707	-0.687931	0.171351	-4.01475	5.95081e-05	0.000834531
LRRC70	6.52254	0.524048	0.141103	3.71394	0.000204061	0.00212472
CYP4Z1	8.89993	1.07697	0.222958	4.83034	1.36298e-06	4.86662e-05
BTLA	18.0174	0.913566	0.189298	4.82607	1.39251e-06	4.93874e-05
THBS2	582.969	0.725341	0.227412	3.18954	0.00142497	0.00903126
ANKRD37	151.873	-0.679531	0.145149	-4.6816	2.84639e-06	8.56558e-05
CYP4X1	179.901	0.535827	0.153896	3.48175	0.000498142	0.00414
GLDN	210.446	0.890099	0.246689	3.60818	0.00030835	0.00288029
HYAL3	265.77	-0.5322	0.121538	-4.37888	1.19289e-05	0.000251712
CXCR3	88.0277	0.575152	0.157249	3.65758	0.000254612	0.00251119
AKR1C1	28954.9	-0.686161	0.155549	-4.41123	1.02785e-05	0.000226759
MT1X	2011.05	-1.36794	0.235795	-5.80139	6.57659e-09	8.10042e-07
CIDEC	211.554	-1.06544	0.246663	-4.31943	1.56434e-05	0.000304979
LUZP2	18.5277	-2.20413	0.288591	-7.63754	2.21412e-14	2.06942e-11
ZNF385C	66.338	0.5824	0.167527	3.47645	0.000508107	0.00419393
SAMD11	70.2601	0.751645	0.227365	3.30589	0.000946751	0.00668278
SEMA4D	341.187	0.536424	0.120177	4.46363	8.05819e-06	0.000186915
EIF4EBP1	1795.39	-0.515125	0.10797	-4.771	1.83317e-06	6.043e-05
TTC24	4.94459	0.907475	0.221144	4.10354	4.06871e-05	0.000633265
CLEC17A	6.99371	1.10102	0.213283	5.16224	2.44016e-07	1.31429e-05
COL14A1	1205.75	0.728522	0.186446	3.90741	9.32919e-05	0.00115758
CPSF4L	5.16377	0.984078	0.202512	4.85937	1.17761e-06	4.36671e-05
PLA2G2C	17.5226	-0.826362	0.181837	-4.54453	5.50577e-06	0.00014064
TPRG1	179.581	-0.653916	0.153019	-4.27342	1.92497e-05	0.000355236
RUFY4	18.9195	0.884123	0.18031	4.90335	9.42181e-07	3.69637e-05
PDCD1	118.478	0.760998	0.219979	3.45941	0.000541352	0.00441558
PARVB	1256.49	-0.559607	0.134158	-4.17126	3.02915e-05	0.00050352
PRELP	867.941	0.768613	0.202975	3.78674	0.000152635	0.00171151
CALHM6	24.5973	0.78893	0.197685	3.99084	6.58408e-05	0.00089414
CNR2	6.91139	0.696408	0.18404	3.784	0.000154329	0.00171838
HACD4	77.4863	0.53398	0.10506	5.08264	3.72232e-07	1.78795e-05
UTS2B	21.6202	1.11002	0.217246	5.10952	3.2298e-07	1.5888e-05
C9orf152	145.606	-0.934051	0.229093	-4.07717	4.55876e-05	0.000687231
GJB5	7.32956	0.74089	0.194743	3.80445	0.000142119	0.00161734
CXCL17	52.9513	-1.08775	0.260775	-4.17123	3.02955e-05	0.00050352
MMP23B	4.13908	0.987928	0.217405	4.54419	5.51474e-06	0.00014064
SH2D5	10.9928	-0.950337	0.215369	-4.41261	1.02133e-05	0.000225701
ZFP92	75.9753	0.934537	0.192326	4.85913	1.179e-06	4.36671e-05
IL1RAP	1393.58	0.516715	0.119065	4.33978	1.42626e-05	0.000285054
PAX5	34.6595	0.908205	0.221784	4.095	4.22161e-05	0.000650152
PLEKHG4	137.127	0.784408	0.200798	3.90644	9.36646e-05	0.00115997
FAT4	281.891	0.601306	0.147115	4.08732	4.36392e-05	0.000666515
KIF19	14.9804	0.542229	0.153344	3.53603	0.000406187	0.00357954
HRCT1	483.656	-0.860044	0.190881	-4.50566	6.61662e-06	0.000160998
SIRPB2	42.1063	0.595781	0.142246	4.1884	2.80932e-05	0.00047436
SRGAP3	173.887	-0.57062	0.130545	-4.37105	1.23651e-05	0.000257834
GIMAP5	27.5581	0.72065	0.136876	5.26497	1.40209e-07	8.84041e-06
ADH7	11.6393	1.11894	0.245255	4.56238	5.05778e-06	0.000132831
CD55	1135.09	-0.609839	0.139359	-4.37602	1.20866e-05	0.000253691
NTNG2	25.6457	-0.611307	0.17511	-3.49098	0.000481245	0.00403509
ESRRG	65.0024	-1.09378	0.269795	-4.05413	5.03214e-05	0.000739008
SLC6A9	250.263	-0.621411	0.164175	-3.78504	0.000153681	0.0017163
MME	2601.72	-1.26916	0.315624	-4.02111	5.79255e-05	0.000815938
CCDC196	32.0271	-0.942075	0.273509	-3.44441	0.000572317	0.00461297
LAMA2	352.979	0.801584	0.200057	4.00678	6.15531e-05	0.000854164
ZNF502	89.8024	0.536519	0.1489	3.60321	0.000314313	0.00291883
S100A2	38.0652	-0.921135	0.213566	-4.31311	1.60974e-05	0.000310951
LAMB3	1277.86	-0.761667	0.163834	-4.64902	3.33522e-06	9.58289e-05
FAM163B	81.745	1.25227	0.270109	4.63616	3.54939e-06	0.000101069
DTHD1	9.88695	0.872931	0.192713	4.52969	5.90693e-06	0.000147339
SLC22A4	88.8106	-0.939423	0.169959	-5.52734	3.25122e-08	2.90217e-06
STMN3	276.292	0.729394	0.168116	4.33864	1.43366e-05	0.000286139
GYPE	3.67528	0.917761	0.197318	4.65117	3.30053e-06	9.53983e-05
SPN	184.122	0.548086	0.128123	4.27781	1.88745e-05	0.000351167
GZMM	74.9997	0.607263	0.149397	4.06475	4.80845e-05	0.000714469
CCDC154	39.4767	0.571624	0.154242	3.70602	0.000210542	0.00216762
NMB	235.801	-0.51978	0.141769	-3.66638	0.000246005	0.00244604
MAP1LC3C	4.23021	0.509084	0.16116	3.15888	0.00158379	0.00974735
ADAMTSL2	1026.86	0.666132	0.181506	3.67002	0.000242529	0.00242247
SLC22A12	427.228	-1.15565	0.36463	-3.16936	0.00152773	0.00950806
SULT1C4	203.896	0.814959	0.180693	4.51018	6.47713e-06	0.000158331
PEG3	157.774	1.22507	0.316714	3.86805	0.00010971	0.00132059
HOXC4	17.0113	1.10596	0.205151	5.39094	7.00882e-08	5.1084e-06
ASPH	8844.73	-0.506381	0.125826	-4.02446	5.71064e-05	0.000808702
TXNRD1	8817.93	-0.549943	0.127611	-4.30953	1.63602e-05	0.000314325
ITGBL1	143.824	0.755901	0.223666	3.37959	0.000725934	0.00548211
PLXNB3	119.174	1.1245	0.227832	4.93568	7.98735e-07	3.30498e-05
CES1	107775	-0.642021	0.158209	-4.05805	4.94842e-05	0.000730042
CD3E	410.994	0.735872	0.153391	4.79736	1.60768e-06	5.51717e-05
SHISA4	789.083	-0.526598	0.145766	-3.61262	0.000303117	0.00284311
GPRASP1	99.6233	0.797442	0.109898	7.25618	3.98185e-13	2.63615e-10
RORB	7.19085	0.7749	0.240006	3.22867	0.00124368	0.00818996
IQANK1	65.8782	-0.603612	0.150636	-4.00709	6.14727e-05	0.000853793
RAET1G	5.79833	-0.502189	0.139538	-3.59894	0.000319514	0.00295332
SP5	536.873	-1.148	0.196989	-5.82772	5.61901e-09	7.08574e-07
NCR3	23.7343	0.55304	0.147378	3.75252	0.000175063	0.00188837
MCCD1	59.5832	1.27288	0.397608	3.20133	0.00136793	0.00877855
RNF39	28.6827	0.539125	0.156399	3.44712	0.000566605	0.0045835
MROH6	534.004	-0.50294	0.156027	-3.22341	0.00126674	0.00829308
PNMA8B	34.5081	0.539686	0.140239	3.84833	0.000118927	0.00140773
GPR20	6.60531	0.814638	0.221368	3.68002	0.00023322	0.00235727
PCDHA4	6.34335	0.851222	0.25442	3.34574	0.000820642	0.0060033
FAM71F2	36.7028	-0.509441	0.141287	-3.60571	0.000311299	0.00289762
C4orf47	11.4337	-0.837288	0.15163	-5.52193	3.35297e-08	2.94339e-06
ARID3C	160.393	0.572996	0.155913	3.67511	0.00023775	0.00238787
MT1A	698.775	-1.77222	0.230121	-7.70128	1.34712e-14	1.42696e-11
KRT81	17.1232	0.916064	0.233058	3.93063	8.47227e-05	0.00107919
TMEM256	548.424	-0.521471	0.139785	-3.73053	0.000191077	0.00201729
C21orf62	3.357	1.17329	0.199618	5.87766	4.16115e-09	5.57455e-07
COL6A6	8.72681	0.932486	0.192827	4.83586	1.32573e-06	4.76573e-05
GPX3	42049.9	-0.65641	0.149546	-4.38936	1.13685e-05	0.000245094
TAS2R19	2.09851	0.680606	0.172192	3.9526	7.73065e-05	0.00101514
KLRK1	4.72725	0.818774	0.205241	3.98933	6.62592e-05	0.000898287
FBXO16	52.0053	-0.513238	0.145782	-3.52058	0.000430604	0.00374487
SEC14L6	61.0866	1.07478	0.247115	4.3493	1.36574e-05	0.000276084
ARHGEF28	978.223	-0.500424	0.113766	-4.39873	1.08886e-05	0.000236351
FAM166B	22.7895	-0.542738	0.134002	-4.05022	5.11693e-05	0.00074772
UBE2QL1	218.458	-0.92694	0.208811	-4.43913	9.03232e-06	0.000205313
FAM240C	12.0681	-1.12626	0.303839	-3.70676	0.00020993	0.00216436
TAFA5	329.627	1.28318	0.283236	4.53044	5.88623e-06	0.000147054
HMSD	11.4947	1.10303	0.253453	4.352	1.349e-05	0.000274699
TRIM16	814.684	-0.990938	0.182309	-5.43548	5.46483e-08	4.29855e-06
PRRT4	33.4534	-0.840877	0.216292	-3.88769	0.000101201	0.00123596
SLC26A6	1174.18	-0.519699	0.0997406	-5.21051	1.88322e-07	1.07249e-05
CROCC2	18.5855	1.16898	0.245226	4.76696	1.87026e-06	6.13979e-05
ERVMER34-1	37.8349	-1.65519	0.322486	-5.13261	2.85755e-07	1.45993e-05
LTA	20.124	0.543713	0.160087	3.39636	0.00068288	0.00525812
SBK3	10.7673	-0.930245	0.252508	-3.68403	0.000229578	0.00232645
RAB6D	2.68289	0.72467	0.188816	3.83797	0.000124056	0.00145363
C12orf75	559.926	-0.703949	0.185556	-3.79372	0.000148404	0.00167352
RAMACL	6.77702	0.758107	0.158545	4.78164	1.73871e-06	5.82833e-05
ZNF853	74.5002	0.540483	0.153096	3.53036	0.000414987	0.00364035
NME1	1220.33	-0.517568	0.121813	-4.24888	2.14839e-05	0.000387026
LILRA4	8.13589	0.760055	0.182016	4.17577	2.96983e-05	0.000497073
UGT1A5	8.79378	-0.932166	0.288588	-3.2301	0.00123748	0.00816259
TNFRSF13B	10.2287	1.01569	0.237193	4.28211	1.85132e-05	0.000346883
UGT1A9	1506.32	-0.876677	0.221877	-3.95118	7.77662e-05	0.00102034
C3orf85	125.024	-1.09825	0.260676	-4.2131	2.51893e-05	0.000436459
PDXP	17.1812	0.50901	0.135322	3.76148	0.000168912	0.00183322
INMT	382.35	0.981201	0.180702	5.42994	5.63718e-08	4.3345e-06
AMACR	442.165	-0.578925	0.165519	-3.49763	0.000469406	0.00395343
STON1	115.197	0.592063	0.12992	4.55715	5.18516e-06	0.000135282
UPK3B	31.7576	-0.543446	0.129737	-4.18882	2.80412e-05	0.000473986
UGT1A7	10.4044	-1.00634	0.221291	-4.54758	5.42669e-06	0.000139748
TMEM141	1621.35	-0.536099	0.126745	-4.22973	2.3397e-05	0.000412603
PTCHD4	87.5055	-0.780407	0.239255	-3.26182	0.00110699	0.007536
ACTN3	2.97302	0.650266	0.203571	3.1943	0.00140172	0.00894214
TMEM150C	871.712	-0.569851	0.132819	-4.29042	1.78335e-05	0.00033573
TRMT9B	122.132	-0.689543	0.205404	-3.35701	0.000787889	0.00583746
C8orf88	9.16499	-0.813074	0.238021	-3.41598	0.000635529	0.00497925
PCDHGB6	55.7612	0.527347	0.151096	3.49014	0.000482766	0.00403944
C1orf210	360.632	0.532543	0.166927	3.19028	0.00142135	0.00901622
PCDHGB7	32.3421	0.670741	0.173842	3.85834	0.000114159	0.00136075
IGLL5	11.5127	1.25064	0.31411	3.98153	6.84723e-05	0.000919659
MTRNR2L1	61.3861	-0.901168	0.286116	-3.14966	0.00163462	0.00998118
AC009690.1	8.61188	-0.653771	0.203446	-3.21349	0.00131131	0.00848692
BOP1	4265.94	-0.612037	0.121307	-5.04534	4.52715e-07	2.10327e-05
FIGNL2	40.5854	0.514878	0.161199	3.19404	0.00140295	0.00894522
MYMX	13.4134	-0.750461	0.206543	-3.63344	0.000279664	0.00267976
SPON1	129.909	0.860825	0.187421	4.593	4.36924e-06	0.000117866
AC119396.1	5.1239	0.895107	0.157927	5.66786	1.44593e-08	1.55233e-06
RHEX	53.1913	1.16033	0.265974	4.36258	1.28537e-05	0.000264894
GDF10	41.708	1.22887	0.350283	3.50824	0.00045109	0.00387425
CCDC177	58.2604	1.09925	0.300475	3.65836	0.000253835	0.00250664
ERFL	11.0193	1.47636	0.238311	6.19507	5.82597e-10	1.30379e-07
SMIM17	8.20762	0.593436	0.156531	3.79118	0.000149932	0.00168716
SPIB	49.7924	0.828308	0.242925	3.40973	0.000650269	0.00506725
RASL10B	645.953	-1.27055	0.257021	-4.94338	7.67802e-07	3.21889e-05
SMIM32	218.016	2.09515	0.337346	6.21068	5.2756e-10	1.21484e-07
AL049839.2	206.331	0.607516	0.145799	4.16681	3.0889e-05	0.000511562
CEACAM20	90.6192	-1.15692	0.329759	-3.50836	0.000450873	0.00387425
H3C6	176.795	-0.56063	0.139212	-4.02718	5.64505e-05	0.000801557
ZNF280B	15.165	0.917771	0.224054	4.0962	4.19995e-05	0.000647894
PRAG1	666.602	-0.590133	0.140845	-4.18995	2.79013e-05	0.000472626
FCGBP	617.6	-1.09272	0.199204	-5.48544	4.12451e-08	3.41325e-06
U2AF1L5	9.74124	0.812264	0.243982	3.32919	0.000870983	0.00628762
PKD1L3	11.791	-0.70208	0.14692	-4.77865	1.76477e-06	5.86619e-05
AC007906.2	18.6807	0.594535	0.1575	3.77483	0.000160117	0.00176262
SSTR3	13.8074	1.78027	0.304088	5.85447	4.78545e-09	6.28397e-07
TMEM191B	8.54539	0.748212	0.195095	3.83511	0.000125509	0.00146418
AL135905.2	53.2371	0.529791	0.126107	4.20113	2.65588e-05	0.000452297
AP000356.5	2.79997	0.690327	0.159352	4.3321	1.47691e-05	0.000292316
AC022415.2	6.16487	0.620094	0.183524	3.37882	0.000727981	0.00549342
AP003071.5	18.5631	1.36426	0.179857	7.58526	3.31811e-14	2.92897e-11

## Sheet: S2_GO_bp_GSEA_26a_lihc
Supplementary Table S2. Functional enrichment analysis of miR26a-5p-related DEGs in TCGA-LIHC Gene Set Enrichment Analysis is a computational method used to assess whether predefined sets of genes—such as those associated with specific Gene Ontology (GO) terms or KEGG pathways—are statistically overrepresented at the extremes (top or bottom) of a ranked list of genes. This ranking is typically ba…
	ID	Description	setSize	enrichmentScore	NES	pvalue	p.adjust	qvalue	rank	leading_edge	core_enrichment
GO:0050865	GO:0050865	regulation of cell activation	87	0.373356	2.51893	1.86581e-06	0.00269423	0.00251197	494	tags=74%, list=44%, signal=44%	IGF2/IRF4/INHA/CCL19/IL7R/SVEP1/PLA2G2D/TNFRSF13C/CD19/TNFRSF13B/MZB1/LAX1/CD27/CHRNB2/LGALS9C/CCL21/IDO1/FCRL3/SFRP1/TBC1D10C/CCR7/ADAMTS18/CD226/CD5/KLRK1/CLNK/VCAM1/SELP/THBS1/PGLYRP2/ICOS/PTPRC/THBD/RASGRP1/CD3E/CD40LG/CCL2/IL6/GP1BA/PDGFRA/TESPA1/SIT1/MMRN1/CNR2/EGR3/TIGIT/CCR2/IL20RB/RHOH/LCK/NR4A3/DDR2/PTPN22/SIRPG/SLAMF1/GPR183/TNFSF8/RUNX3/GLI2/EMILIN1/CAMK4/IKZF3/CD2/EFNB3
GO:0030098	GO:0030098	lymphocyte differentiation	60	0.401548	2.47939	5.78487e-06	0.00278445	0.00259609	583	tags=88%, list=52%, signal=44%	IRF4/INHA/MS4A1/CD79A/CCL19/IL7R/POU2AF1/USP44/PLA2G2D/CD19/CD27/PAX5/FCRL3/THEMIS/SFRP1/CCR7/CD3G/ITK/GPR18/CD8A/VCAM1/PGLYRP2/PTPRC/RASGRP1/CD3E/CD40LG/IL6/LY9/TESPA1/EGR3/CCR2/RHOH/SLAMF6/LCK/PTPN22/EOMES/SLAMF1/GPR183/EGR1/TNFSF8/RUNX3/GLI2/CAMK4/IKZF3/CD2/IKZF1/IL18R1/BCL11B/CD4/TNFSF4/KIT/SPN/RSAD2
GO:0002682	GO:0002682	regulation of immune system process	158	0.294376	2.27097	3.86223e-06	0.00278445	0.00259609	498	tags=65%, list=45%, signal=42%	IGF2/TLR10/IRF4/INHA/C7/MS4A1/CD79A/RHEX/CCL19/IL7R/SVEP1/HMSD/TRAT1/ADTRP/FCN2/PLA2G2D/CD1E/TNFRSF13C/CD19/COLEC10/TNFRSF13B/MZB1/TNIP3/LAX1/FCER1A/IL17D/CD27/CHRNB2/LGALS9C/CCL21/IDO1/BTLA/BLK/FOS/GPR171/FCRL3/THEMIS/SFRP1/TBC1D10C/CCR7/CD226/FPR2/CD3G/ITK/CD1C/CD5/KLRK1/GPR18/CD8A/CLNK/VCAM1/SELP/CXCR2/CXCL12/THBS1/PGLYRP2/ZBP1/ICOS/PDCD1/LILRA4/PTPRC/RASGRP1/CD3E/CD40LG/CCL2/IL6/GP1BA/SH2D1A/…
GO:0046649	GO:0046649	lymphocyte activation	100	0.341523	2.41577	8.2721e-06	0.00298623	0.00278422	494	tags=70%, list=44%, signal=43%	IGF2/IRF4/INHA/MS4A1/CD79A/CCL19/IL7R/POU2AF1/USP44/FCRL1/PLA2G2D/TNFRSF13C/CD19/TNFRSF13B/MZB1/LAX1/CD27/CHRNB2/LGALS9C/CCL21/IDO1/PAX5/FCRL3/THEMIS/SFRP1/TBC1D10C/CCR7/CD3G/ITK/CD1C/CD5/KLRK1/GPR18/CD8A/CLNK/VCAM1/PGLYRP2/ICOS/PTPRC/RASGRP1/CD3E/CD40LG/CCL2/IL6/LY9/TESPA1/SIT1/EGR3/TIGIT/CCR2/IL20RB/RHOH/SLAMF6/LCK/PTPN22/EOMES/SIRPG/SLAMF1/GPR183/EGR1/IL21R/TNFSF8/RUNX3/SLA2/GLI2/CAMK4/IKZF3/W…
GO:0007166	GO:0007166	cell surface receptor signaling pathway	271	0.237028	2.00008	1.56775e-05	0.00452767	0.00422138	460	tags=55%, list=41%, signal=43%	SEZ6/IGF2/SFRP5/ADGRB3/GLP1R/DNAI1/FCRL5/HHIP/INHA/FCRLA/RSPO3/MS4A1/GPC5/LAMA1/FCRL2/CD79A/GDF10/CCBE1/GRIN2A/RHEX/CCL19/SHISA3/IL7R/PLXNB3/SVEP1/DCN/TRAT1/NTRK3/TNFRSF17/FCN2/CHRDL1/TNFRSF13C/CD19/COLEC10/CXCL9/CCR4/BMPER/GAS1/TNFRSF13B/MZB1/TNIP3/DBH/LAX1/FCER1A/VANGL2/MARCO/CD27/TNXB/CRB2/BDNF/MAL/CHRNB2/NGFR/CXCL1/CCL21/WNK2/EVC2/BTLA/BLK/LTK/FOS/GRIK4/HAND2/GUCY2D/GPR171/GEM/EPHA3/FGFR2/GDF…
GO:0002376	GO:0002376	immune system process	244	0.232501	1.94466	2.35387e-05	0.00485571	0.00452722	488	tags=59%, list=44%, signal=42%	GP2/IGF2/FCRL5/TLR10/IRF4/INHA/FCRLA/C7/MS4A1/IGLL5/FCRL2/CD79A/RHEX/CCL19/CRACR2A/CXCL14/IL7R/SVEP1/HMSD/POU2AF1/TRAT1/TNFRSF17/USP44/ADTRP/FCN2/FCRL1/PLA2G2D/CD1E/TNFRSF13C/CD19/COLEC10/CXCL9/CCR4/TNFRSF13B/MZB1/TNIP3/DBH/LAX1/FCER1A/IL17D/MARCO/CD27/GPR15/JCHAIN/CHIT1/CHRNB2/LGALS9C/CXCL1/CCL21/IDO1/BTLA/PAX5/BLK/FOS/HAND2/GPR171/GEM/FCRL3/THEMIS/SFRP1/TBC1D10C/CCR7/GPR174/CD226/FPR2/CXCL11/CD…
GO:0001775	GO:0001775	cell activation	136	0.283015	2.12863	6.45981e-05	0.00847997	0.00790632	494	tags=65%, list=44%, signal=41%	IGF2/IRF4/INHA/MS4A1/CD79A/CCL19/IL7R/SVEP1/POU2AF1/USP44/FCRL1/PLA2G2D/TNFRSF13C/CD19/BMPER/TNFRSF13B/MZB1/LAX1/FCER1A/CD27/CHRNB2/LGALS9C/CCL21/IDO1/PAX5/FCRL3/THEMIS/SFRP1/TBC1D10C/CCR7/ADAMTS18/CD226/CD3G/ITK/CD1C/CD5/KLRK1/GPR18/ADRA2A/CD8A/CLNK/VCAM1/SELP/CXCR2/THBS1/PGLYRP2/ICOS/S100A12/PTPRC/THBD/RASGRP1/CD3E/CD40LG/CCL2/IL6/GP1BA/PDGFRA/LY9/TESPA1/SIT1/MMRN1/CNR2/EGR3/TIGIT/CCR2/IL20RB/R…
GO:0010043	GO:0010043	response to zinc ion	11	-0.682583	-2.37532	0.000175876	0.0139006	0.0129603	78	tags=55%, list=7%, signal=51%	MT1E/MT3/MT1X/MT1A/SLC30A3/SLC30A2
GO:0050778	GO:0050778	6	73	0.333406	2.15961	0.000188199	0.0139006	0.0129603	462	tags=64%, list=42%, signal=40%	TLR10/IRF4/C7/MS4A1/CD79A/CCL19/SVEP1/HMSD/TRAT1/FCN2/CD1E/CD19/COLEC10/TNIP3/LAX1/IDO1/BLK/FCRL3/THEMIS/CCR7/CD226/FPR2/CD3G/ITK/CD1C/KLRK1/CD8A/CLNK/ZBP1/LILRA4/PTPRC/RASGRP1/CD3E/IL6/SH2D1A/TESPA1/CCR2/SLAMF6/TRAF3IP3/LCK/NR4A3/CFP/PTPN22/A2M/SLAMF1/UBASH3A/PYHIN1
GO:0050776	GO:0050776	regulation of immune response	88	0.311573	2.10444	0.00019253	0.0139006	0.0129603	462	tags=62%, list=42%, signal=40%	TLR10/IRF4/C7/MS4A1/CD79A/CCL19/IL7R/SVEP1/HMSD/TRAT1/FCN2/PLA2G2D/CD1E/CD19/COLEC10/TNIP3/LAX1/FCER1A/IDO1/BTLA/BLK/FCRL3/THEMIS/CCR7/CD226/FPR2/CD3G/ITK/CD1C/KLRK1/CD8A/CLNK/PGLYRP2/ZBP1/PDCD1/LILRA4/PTPRC/RASGRP1/CD3E/IL6/SH2D1A/TESPA1/CCR2/IL20RB/SLAMF6/TRAF3IP3/LCK/NR4A3/CD96/CFP/PTPN22/A2M/SLAMF1/UBASH3A/PYHIN1
GO:0006955	GO:0006955	immune response	177	0.244248	1.92321	0.000173453	0.0139006	0.0129603	625	tags=78%, list=56%, signal=41%	GP2/FCRL5/TLR10/IRF4/FCRLA/C7/MS4A1/IGLL5/FCRL2/CD79A/CCL19/CRACR2A/CXCL14/IL7R/SVEP1/HMSD/POU2AF1/TRAT1/TNFRSF17/USP44/FCN2/PLA2G2D/CD1E/TNFRSF13C/CD19/COLEC10/CXCL9/CCR4/TNFRSF13B/TNIP3/LAX1/FCER1A/MARCO/CD27/JCHAIN/CHIT1/CXCL1/CCL21/IDO1/BTLA/BLK/GEM/FCRL3/THEMIS/CCR7/CD226/FPR2/CXCL11/CD3G/ITK/CD1C/KLRK1/CD8A/CLNK/CXCR2/CXCL12/THBS1/PGLYRP2/CXCR1/ZBP1/ICOS/S100A12/XCR1/PDCD1/LILRA4/PTPRC/RASG…
GO:0051588	GO:0051588	regulation of neurotransmitter transport	15	-0.590164	-2.23774	0.000595176	0.0358098	0.0333873	466	tags=100%, list=42%, signal=59%	SLC4A8/STX1A/SV2C/PRKN/PFN2/CSPG5/ATP1A2/KCNMB4/SNCAIP/CACNB4/SNCG/ASIC1/CPLX2/RIMS2
GO:0046928	GO:0046928	regulation of neurotransmitter secretion	14	-0.589627	-2.19027	0.000871242	0.0483875	0.0451141	466	tags=100%, list=42%, signal=59%	SLC4A8/STX1A/SV2C/PRKN/PFN2/CSPG5/KCNMB4/SNCAIP/CACNB4/SNCG/ASIC1/CPLX2/RIMS2

## Sheet: S3_List of tumor microenvironme
Supplementary Table 3. List of tumor microenvironment (TME)-related genes selected for correlation analysis with miR-26a-5p expression in TCGA-LIHC cohort. The table includes the original gene panel, the official gene names according to GeneCards/HGNC (https://www.genecards.org/), the corresponding functional immune categories (immune checkpoints, effector, Treg, macrophage, NK, and chemokine mar…
Immune Checkpoints
Gene	Protein	Cell expression	Official Gene Name (GeneCards/HGNC)
CD274	PD-L1	Tumor cells, TAMs, DCs	CD274 molecule (PD-L1)
PDCD1	PD-1	CD8+ T, CD4+ T, NK	Programmed cell death 1
PDCD1LG2	PD-L2	TAMs, DCs	Programmed cell death 1 ligand 2
CTLA4	CTLA-4	Tregs, activated T	Cytotoxic T-lymphocyte associated protein 4
LAG3	LAG-3	Exhausted T, Tregs	Lymphocyte activating 3
HAVCR2	TIM-3	CD8+ T, TAMs	Hepatitis A virus cellular receptor 2
TIGIT	TIGIT	CD8+ T, NK, Tregs	T cell immunoreceptor with Ig and ITIM domains
VSIR	VISTA	TAMs, MDSCs, T cells	V-set immunoregulatory receptor
IDO1	IDO1	DCs, TAMs, tumor	Indoleamine 2,3-dioxygenase 1
BTLA	BTLA	B cells, T cells	B and T lymphocyte associated
Effector / Cytotoxic T Cell Markers
Gene	Protein	Role	Official Gene Name (GeneCards/HGNC)
CD8A	CD8α	CD8+ T cell marker	CD8a molecule
CD8B	CD8β	CD8+ T cell marker	CD8b molecule
GZMB	Granzyme B	Cytotoxic killing	Granzyme B
GZMA	Granzyme A	Cytotoxic killing	Granzyme A
PRF1	Perforin-1	Cytotoxic killing	Perforin 1
IFNG	IFN-γ	Th1/CD8+ effector cytokine	Interferon gamma
TBX21	T-bet	Th1 master transcription factor	T-box transcription factor 21
Regulatory T Cell (Treg) Markers
Gene	Protein	Role	Official Gene Name (GeneCards/HGNC)
FOXP3	FOXP3	Treg master regulator	Forkhead box P3
IL2RA	CD25	Treg activation/maintenance	Interleukin 2 receptor subunit alpha
ENTPD1	CD39	Treg ectonucleotidase; adenosine pathway	Ectonucleoside triphosphate diphosphohydrolase 1
NT5E	CD73	Adenosine production (with CD39)	5'-nucleotidase ecto
TGFB1	TGF-β1	Immunosuppressive cytokine	Transforming growth factor beta 1
IL10	IL-10	Immunosuppressive cytokine	Interleukin 10
Macrophage / Myeloid Markers
Gene	Protein	Subtype	Official Gene Name (GeneCards/HGNC)
CD68	CD68	Pan-macrophage	CD68 molecule
MRC1	CD206	M2 TAM	Mannose receptor C-type 1
CD163	CD163	M2 TAM	CD163 molecule
NOS2	iNOS	M1	Nitric oxide synthase 2
ARG1	Arginase-1	M2	Arginase 1
PTGS2	COX-2	M2/TAM	Prostaglandin-endoperoxide synthase 2
IL6	IL-6	TAMs	Interleukin 6
VEGFA	VEGF-A	TAMs/tumor	Vascular endothelial growth factor A
CSF1R	CD115	Monocyte/TAM	Colony stimulating factor 1 receptor
NK Cell Markers
Gene	Protein	Role	Official Gene Name (GeneCards/HGNC)
NCAM1	CD56	Pan-NK marker	Neural cell adhesion molecule 1
NKG7	NKG7	NK cytotoxicity	Natural killer cell granule protein 7
KLRD1	CD94	NK activation	Killer cell lectin like receptor D1
NCR1	NKp46	NK activating receptor	Natural cytotoxicity triggering receptor 1
Chemokines / HCC-Specific TME Markers
Gene	Protein	Role in HCC	Official Gene Name (GeneCards/HGNC)
CXCL9	CXCL9	T cell recruitment chemokine	C-X-C motif chemokine ligand 9
CXCL10	CXCL10/IP-10	T cell recruitment; IFN-γ induced	C-X-C motif chemokine ligand 10
CXCR3	CXCR3	Receptor for CXCL9/10 on T cells	C-X-C motif chemokine receptor 3
CCL2	CCL2/MCP-1	Macrophage recruitment	C-C motif chemokine ligand 2
CCL5	CCL5/RANTES	T/NK cell recruitment	C-C motif chemokine ligand 5

## Sheet: S4_res_masld_deg_gse126848 
Supplementary Table S4. Differentially gene expression analysis for MASLD dataset GSE126848 (14 control and 16 MASLD samples) using the DESeq2 R package (version 1.44). Significant DEGs were selected based on a adjusted p-value <0.05 and an absolute log2 fold change (log2FC) ≥ 1.
	baseMean	log2FoldChange	lfcSE	stat	pvalue	padj	SYMBOL
ABAT	5671.33	-1.098	0.178574	-6.14873	7.81055e-10	1.05911e-08	ABAT
ABCA1	729.547	-1.1473	0.199859	-5.74055	9.43721e-09	1.02522e-07	ABCA1
ACADSB	5297.27	-1.27596	0.207866	-6.13835	8.33831e-10	1.12147e-08	ACADSB
ACHE	28.2055	2.10933	0.448459	4.70351	2.55732e-06	1.50469e-05	ACHE
ACVRL1	93.1753	-1.34732	0.179949	-7.48725	7.03292e-14	2.20337e-12	ACVRL1
PLIN2	2927.22	1.17702	0.17932	6.56378	5.24591e-11	9.19843e-10	PLIN2
ADORA3	18.1626	-1.10171	0.289804	-3.80156	0.00014379	0.000543156	ADORA3
PARP4	580.121	-1.04188	0.154576	-6.74027	1.58088e-11	3.10101e-10	PARP4
AEBP1	492.686	1.27733	0.210892	6.0568	1.38855e-09	1.79278e-08	AEBP1
ALDH3A1	28.3961	3.17296	0.507737	6.24922	4.12498e-10	5.92143e-09	ALDH3A1
AMY2A	11.0594	-1.18288	0.226898	-5.21325	1.85557e-07	1.46261e-06	AMY2A
ANGPT2	33.3376	-1.9587	0.282952	-6.92238	4.44127e-12	9.47064e-11	ANGPT2
ANXA2	1033.06	1.27121	0.183367	6.93258	4.13233e-12	8.88351e-11	ANXA2
ANXA13	104.165	1.06521	0.347112	3.06877	0.00214938	0.00589687	ANXA13
AOX1	21187.7	-1.27794	0.15797	-8.08971	5.98066e-16	2.96144e-14	AOX1
APOF	3167.53	-1.29669	0.210242	-6.1676	6.93349e-10	9.48941e-09	APOF
BIRC3	167.283	1.86602	0.254966	7.3187	2.50382e-13	7.08251e-12	BIRC3
BIRC5	15.9712	2.21969	0.336897	6.58863	4.43894e-11	7.93071e-10	BIRC5
SHROOM2	183.166	-1.07725	0.150903	-7.13872	9.4206e-13	2.32369e-11	SHROOM2
AQP1	500.091	1.01835	0.250244	4.06941	4.71318e-05	0.000203571	AQP1
ARF4	1103.05	1.14898	0.0979726	11.7276	9.20173e-32	7.15624e-29	ARF4
ASS1	25763.8	-1.70736	0.203596	-8.38601	5.02917e-17	3.19666e-15	ASS1
ATF3	47.2503	1.40664	0.191595	7.34171	2.10888e-13	6.03497e-12	ATF3
RERE	446.374	-1.0604	0.103356	-10.2597	1.07071e-24	2.5738e-22	RERE
ATP1B2	42.0569	-1.74361	0.246851	-7.06341	1.62467e-12	3.76178e-11	ATP1B2
FXYD2	38.159	1.7834	0.299105	5.96247	2.4846e-09	3.04073e-08	FXYD2
ATP6V0B	663.33	1.07763	0.131839	8.1738	2.98821e-16	1.56774e-14	ATP6V0B
KIF1A	24.3098	-1.07996	0.350477	-3.08141	0.00206021	0.00568407	KIF1A
AXL	381.246	-1.5132	0.184434	-8.20457	2.31412e-16	1.24878e-14	AXL
BAX	164.021	1.17328	0.169731	6.91259	4.75871e-12	1.00825e-10	BAX
BCAT1	23.8797	2.34515	0.374684	6.25901	3.87425e-10	5.59797e-09	BCAT1
BST2	2308.92	1.18342	0.189611	6.24133	4.33878e-10	6.19472e-09	BST2
C1QB	1701.86	-1.63187	0.255007	-6.39931	1.56079e-10	2.48318e-09	C1QB
C1QC	1840.2	-1.72998	0.251974	-6.8657	6.61639e-12	1.37024e-10	C1QC
C5	11039.1	-1.51732	0.214536	-7.07255	1.52114e-12	3.52824e-11	C5
CACNA1C	10.821	1.28439	0.328765	3.90671	9.35598e-05	0.000371235	CACNA1C
CAPG	97.7398	2.58334	0.283211	9.12161	7.40141e-20	8.22303e-18	CAPG
CAPN3	81.068	-1.05473	0.320298	-3.29298	0.000991317	0.00298751	CAPN3
CAPS	34.5262	1.02979	0.276236	3.72795	0.000193046	0.000708173	CAPS
CASP7	209.792	1.11853	0.134645	8.30728	9.79217e-17	5.70318e-15	CASP7
CBS	2423.71	-1.2404	0.127267	-9.74642	1.91092e-22	3.15804e-20	CBS
CCNA2	22.9342	1.57712	0.243572	6.47497	9.48297e-11	1.57704e-09	CCNA2
CCNB1	27.3966	1.23539	0.209939	5.88454	3.99169e-09	4.67855e-08	CCNB1
CD4	2769.53	-1.5539	0.21857	-7.10938	1.16564e-12	2.80709e-11	CD4
CD5L	1152.25	-2.88743	0.279863	-10.3173	5.8856e-25	1.49641e-22	CD5L
CD33	27.6153	-1.36292	0.26536	-5.13613	2.80448e-07	2.11391e-06	CD33
CD38	63.2245	-1.59958	0.21063	-7.59426	3.09548e-14	1.04401e-12	CD38
CDK1	12.9871	2.1567	0.341796	6.30989	2.79239e-10	4.2096e-09	CDK1
CDC25A	11.1389	1.81156	0.330579	5.47996	4.25413e-08	3.88693e-07	CDC25A
CDH2	1331.01	-1.13128	0.109348	-10.3457	4.37838e-25	1.18136e-22	CDH2
CDH5	373.644	-1.36334	0.135151	-10.0876	6.2694e-24	1.38146e-21	CDH5
CDH6	22.7228	1.20576	0.348008	3.46474	0.000530751	0.00171776	CDH6
CDKN1A	420.096	1.87768	0.258415	7.26615	3.69865e-13	9.95922e-12	CDKN1A
CD52	68.0401	2.32175	0.276268	8.40398	4.31588e-17	2.81085e-15	CD52
CLGN	73.5057	2.04715	0.549696	3.72414	0.000195984	0.000717957	CLGN
CEBPD	286.397	-1.32823	0.28231	-4.70488	2.54016e-06	1.49592e-05	CEBPD
CENPF	20.2448	1.13576	0.307068	3.69872	0.000216694	0.000782547	CENPF
CETN3	67.8362	1.18131	0.145934	8.09486	5.73302e-16	2.86024e-14	CETN3
CETP	399.386	-2.47962	0.239539	-10.3516	4.11429e-25	1.13323e-22	CETP
CFTR	54.8847	1.61943	0.366498	4.41865	9.93173e-06	5.08156e-05	CFTR
CHAD	196.44	-1.17323	0.205085	-5.72069	1.0609e-08	1.13388e-07	CHAD
CHI3L1	237.788	1.87662	0.599829	3.12859	0.00175645	0.00492514	CHI3L1
CKS2	53.1531	1.88288	0.214823	8.7648	1.87107e-18	1.58573e-16	CKS2
CCR1	96.6496	-1.26156	0.212473	-5.9375	2.89399e-09	3.46885e-08	CCR1
CCR7	10.7188	1.32825	0.315253	4.21329	2.51675e-05	0.000116956	CCR7
CMKLR1	130.781	-1.18003	0.175487	-6.72433	1.764e-11	3.41962e-10	CMKLR1
CNTFR	194.413	-1.00651	0.257411	-3.91014	9.22411e-05	0.000367411	CNTFR
COL1A1	1522.16	2.14266	0.291625	7.34729	2.02259e-13	5.81319e-12	COL1A1
COL1A2	1148.98	1.78117	0.204659	8.70312	3.22877e-18	2.68475e-16	COL1A2
COL3A1	3028.63	1.49593	0.194377	7.69602	1.40366e-14	5.22755e-13	COL3A1
COL5A1	312.314	1.06445	0.226529	4.69897	2.61476e-06	1.53303e-05	COL5A1
COL11A2	11.9306	-1.28206	0.326618	-3.92525	8.66383e-05	0.000347842	COL11A2
COL16A1	33.8772	1.5355	0.252949	6.0704	1.27589e-09	1.66521e-08	COL16A1
MAP3K8	23.3375	1.15224	0.284853	4.04504	5.23135e-05	0.000223758	MAP3K8
COX6B1	1535.22	1.00518	0.11194	8.97961	2.71731e-19	2.76351e-17	COX6B1
COX7A1	28.0535	1.68836	0.251291	6.71876	1.83282e-11	3.52204e-10	COX7A1
COX7B	1087.97	1.05695	0.158244	6.67921	2.40233e-11	4.48605e-10	COX7B
CLDN7	118.395	1.35447	0.185803	7.28982	3.10379e-13	8.56684e-12	CLDN7
CPS1	41453	-1.66405	0.19521	-8.5244	1.53609e-17	1.09776e-15	CPS1
CR1	80.4971	-3.62459	0.305215	-11.8756	1.58565e-32	1.6126e-29	CR1
CRHBP	1039.61	-1.48247	0.15714	-9.43405	3.94559e-21	5.3778e-19	CRHBP
CRIP1	45.9742	1.46803	0.259655	5.65376	1.56973e-08	1.58787e-07	CRIP1
CRYAA	219.213	1.23521	0.281371	4.38997	1.13368e-05	5.7251e-05	CRYAA
CSF1R	819.831	-1.9765	0.228012	-8.66837	4.38354e-18	3.55551e-16	CSF1R
CSF3R	64.0264	-1.05469	0.220345	-4.78654	1.69679e-06	1.04244e-05	CSF3R
VCAN	56.4252	1.02602	0.286132	3.58581	0.000336029	0.00115393	VCAN
CSPG4	14.3908	1.56473	0.434614	3.60028	0.000317877	0.00109758	CSPG4
CSRP2	184.53	1.17537	0.180626	6.50721	7.65598e-11	1.3027e-09	CSRP2
CSTB	872.712	1.18352	0.172776	6.85007	7.38155e-12	1.51626e-10	CSTB
CTRL	14.6818	2.0223	0.229636	8.80656	1.29049e-18	1.12247e-16	CTRL
CTSK	39.0749	1.35204	0.210975	6.40853	1.46927e-10	2.34887e-09	CTSK
CYB561	246.448	1.04942	0.163997	6.399	1.56396e-10	2.48523e-09	CYB561
CYBB	538.307	-1.54629	0.230016	-6.72256	1.78563e-11	3.45378e-10	CYBB
CYP1A1	556.438	-1.82233	0.480635	-3.79152	0.000149731	0.000562863	CYP1A1
CYP1A2	19940.9	-1.87217	0.309074	-6.05736	1.38372e-09	1.79278e-08	CYP1A2
CYP2B6	5500.72	-1.54064	0.268963	-5.72807	1.01579e-08	1.0892e-07	CYP2B6
CYP2C19	3302	-1.73283	0.349659	-4.95577	7.20447e-07	4.89719e-06	CYP2C19
CYP7A1	1033.12	1.71924	0.444151	3.87084	0.00010846	0.000422373	CYP7A1
CYP21A2	32.039	1.64003	0.209753	7.81889	5.32914e-15	2.13505e-13	CYP21A2
DGKG	15.1115	-1.26439	0.231821	-5.45417	4.9202e-08	4.42216e-07	DGKG
ACE	54.9658	-1.02658	0.24431	-4.20194	2.64632e-05	0.000121948	ACE
DDIT3	93.3586	1.18447	0.141828	8.35142	6.74483e-17	4.10937e-15	DDIT3
DEFB1	772.904	1.02943	0.20165	5.10503	3.30746e-07	2.44017e-06	DEFB1
CFD	137.451	-2.45862	0.390941	-6.28897	3.19582e-10	4.72088e-09	CFD
DNM1	103.17	-1.88167	0.495634	-3.7965	0.000146756	0.000553254	DNM1
DNAH6	73.0051	-1.26705	0.2601	-4.8714	1.10809e-06	7.16737e-06	DNAH6
DNASE1L3	1862.53	-1.29601	0.180282	-7.18878	6.53732e-13	1.67176e-11	DNASE1L3
DOCK2	114.657	-1.18327	0.201585	-5.86982	4.36266e-09	5.07289e-08	DOCK2
DTNA	36.7234	3.75513	0.332667	11.288	1.50462e-29	7.65101e-27	DTNA
DUSP1	502.85	1.42373	0.213644	6.664	2.66473e-11	4.92044e-10	DUSP1
DUSP8	27.622	3.54028	0.381206	9.28704	1.58633e-20	1.96009e-18	DUSP8
E2F1	18.2162	2.20159	0.399846	5.5061	3.66868e-08	3.40376e-07	E2F1
ECT2	17.5129	1.24953	0.26491	4.7168	2.3958e-06	1.42025e-05	ECT2
EEF1A2	60.494	4.22254	0.816453	5.17181	2.31838e-07	1.78517e-06	EEF1A2
EFNB2	91.2163	-1.10466	0.18533	-5.96049	2.51478e-09	3.07282e-08	EFNB2
EGR1	353.048	-2.96403	0.422549	-7.01464	2.30543e-12	5.15737e-11	EGR1
ELF3	166.855	1.13081	0.256617	4.40663	1.04992e-05	5.35117e-05	ELF3
ELF4	47.9633	-1.12675	0.210989	-5.34031	9.27869e-08	7.77399e-07	ELF4
EMP1	69.5914	1.9254	0.263855	7.29717	2.93879e-13	8.17973e-12	EMP1
ADGRE1	43.9488	-2.53592	0.369216	-6.86838	6.49371e-12	1.3499e-10	ADGRE1
ENG	1438.37	-1.02751	0.148886	-6.9013	5.1529e-12	1.08516e-10	ENG
ERN1	285.407	-1.19595	0.155436	-7.69416	1.42429e-14	5.28946e-13	ERN1
ETS1	793.425	-1.0261	0.143938	-7.12871	1.01313e-12	2.46673e-11	ETS1
ETV5	107.486	-1.91537	0.175457	-10.9165	9.61474e-28	3.73872e-25	ETV5
EZH2	19.0192	1.48065	0.26011	5.69238	1.25283e-08	1.3032e-07	EZH2
F2RL1	70.9434	1.31639	0.249401	5.2782	1.3046e-07	1.06011e-06	F2RL1
FABP4	102.252	4.13567	0.522437	7.91612	2.45031e-15	1.06215e-13	FABP4
FABP1	21958.3	1.39541	0.178751	7.80643	5.88292e-15	2.32174e-13	FABP1
FABP3	45.243	-1.06883	0.180582	-5.91879	3.24312e-09	3.87329e-08	FABP3
FABP5	40.8179	2.86101	0.317347	9.01542	1.9612e-19	2.0257e-17	FABP5
ACSL4	465.498	2.82016	0.531616	5.30488	1.12747e-07	9.27008e-07	ACSL4
FAT1	355.153	1.21825	0.214391	5.68237	1.32839e-08	1.37101e-07	FAT1
EFEMP1	58.1831	1.51517	0.306218	4.948	7.49805e-07	5.05774e-06	EFEMP1
FCER1G	363.172	-1.42041	0.238484	-5.95598	2.58512e-09	3.14423e-08	FCER1G
FCGR3A	686.265	-1.50291	0.223054	-6.73787	1.60729e-11	3.14814e-10	FCGR3A
FCGR3B	86.7718	-1.7964	0.286736	-6.26499	3.7284e-10	5.43476e-09	FCGR3B
FCN2	1571.4	-1.49404	0.17494	-8.54026	1.33923e-17	9.6228e-16	FCN2
FEN1	102.63	1.10725	0.138585	7.98969	1.35281e-15	6.23208e-14	FEN1
FGF2	119.543	1.07077	0.151725	7.05733	1.69727e-12	3.90934e-11	FGF2
FGF14	40.6262	1.58864	0.317228	5.00788	5.50323e-07	3.83544e-06	FGF14
FKBP2	561.485	1.26311	0.179556	7.03465	1.99768e-12	4.53803e-11	FKBP2
FKBP5	1845.59	-1.54266	0.273853	-5.63316	1.76938e-08	1.7722e-07	FKBP5
FOXM1	19.8313	2.16369	0.295654	7.31832	2.51097e-13	7.08251e-12	FOXM1
FOXO3B	77.884	-1.43531	0.156146	-9.19206	3.85373e-20	4.54912e-18	FOXO3B
FLT1	310.207	-1.49468	0.164094	-9.10869	8.33838e-20	9.03621e-18	FLT1
FLT4	193.837	-1.75022	0.187975	-9.31095	1.2669e-20	1.58015e-18	FLT4
FMO1	52.8194	2.92111	0.50941	5.73429	9.79212e-09	1.05511e-07	FMO1
FOLR2	239.395	-2.02962	0.208567	-9.73123	2.21894e-22	3.57763e-20	FOLR2
FPR1	45.2435	-1.53417	0.335499	-4.5728	4.81239e-06	2.65324e-05	FPR1
FRG1	256.247	1.02742	0.142976	7.18595	6.67419e-13	1.70018e-11	FRG1
IFI6	779.891	2.46846	0.38906	6.34468	2.22889e-10	3.41462e-09	IFI6
G6PC1	2903.55	-1.10063	0.291528	-3.77539	0.000159757	0.000597495	G6PC1
GAS1	32.7633	-1.11138	0.220185	-5.04748	4.47676e-07	3.18824e-06	GAS1
GCDH	1412.26	-1.27869	0.152539	-8.3827	5.17272e-17	3.27218e-15	GCDH
GCK	177.318	1.89391	0.401664	4.71516	2.41526e-06	1.43054e-05	GCK
GCNT1	41.7106	-1.70708	0.21742	-7.85152	4.11033e-15	1.70889e-13	GCNT1
GDF9	25.2803	1.07191	0.224596	4.77261	1.8185e-06	1.10897e-05	GDF9
GFRA2	44.4255	-2.41416	0.25856	-9.33696	9.91427e-21	1.25661e-18	GFRA2
GPC3	20.8674	1.70229	0.443546	3.8379	0.000124089	0.000475944	GPC3
GOLGA4	1457.06	1.08254	0.287455	3.76594	0.000165923	0.000618458	GOLGA4
GPM6A	128.686	-1.06791	0.194176	-5.4997	3.80438e-08	3.51979e-07	GPM6A
GPR34	36.5397	-1.07292	0.297682	-3.60425	0.000313055	0.0010832	GPR34
GRIA3	49.847	1.32	0.197165	6.69492	2.15787e-11	4.06399e-10	GRIA3
GRID1	35.1459	1.78995	0.600325	2.98163	0.00286718	0.00761644	GRID1
GUCY1A2	53.1144	-1.08272	0.294363	-3.67817	0.000234913	0.000841479	GUCY1A2
GUCA1B	10.8845	1.14285	0.3702	3.08711	0.00202113	0.00558907	GUCA1B
HAL	584.319	-1.61675	0.291194	-5.55214	2.82199e-08	2.69578e-07	HAL
HBA1	1268.58	1.87763	0.512773	3.66171	0.000250535	0.000889692	HBA1
HBB	2931.65	2.78424	0.493435	5.64257	1.67528e-08	1.68818e-07	HBB
HBD	182.728	3.79583	0.60328	6.29199	3.13424e-10	4.63709e-09	HBD
HCFC1	429.775	-1.24904	0.119175	-10.4807	1.05943e-25	3.11261e-23	HCFC1
HELLS	18.5613	2.33988	0.372577	6.28026	3.38017e-10	4.96429e-09	HELLS
HIVEP1	171.819	-1.17535	0.19945	-5.89297	3.79308e-09	4.46954e-08	HIVEP1
HK2	22.718	-1.32968	0.340888	-3.90063	9.59429e-05	0.000379551	HK2
HK3	55.4993	-1.48248	0.309606	-4.78829	1.68207e-06	1.03484e-05	HK3
HLA-DQB2	42.5068	1.17051	0.362891	3.22552	0.00125742	0.00366984	HLA-DQB2
HMGCS1	3861.13	1.65264	0.393028	4.20489	2.61205e-05	0.000120663	HMGCS1
HMMR	13.021	2.35451	0.313762	7.50414	6.18323e-14	1.95104e-12	HMMR
HMOX1	869.966	-1.35105	0.181325	-7.45097	9.26546e-14	2.82907e-12	HMOX1
HOXA4	12.6074	-1.0906	0.259132	-4.20867	2.56876e-05	0.000118913	HOXA4
HRH1	13.3964	-1.16165	0.292894	-3.9661	7.30582e-05	0.000299877	HRH1
HSPA5	5576	1.2237	0.19925	6.14154	8.17264e-10	1.10481e-08	HSPA5
HSP90AA1	8724.01	1.40667	0.236545	5.94671	2.73586e-09	3.2998e-08	HSP90AA1
IGSF3	26.3727	2.14372	0.297502	7.20572	5.77384e-13	1.50268e-11	IGSF3
HSPG2	1016.81	-1.46064	0.203758	-7.16852	7.58156e-13	1.91251e-11	HSPG2
IDI1	1958.52	1.25852	0.252375	4.98669	6.14218e-07	4.22947e-06	IDI1
IFI27	510.588	1.54406	0.33194	4.65162	3.29335e-06	1.86953e-05	IFI27
IGF1	1242.07	-1.12849	0.265972	-4.2429	2.20652e-05	0.000103853	IGF1
IGFBP2	1442.03	-2.70068	0.433173	-6.23464	4.52821e-10	6.43736e-09	IGFBP2
IGFBP6	40.2327	1.23023	0.258847	4.75272	2.00703e-06	1.21164e-05	IGFBP6
IL1RAP	790.858	-1.1069	0.21797	-5.07822	3.80978e-07	2.76298e-06	IL1RAP
CXCR2	20.8902	-1.55449	0.439526	-3.53675	0.000405086	0.00135792	CXCR2
IL10RA	132.335	-1.5953	0.187543	-8.50631	1.79563e-17	1.26952e-15	IL10RA
INHBA	189.934	1.31616	0.397218	3.31344	0.000921544	0.00279957	INHBA
CXCL10	193.789	3.46634	0.380914	9.10004	9.02953e-20	9.62737e-18	CXCL10
INPP5D	144.986	-1.11902	0.159586	-7.01203	2.34891e-12	5.23691e-11	INPP5D
ITGA6	309.849	1.20373	0.155184	7.75679	8.7108e-15	3.29987e-13	ITGA6
ISLR	144.991	1.13504	0.212705	5.33623	9.48995e-08	7.93089e-07	ISLR
ITGAD	54.6621	-2.9416	0.563777	-5.21767	1.81187e-07	1.43098e-06	ITGAD
JUN	215.238	1.4387	0.225422	6.38225	1.745e-10	2.73673e-09	JUN
KCNB1	105.059	1.0405	0.29714	3.50171	0.000462279	0.00152566	KCNB1
KCNC4	42.0397	-1.07669	0.21552	-4.99578	5.8599e-07	4.0626e-06	KCNC4
KCNJ2	23.8687	-2.58868	0.337935	-7.6603	1.85498e-14	6.6283e-13	KCNJ2
KCNJ5	12.804	2.72209	0.331341	8.21537	2.11509e-16	1.14605e-14	KCNJ5
KCNJ10	52.6469	-3.0469	0.366466	-8.31426	9.23243e-17	5.40097e-15	KCNJ10
KCNK3	13.0228	-1.63992	0.392133	-4.18206	2.88884e-05	0.000131701	KCNK3
KCNMA1	360.877	-1.33902	0.2248	-5.95647	2.57738e-09	3.1406e-08	KCNMA1
KDR	804.749	-1.89423	0.243412	-7.78196	7.14102e-15	2.77681e-13	KDR
KIF3C	26.2999	-1.16402	0.261841	-4.44553	8.76774e-06	4.54225e-05	KIF3C
KPNA2	107.981	1.48436	0.187565	7.91387	2.49516e-15	1.07746e-13	KPNA2
KRT7	121.472	1.17398	0.31843	3.68676	0.000227124	0.000816646	KRT7
KRT8	6272.15	1.45762	0.192177	7.58475	3.33141e-14	1.11224e-12	KRT8
KRT18	3355.33	1.55424	0.182907	8.49746	1.93777e-17	1.35551e-15	KRT18
AFF3	71.7348	-1.28096	0.260659	-4.91429	8.91064e-07	5.90514e-06	AFF3
LAG3	58.5066	-1.03904	0.2207	-4.70792	2.50255e-06	1.47574e-05	LAG3
LAMA3	79.5537	1.77865	0.256716	6.92849	4.25366e-12	9.1147e-11	LAMA3
LBR	415.609	-1.04228	0.128064	-8.13875	3.99389e-16	2.03873e-14	LBR
LCN2	35.9782	1.7686	0.447895	3.9487	7.85761e-05	0.000319524	LCN2
LCP2	180.491	-1.15559	0.175543	-6.58297	4.61134e-11	8.19442e-10	LCP2
LECT2	3702.09	1.19923	0.131621	9.11128	8.1414e-20	8.89565e-18	LECT2
LEPR	943.234	-1.49806	0.24271	-6.1722	6.73462e-10	9.24594e-09	LEPR
LGALS2	15.121	1.12654	0.357632	3.15001	0.00163266	0.00461719	LGALS2
LGALS3	191.123	1.58741	0.269643	5.88707	3.93102e-09	4.61563e-08	LGALS3
LGALS4	1403.39	1.90758	0.419362	4.54876	5.39621e-06	2.94199e-05	LGALS4
LIPA	3176.8	-1.03583	0.192913	-5.36943	7.89861e-08	6.76344e-07	LIPA
LOXL1	18.6106	1.91115	0.376704	5.07334	3.90886e-07	2.8209e-06	LOXL1
LPA	3251.13	-1.39324	0.311606	-4.47116	7.77973e-06	4.07511e-05	LPA
LPL	33.4558	3.38012	0.689561	4.90184	9.49438e-07	6.26373e-06	LPL
LRP1	8005.98	-1.01398	0.137262	-7.38716	1.49997e-13	4.40747e-12	LRP1
LRP4	21.0974	-1.69661	0.334345	-5.07445	3.88628e-07	2.80921e-06	LRP4
LRP5	2620.97	-1.09572	0.144516	-7.58203	3.40193e-14	1.13292e-12	LRP5
LTB	52.8038	1.82998	0.302692	6.04567	1.48791e-09	1.90616e-08	LTB
LTBP2	100.362	1.5074	0.23003	6.55306	5.63701e-11	9.85234e-10	LTBP2
LUM	276.186	1.24981	0.214292	5.83227	5.46798e-09	6.23746e-08	LUM
CD180	61.7465	-1.20701	0.197445	-6.11315	9.76816e-10	1.29404e-08	CD180
LYZ	808.756	1.27708	0.284418	4.49016	7.11682e-06	3.76517e-05	LYZ
TACSTD2	22.6583	1.07507	0.370594	2.90093	0.00372056	0.00958114	TACSTD2
EPCAM	35.2359	1.19836	0.354136	3.38389	0.000714668	0.00223477	EPCAM
MAD2L1	19.8984	1.58124	0.233945	6.75904	1.38912e-11	2.73704e-10	MAD2L1
MAP1B	77.8719	1.11773	0.359608	3.10818	0.00188244	0.00523951	MAP1B
MB	25.0028	1.1807	0.395287	2.98693	0.00281796	0.00749773	MB
ME1	231.559	1.03786	0.29059	3.57155	0.000354881	0.00121081	ME1
MET	1439.23	-1.08524	0.148169	-7.32437	2.40019e-13	6.80963e-12	MET
MGP	130.696	1.21346	0.282467	4.29593	1.73959e-05	8.38771e-05	MGP
CXCL9	139.732	2.27301	0.431131	5.27221	1.34791e-07	1.0933e-06	CXCL9
MKI67	42.8659	1.81235	0.323723	5.59847	2.16254e-08	2.12888e-07	MKI67
AFF1	715.891	-1.1692	0.162837	-7.18018	6.9622e-13	1.77014e-11	AFF1
MMP7	15.6456	1.29812	0.365126	3.55527	0.000377596	0.0012771	MMP7
MMP9	33.5014	3.7621	0.563695	6.67399	2.48935e-11	4.63546e-10	MMP9
ALDH6A1	4671.23	-1.78766	0.232389	-7.69252	1.44269e-14	5.3428e-13	ALDH6A1
MRC1	790.761	-2.0896	0.203111	-10.288	7.98135e-25	1.99097e-22	MRC1
MT1E	5760.21	-1.14905	0.246976	-4.65248	3.2797e-06	1.86258e-05	MT1E
MT1X	7419.59	-1.68465	0.226078	-7.45163	9.21932e-14	2.8215e-12	MT1X
MT2A	13398.8	-1.06934	0.268546	-3.98194	6.83536e-05	0.000282884	MT2A
NUDT1	29.5371	1.51236	0.225265	6.71368	1.89778e-11	3.63105e-10	NUDT1
MVD	505.858	1.15869	0.400202	2.89527	0.00378836	0.00973109	MVD
MYL6	6018.57	1.27393	0.10943	11.6415	2.53637e-31	1.76491e-28	MYL6
MYO6	456.348	1.04361	0.29769	3.50571	0.000455398	0.00150596	MYO6
PPP1R12A	283.677	1.26741	0.354841	3.57178	0.000354558	0.00121002	PPP1R12A
NFATC4	15.1955	1.05188	0.260983	4.03047	5.56664e-05	0.000235886	NFATC4
NFIX	975.296	-1.07591	0.0992525	-10.8402	2.22039e-27	8.38738e-25	NFIX
NKTR	284.339	2.07431	0.511764	4.05325	5.05109e-05	0.000216562	NKTR
NOS3	88.6824	-1.24977	0.176208	-7.09259	1.31623e-12	3.10748e-11	NOS3
NOTCH1	273.796	-1.0388	0.205345	-5.05883	4.21845e-07	3.02452e-06	NOTCH1
NOTCH4	95.6118	-1.20949	0.197098	-6.13651	8.43554e-10	1.1334e-08	NOTCH4
NOVA2	39.0849	-1.14742	0.201207	-5.70272	1.17914e-08	1.23922e-07	NOVA2
NPR1	172.05	-1.44281	0.192009	-7.51426	5.7232e-14	1.82329e-12	NPR1
NPY1R	139.393	-1.10565	0.205952	-5.3685	7.93956e-08	6.78094e-07	NPY1R
CLDN11	30.7415	1.9029	0.332919	5.7158	1.09186e-08	1.15948e-07	CLDN11
OXT	67.7751	2.18436	0.588204	3.71361	0.000204326	0.000742549	OXT
P4HA1	358.924	-3.17015	0.286836	-11.0521	2.14137e-28	8.8472e-26	P4HA1
SERPINE1	376.463	2.54414	0.313811	8.10724	5.17844e-16	2.6032e-14	SERPINE1
PC	2613.67	-1.15751	0.175043	-6.61273	3.77291e-11	6.7774e-10	PC
PCDH9	62.1149	1.00498	0.324054	3.10128	0.00192689	0.00535086	PCDH9
PCK1	10099.6	-1.74013	0.289725	-6.00614	1.89996e-09	2.38551e-08	PCK1
PCNA	247.535	1.11383	0.100637	11.0678	1.79807e-28	7.66849e-26	PCNA
PCSK5	41.1307	1.46852	0.239234	6.13843	8.33405e-10	1.12147e-08	PCSK5
PDE2A	371.065	-1.62085	0.177359	-9.1388	6.31475e-20	7.19718e-18	PDE2A
PDE4B	45.6825	-1.047	0.295883	-3.53856	0.000402321	0.00135002	PDE4B
PDE1B	40.0209	-1.04441	0.199282	-5.24084	1.5985e-07	1.27697e-06	PDE1B
PDGFA	53.9877	2.05362	0.303172	6.7738	1.25447e-11	2.49395e-10	PDGFA
PDK3	311.9	-1.33195	0.180356	-7.38515	1.52285e-13	4.46422e-12	PDK3
ENPP3	95.7988	-1.13715	0.25773	-4.41216	1.02343e-05	5.22829e-05	ENPP3
CFP	484.415	-1.84554	0.181885	-10.1467	3.42689e-24	7.81154e-22	CFP
PFKFB3	179.615	-1.10686	0.194027	-5.70467	1.16565e-08	1.22994e-07	PFKFB3
PGF	27.6893	1.0979	0.241383	4.54836	5.40664e-06	2.94525e-05	PGF
PHKA1	46.4049	-1.0948	0.228239	-4.79673	1.61278e-06	9.99653e-06	PHKA1
SERPINB8	76.0464	1.09722	0.157005	6.98841	2.78017e-12	6.11592e-11	SERPINB8
PKD2	324.051	-1.086	0.201606	-5.38675	7.17435e-08	6.17929e-07	PKD2
PLCB2	98.6853	-1.00259	0.208439	-4.80997	1.50951e-06	9.43607e-06	PLCB2
PLEC	3001.22	-1.19764	0.184736	-6.48298	8.99263e-11	1.50878e-09	PLEC
PLP2	75.0215	1.09795	0.227587	4.82432	1.40481e-06	8.86541e-06	PLP2
POLE2	18.6725	1.04105	0.2661	3.91227	9.1433e-05	0.000364656	POLE2
PTPA	1329.53	1.07542	0.13368	8.04469	8.64621e-16	4.14172e-14	PTPA
PRF1	90.1683	-1.16495	0.218867	-5.32263	1.02279e-07	8.47726e-07	PRF1
PRKAA2	55.3771	2.58792	0.453121	5.71131	1.12109e-08	1.18956e-07	PRKAA2
PRKCE	282.187	2.47603	0.271678	9.11385	7.95076e-20	8.75975e-18	PRKCE
PRLR	316.552	-1.36664	0.166765	-8.19497	2.50654e-16	1.34711e-14	PRLR
PTGDS	246.975	1.53015	0.356367	4.29375	1.75681e-05	8.45839e-05	PTGDS
PTGFR	29.9238	1.64935	0.332846	4.95531	7.22156e-07	4.90443e-06	PTGFR
PTPN7	20.1158	1.15404	0.30392	3.79717	0.000146355	0.000551901	PTPN7
PTPRB	400.712	-1.29749	0.18587	-6.98061	2.93911e-12	6.44411e-11	PTPRB
PTPRN2	45.3687	-1.10793	0.200567	-5.52396	3.3144e-08	3.1144e-07	PTPRN2
PTPRS	282.91	-2.0163	0.295459	-6.8243	8.83575e-12	1.79719e-10	PTPRS
PZP	460.379	1.92327	0.54788	3.51039	0.000447456	0.00148192	PZP
RAB3IL1	121.285	-1.06968	0.188523	-5.67397	1.39522e-08	1.43439e-07	RAB3IL1
RAC3	152.44	1.10847	0.235139	4.71411	2.42765e-06	1.43671e-05	RAC3
RARRES1	29.0509	1.42513	0.228637	6.23315	4.57142e-10	6.49181e-09	RARRES1
ARID4A	734.866	1.9851	0.448872	4.42243	9.75967e-06	5.00794e-05	ARID4A
RBBP6	654.497	1.40255	0.364846	3.84422	0.000120935	0.000465603	RBBP6
RBMS2	152.032	-1.13943	0.141551	-8.04963	8.30481e-16	4.00722e-14	RBMS2
RELB	96.1725	1.19457	0.214783	5.56173	2.67118e-08	2.56096e-07	RELB
RET	70.2187	3.46033	0.490985	7.04773	1.81866e-12	4.15995e-11	RET
RGS16	19.5074	2.06077	0.380772	5.4121	6.22891e-08	5.46829e-07	RGS16
RPL9	4020.24	1.48931	0.128496	11.5903	4.61628e-31	3.05159e-28	RPL9
RPL21	1461.79	1.01288	0.130257	7.77599	7.48601e-15	2.90242e-13	RPL21
RPS27A	4028.34	1.03155	0.106335	9.701	2.9855e-22	4.64368e-20	RPS27A
RRAD	14.3298	1.55852	0.380744	4.09336	4.25163e-05	0.000185759	RRAD
RRM2	33.7913	2.17052	0.346478	6.26451	3.73999e-10	5.44563e-09	RRM2
RTN1	26.3814	1.11216	0.225643	4.92886	8.27126e-07	5.52573e-06	RTN1
S100A4	134.586	1.83479	0.205252	8.93923	3.91879e-19	3.89551e-17	S100A4
S100A6	201.56	1.28554	0.199867	6.43198	1.2595e-10	2.04568e-09	S100A6
SAA1	2677	1.45604	0.421923	3.45096	0.000558591	0.00179993	SAA1
SAA2	955.705	2.40203	0.391927	6.12876	8.85647e-10	1.18243e-08	SAA2
SCN1B	75.891	-1.23915	0.200996	-6.16506	7.04561e-10	9.63288e-09	SCN1B
CCL23	26.5536	-1.71966	0.277681	-6.19293	5.90543e-10	8.22715e-09	CCL23
CCL24	36.7926	-1.99008	0.41134	-4.83805	1.31119e-06	8.3407e-06	CCL24
SEC14L1	449.719	-1.34162	0.125709	-10.6724	1.36994e-26	4.7663e-24	SEC14L1
SGCB	302.916	1.52182	0.198038	7.6845	1.53596e-14	5.65654e-13	SGCB
SKI	876.854	-1.12625	0.0873457	-12.8941	4.85729e-38	9.17403e-35	SKI
SMTN	168.289	-1.26692	0.183216	-6.91489	4.68241e-12	9.95275e-11	SMTN
SLC6A2	25.017	3.54128	0.649015	5.45639	4.85921e-08	4.37142e-07	SLC6A2
SLC6A8	24.1925	1.15977	0.267313	4.33861	1.43389e-05	7.06575e-05	SLC6A8
SLC7A2	6876.14	-1.23807	0.170148	-7.27641	3.42827e-13	9.38107e-12	SLC7A2
SLC8A1	98.645	-1.20376	0.193352	-6.22575	4.79258e-10	6.76952e-09	SLC8A1
SLC16A1	718.442	-1.67807	0.191474	-8.76396	1.8851e-18	1.58744e-16	SLC16A1
SNAI2	80.9131	-1.19036	0.189512	-6.28118	3.36006e-10	4.94142e-09	SNAI2
SIGLEC1	291.648	-2.10581	0.215521	-9.7708	1.50254e-22	2.5468e-20	SIGLEC1
SNAP25	15.6188	3.02234	0.37497	8.06022	7.61595e-16	3.70186e-14	SNAP25
FSCN1	292.529	-1.356	0.213481	-6.35184	2.12753e-10	3.27833e-09	FSCN1
SOX4	85.862	1.74937	0.39412	4.43866	9.05217e-06	4.67313e-05	SOX4
SPP1	233.462	2.76622	0.41166	6.71968	1.82124e-11	3.50836e-10	SPP1
SPTBN2	1231.69	-1.16861	0.157971	-7.39764	1.38621e-13	4.12772e-12	SPTBN2
SQLE	496.939	1.83911	0.419148	4.38775	1.14531e-05	5.77505e-05	SQLE
SRP19	203.098	1.19526	0.10651	11.222	3.17869e-29	1.50091e-26	SRP19
ST14	177.385	1.14119	0.236399	4.82737	1.38348e-06	8.74331e-06	ST14
STYX	429.758	-1.0049	0.123655	-8.12663	4.41386e-16	2.24445e-14	STYX
TAGLN	348.119	1.00936	0.227956	4.42788	9.51639e-06	4.89748e-05	TAGLN
TAT	14606.1	-1.86226	0.277093	-6.7207	1.80856e-11	3.49065e-10	TAT
TBXAS1	134.876	-1.06069	0.197879	-5.36028	8.30933e-08	7.03765e-07	TBXAS1
TCF19	37.7994	1.03177	0.23882	4.32028	1.55831e-05	7.60798e-05	TCF19
DYNLT1	355.143	1.52566	0.0998505	15.2794	1.04917e-52	1.38711e-48	DYNLT1
TDG	96.4268	1.51939	0.27194	5.58725	2.30697e-08	2.25595e-07	TDG
TDGF1	39.082	1.49335	0.360835	4.13858	3.49459e-05	0.000155615	TDGF1
TEK	199.027	-1.15985	0.157204	-7.37799	1.60702e-13	4.69015e-12	TEK
TFAP4	46.6204	-1.16287	0.223701	-5.19831	2.01105e-07	1.57047e-06	TFAP4
TFF3	19.1957	2.04958	0.510497	4.01487	5.9478e-05	0.000249876	TFF3
TGFBR3	471.588	-1.12221	0.144042	-7.79087	6.655e-15	2.61085e-13	TGFBR3
THBS2	141.668	1.08272	0.23934	4.52376	6.07502e-06	3.26894e-05	THBS2
THRSP	3184.55	1.00944	0.222203	4.54285	5.54976e-06	3.00834e-05	THRSP
THY1	86.3078	2.12796	0.26119	8.14717	3.72546e-16	1.90908e-14	THY1
TIAM1	89.2014	-1.2922	0.177454	-7.28191	3.29133e-13	9.02793e-12	TIAM1
TIMP2	1416.17	-1.13409	0.129223	-8.77624	1.69033e-18	1.45116e-16	TIMP2
TK1	87.4872	1.36971	0.217351	6.30184	2.94132e-10	4.38413e-09	TK1
TLR1	175.638	-1.04883	0.185609	-5.65077	1.59729e-08	1.61327e-07	TLR1
GPR137B	203.642	-1.08646	0.145328	-7.47592	7.66684e-14	2.37385e-12	GPR137B
TOP2A	45.8638	2.40647	0.341901	7.03851	1.94312e-12	4.42932e-11	TOP2A
TRAF1	27.9438	1.04223	0.25972	4.01291	5.99743e-05	0.000251402	TRAF1
TRPC5	32.7598	-1.21317	0.205523	-5.90287	3.5724e-09	4.23974e-08	TRPC5
TRPM2	22.4764	1.06931	0.35483	3.01359	0.00258176	0.00693912	TRPM2
TTF1	98.8567	1.31502	0.342893	3.83509	0.000125519	0.000480594	TTF1
TUBB2A	580.945	1.1251	0.206674	5.44381	5.21515e-08	4.66505e-07	TUBB2A
TNFSF4	43.8546	2.74163	0.477066	5.74686	9.09142e-09	9.92549e-08	TNFSF4
TYMS	47.2258	1.79408	0.194779	9.21089	3.23417e-20	3.85216e-18	TYMS
UTRN	471.399	-1.09189	0.185131	-5.89794	3.68067e-09	4.34483e-08	UTRN
VAV1	70.4389	-1.5902	0.179388	-8.86456	7.68058e-19	7.10105e-17	VAV1
VCAM1	454.522	-2.36622	0.211256	-11.2007	4.04515e-29	1.84417e-26	VCAM1
VIL1	224.321	-1.51109	0.372738	-4.05404	5.03411e-05	0.000216091	VIL1
VLDLR	38.9332	1.51665	0.249646	6.07519	1.23841e-09	1.62109e-08	VLDLR
WNT11	67.0311	1.83754	0.319084	5.75879	8.47186e-09	9.30287e-08	WNT11
WNT2B	28.4701	1.03396	0.184884	5.5925	2.23824e-08	2.19687e-07	WNT2B
XK	27.9757	1.59385	0.231841	6.87477	6.20889e-12	1.29272e-10	XK
ZNF165	11.6455	1.58384	0.283906	5.57873	2.42279e-08	2.35182e-07	ZNF165
ZNF200	46.6521	1.00213	0.15089	6.6415	3.10498e-11	5.64662e-10	ZNF200
ZP3	16.1963	1.47332	0.311874	4.72407	2.31175e-06	1.37488e-05	ZP3
MANF	400.416	1.8687	0.18861	9.90774	3.85259e-23	7.38191e-21	MANF
ST8SIA4	45.0529	-1.03492	0.21679	-4.77383	1.80754e-06	1.10279e-05	ST8SIA4
FZD3	20.7248	1.12191	0.327739	3.42318	0.00061894	0.00197181	FZD3
SEM1	1093.66	1.04488	0.117607	8.88444	6.42462e-19	6.0241e-17	SEM1
KAT6A	414.136	-1.05053	0.11877	-8.84504	9.14924e-19	8.11826e-17	KAT6A
SSPN	27.0283	1.75575	0.301897	5.81573	6.03698e-09	6.81596e-08	SSPN
NCOA3	234.475	-1.14341	0.122192	-9.35749	8.16517e-21	1.05835e-18	NCOA3
CHAF1B	10.1413	1.16305	0.298692	3.89381	9.86811e-05	0.000388987	CHAF1B
DYSF	623.82	-1.21102	0.142395	-8.50463	1.82177e-17	1.28115e-15	DYSF
H4C12	24.2401	1.00423	0.331196	3.03215	0.00242821	0.00657659	H4C12
H4C11	25.6411	1.03717	0.3489	2.97267	0.00295219	0.00781088	H4C11
HYAL3	73.6143	1.18917	0.204795	5.80663	6.3744e-09	7.17243e-08	HYAL3
TAGLN2	1714.1	1.1281	0.147185	7.66449	1.79544e-14	6.48564e-13	TAGLN2
RAD54L	18.4946	1.27706	0.194949	6.55075	5.72478e-11	9.98513e-10	RAD54L
DOC2A	27.3997	1.31838	0.206564	6.38244	1.74292e-10	2.73671e-09	DOC2A
RGS5	874.213	-1.0076	0.184915	-5.44898	5.06605e-08	4.54398e-07	RGS5
CPZ	22.3338	1.38004	0.330701	4.17306	3.00535e-05	0.000136401	CPZ
PPFIA3	35.5212	1.82229	0.263158	6.92471	4.36866e-12	9.34596e-11	PPFIA3
LGR5	29.6776	1.29961	0.249427	5.21038	1.88451e-07	1.48304e-06	LGR5
TCAP	37.6623	2.57383	0.533538	4.82408	1.40653e-06	8.872e-06	TCAP
DCHS1	166.24	-1.56086	0.178993	-8.72024	2.77601e-18	2.32288e-16	DCHS1
DYNLL1	803.608	1.10729	0.128259	8.63319	5.96664e-18	4.72365e-16	DYNLL1
EIF3J	721.54	1.14801	0.160385	7.15782	8.19703e-13	2.04092e-11	EIF3J
VAMP8	938.137	1.09458	0.111233	9.84049	7.53446e-23	1.38351e-20	VAMP8
MARCO	1196.42	-2.83299	0.245015	-11.5625	6.38088e-31	4.01722e-28	MARCO
TNFSF14	62.3628	1.77646	0.31031	5.72478	1.03567e-08	1.10871e-07	TNFSF14
ADAM9	176.336	-1.0837	0.193423	-5.60273	2.10998e-08	2.08033e-07	ADAM9
SIGLEC5	18.3904	-1.62452	0.280157	-5.7986	6.68698e-09	7.51134e-08	SIGLEC5
IQGAP1	624.657	-1.34966	0.172743	-7.81314	5.57801e-15	2.22735e-13	IQGAP1
NRP2	249.044	-1.62875	0.181643	-8.96674	3.05415e-19	3.08236e-17	NRP2
SOCS2	58.4448	-1.28324	0.230566	-5.56563	2.61208e-08	2.50794e-07	SOCS2
CCN4	17.2144	1.18922	0.282352	4.21184	2.53293e-05	0.000117522	CCN4
TSC22D1	1001.41	1.4682	0.124905	11.7545	6.69459e-32	5.62918e-29	TSC22D1
ALDH1A2	24.7675	1.54818	0.316596	4.89008	1.00793e-06	6.58715e-06	ALDH1A2
EIF2S2	969.581	1.19071	0.160694	7.40979	1.26497e-13	3.7752e-12	EIF2S2
SGCE	274.961	1.11021	0.229871	4.82969	1.36748e-06	8.64634e-06	SGCE
PRC1	21.2756	1.36444	0.268039	5.09046	3.57187e-07	2.61337e-06	PRC1
CLDN10	39.2155	1.05156	0.32058	3.28018	0.00103739	0.00311057	CLDN10
LDB2	215.149	-1.51886	0.171369	-8.86307	7.78414e-19	7.13805e-17	LDB2
SLC16A4	129.748	-1.00197	0.25815	-3.88134	0.000103883	0.000406582	SLC16A4
SYNGR1	58.0698	-1.00811	0.224072	-4.49904	6.82611e-06	3.62587e-05	SYNGR1
NEMF	542.733	1.6646	0.292577	5.68945	1.27448e-08	1.32363e-07	NEMF
SLC28A2	13.8285	1.07062	0.34455	3.10731	0.00188797	0.00525269	SLC28A2
TMSB10	1343.74	1.00132	0.161017	6.21874	5.01168e-10	7.06358e-09	TMSB10
PTTG1	15.4235	2.13256	0.306166	6.96538	3.27514e-12	7.14533e-11	PTTG1
IL32	3058.24	2.22401	0.384545	5.78349	7.31674e-09	8.1495e-08	IL32
SRSF11	876.524	2.44237	0.509199	4.79649	1.61473e-06	1.00039e-05	SRSF11
CD83	41.0091	1.2203	0.200602	6.08319	1.17811e-09	1.54829e-08	CD83
CD163	1483.19	-2.50584	0.221198	-11.3285	9.48275e-30	5.22381e-27	CD163
GLP2R	41.028	-1.15149	0.259182	-4.4428	8.8797e-06	4.59305e-05	GLP2R
NDST3	21.348	-2.69017	0.274174	-9.81191	1.00055e-22	1.78761e-20	NDST3
ITGBL1	38.5192	1.1641	0.305308	3.81287	0.000137363	0.000521263	ITGBL1
PPIG	1210.42	1.57883	0.406017	3.88859	0.000100827	0.000396299	PPIG
GDF15	25.2441	1.42092	0.406942	3.49171	0.000479939	0.00157412	GDF15
EEF1E1	30.6614	1.40946	0.178991	7.87451	3.42081e-15	1.44034e-13	EEF1E1
TP53I3	121.507	3.27775	0.238813	13.7252	7.1778e-43	3.16325e-39	TP53I3
CIR1	401.125	1.11787	0.262168	4.26394	2.0085e-05	9.54807e-05	CIR1
CDC42BPB	1007.41	-1.01391	0.080709	-12.5626	3.39021e-36	5.60275e-33	CDC42BPB
AKAP12	447.541	-1.67116	0.197672	-8.45423	2.80928e-17	1.90469e-15	AKAP12
NCOR2	854.526	-1.18348	0.141066	-8.38957	4.87903e-17	3.13134e-15	NCOR2
ABCG1	217.685	-1.32846	0.201798	-6.5831	4.60736e-11	8.19442e-10	ABCG1
SNCAIP	16.286	1.02381	0.272906	3.75152	0.000175768	0.000651298	SNCAIP
ISG15	399.116	1.4473	0.337149	4.29277	1.76455e-05	8.4833e-05	ISG15
SH3PXD2A	499.745	-1.02916	0.181796	-5.66106	1.50438e-08	1.53119e-07	SH3PXD2A
GCC2	332.973	1.03668	0.331146	3.1306	0.00174451	0.0048979	GCC2
RALGPS1	36.095	1.27959	0.232484	5.50396	3.71344e-08	3.44288e-07	RALGPS1
ZNF432	37.1892	1.04571	0.199157	5.25066	1.51553e-07	1.21509e-06	ZNF432
SDC3	824.762	-1.31278	0.159577	-8.22666	1.9251e-16	1.05173e-14	SDC3
PHF14	414.618	1.05719	0.269765	3.91893	8.89424e-05	0.000356401	PHF14
DEPDC5	149.916	-1.13002	0.133041	-8.49379	2.00014e-17	1.38449e-15	DEPDC5
TRAM2	423.599	-1.06289	0.172037	-6.17826	6.48108e-10	8.90711e-09	TRAM2
STARD8	208.779	-1.00094	0.132147	-7.57449	3.60535e-14	1.18869e-12	STARD8
PCLAF	12.5844	1.64552	0.294918	5.57959	2.41082e-08	2.34191e-07	PCLAF
ARHGAP11A	13.467	1.0444	0.311778	3.34983	0.000808599	0.00249778	ARHGAP11A
JAKMIP2	97.5943	-1.06028	0.237988	-4.45518	8.3824e-06	4.35977e-05	JAKMIP2
GINS1	13.0694	2.17208	0.330889	6.56437	5.22523e-11	9.17435e-10	GINS1
EXOG	29.0214	1.49752	0.224809	6.66128	2.71445e-11	4.9983e-10	EXOG
HS3ST3A1	31.325	-1.25465	0.256356	-4.89417	9.87201e-07	6.46768e-06	HS3ST3A1
MVP	755.956	1.11797	0.227916	4.9052	9.33321e-07	6.17899e-06	MVP
SLC23A2	1325.64	-1.3649	0.207219	-6.58678	4.49479e-11	8.01966e-10	SLC23A2
MED12	209.34	-1.2441	0.162643	-7.64929	2.02091e-14	7.14399e-13	MED12
DOP1B	349.115	-1.5232	0.374546	-4.06679	4.76661e-05	0.000205409	DOP1B
CASP8AP2	85.9721	1.21765	0.289634	4.20411	2.62108e-05	0.000120996	CASP8AP2
SMC4	245.596	1.62104	0.282066	5.74701	9.08342e-09	9.92495e-08	SMC4
GJC1	11.5668	1.23631	0.302289	4.08983	4.31698e-05	0.000188366	GJC1
TSSC4	158.235	1.12314	0.226736	4.9535	7.28897e-07	4.94154e-06	TSSC4
PDCD7	148.032	1.24338	0.275951	4.50579	6.61262e-06	3.52806e-05	PDCD7
TSPAN5	17.1184	-1.95531	0.343168	-5.69781	1.21356e-08	1.26778e-07	TSPAN5
KIF20A	12.1521	1.61298	0.290825	5.54622	2.91918e-08	2.77658e-07	KIF20A
AKAP9	2792.38	1.14604	0.331071	3.46161	0.00053695	0.00173527	AKAP9
EBI3	37.8711	-1.7736	0.252004	-7.038	1.9502e-12	4.4378e-11	EBI3
PLXNC1	44.6963	1.0456	0.2435	4.29405	1.75446e-05	8.45325e-05	PLXNC1
PDZK1IP1	13.4605	1.4343	0.428655	3.34604	0.000819759	0.00252753	PDZK1IP1
DHRS9	25.8597	1.25487	0.283732	4.42272	9.74657e-06	5.00425e-05	DHRS9
TENM1	94.4377	2.11537	0.613124	3.45016	0.000560262	0.00180488	TENM1
MPHOSPH6	46.7003	1.20787	0.153508	7.86848	3.58989e-15	1.50673e-13	MPHOSPH6
LRRC23	29.6775	1.47435	0.22769	6.47526	9.46483e-11	1.576e-09	LRRC23
RASGRP2	79.0123	-1.67364	0.272918	-6.1324	8.65605e-10	1.16035e-08	RASGRP2
FSTL3	63.5389	1.39153	0.252232	5.51686	3.45112e-08	3.22682e-07	FSTL3
LILRB2	75.4128	-1.02398	0.221279	-4.62754	3.70038e-06	2.08626e-05	LILRB2
CLEC4M	459.294	-1.51964	0.244065	-6.22639	4.77317e-10	6.75654e-09	CLEC4M
CITED2	747.683	-1.25391	0.117873	-10.6378	1.98794e-26	6.73911e-24	CITED2
TUBB4A	18.746	1.42153	0.243731	5.8324	5.46366e-09	6.23746e-08	TUBB4A
BASP1	164.253	-1.49284	0.20013	-7.45934	8.69584e-14	2.66888e-12	BASP1
SPON2	355.883	1.2509	0.274722	4.55331	5.28074e-06	2.88737e-05	SPON2
SPON1	27.2697	1.29704	0.323195	4.01317	5.99088e-05	0.0002513	SPON1
TIMM17A	573.714	1.29359	0.104234	12.4104	2.29596e-35	3.37277e-32	TIMM17A
VAV3	34.2452	-1.02132	0.18822	-5.42619	5.75684e-08	5.09787e-07	VAV3
FST	321.211	1.43859	0.252467	5.69811	1.21145e-08	1.26713e-07	FST
PFDN6	198.799	1.5002	0.127514	11.765	5.91425e-32	5.58516e-29	PFDN6
SEMA6B	52.8977	-1.28422	0.241159	-5.3252	1.00841e-07	8.36922e-07	SEMA6B
NEBL	84.0019	1.27841	0.239426	5.3395	9.32036e-08	7.80396e-07	NEBL
P3H3	41.1355	1.00965	0.212914	4.74204	2.1158e-06	1.26746e-05	P3H3
UBD	290.634	4.16056	0.341373	12.1877	3.61423e-34	4.34397e-31	UBD
IFI44	164.136	1.40955	0.198304	7.10805	1.17696e-12	2.82921e-11	IFI44
SORBS1	775.747	-1.15982	0.139332	-8.32411	8.49647e-17	5.05999e-15	SORBS1
SCGN	40.2968	1.38635	0.371369	3.73307	0.000189157	0.000695838	SCGN
SH2B2	20.6589	-1.03324	0.240698	-4.29267	1.76539e-05	8.48425e-05	SH2B2
RAD51AP1	12.0746	1.82834	0.29882	6.11854	9.44377e-10	1.25357e-08	RAD51AP1
SPINT2	143.446	1.1594	0.204621	5.66609	1.46091e-08	1.49378e-07	SPINT2
AVIL	24.1893	1.93541	0.381539	5.07265	3.92321e-07	2.82972e-06	AVIL
ARPP21	12.1038	1.10557	0.349848	3.16013	0.00157698	0.00447602	ARPP21
MTHFD2	27.6394	1.23231	0.243691	5.05685	4.26245e-07	3.0511e-06	MTHFD2
CYSLTR1	16.927	-1.24984	0.315707	-3.95885	7.53113e-05	0.000307882	CYSLTR1
CPLX1	49.0934	-1.09742	0.30934	-3.5476	0.000388759	0.00131083	CPLX1
PPARGC1A	388.934	-1.20362	0.215451	-5.58652	2.31668e-08	2.26377e-07	PPARGC1A
LYVE1	639.107	-2.72389	0.269762	-10.0974	5.67292e-24	1.27121e-21	LYVE1
MTMR11	18.6794	1.27704	0.248007	5.14919	2.61621e-07	1.98558e-06	MTMR11
GPR75	20.6751	-1.17983	0.302057	-3.90598	9.38459e-05	0.000372147	GPR75
UGT2A1	64.289	-1.51819	0.499736	-3.03798	0.00238171	0.00646582	UGT2A1
MLLT11	18.0652	1.11015	0.322525	3.44206	0.0005773	0.00185254	MLLT11
ADIRF	449.527	1.23184	0.282687	4.35761	1.31489e-05	6.54279e-05	ADIRF
LILRB5	177.601	-2.01696	0.210395	-9.58654	9.10904e-22	1.30903e-19	LILRB5
KDELR3	114.954	1.10612	0.234752	4.71185	2.45475e-06	1.45015e-05	KDELR3
LILRA1	27.1921	-1.2587	0.271647	-4.63358	3.59402e-06	2.02889e-05	LILRA1
LILRA2	47.7571	-1.13295	0.265502	-4.26722	1.97924e-05	9.42296e-05	LILRA2
PTPRT	16.6239	-1.7646	0.329481	-5.35569	8.5229e-08	7.19548e-07	PTPRT
ZWINT	30.6749	1.8219	0.331799	5.49098	3.99701e-08	3.6723e-07	ZWINT
FICD	41.3025	1.49543	0.266609	5.60909	2.03399e-08	2.01283e-07	FICD
NUDT4	426.259	-1.05002	0.161632	-6.49636	8.2286e-11	1.3894e-09	NUDT4
BAZ1A	300.597	1.63883	0.427051	3.83755	0.000124266	0.000476347	BAZ1A
TREH	219.155	1.07302	0.355241	3.02054	0.00252326	0.00680124	TREH
WBP4	222.851	1.34885	0.272204	4.95528	7.22254e-07	4.90443e-06	WBP4
IRAK3	39.1295	-1.18397	0.202981	-5.8329	5.44712e-09	6.22979e-08	IRAK3
DUSP10	241.602	-1.08535	0.173796	-6.24494	4.23967e-10	6.06046e-09	DUSP10
POU6F2	25.6039	-1.13619	0.322061	-3.52789	0.000418888	0.00139742	POU6F2
GPR182	135.801	-1.08973	0.200554	-5.4336	5.52296e-08	4.9105e-07	GPR182
TMC6	97.0807	-1.17792	0.214651	-5.48758	4.07481e-08	3.73341e-07	TMC6
VSIG4	363.148	-2.12095	0.261545	-8.10932	5.09051e-16	2.56876e-14	VSIG4
MRAS	85.8222	1.01687	0.169827	5.98765	2.12898e-09	2.64045e-08	MRAS
CPEB3	232.629	-1.26633	0.17351	-7.29829	2.91447e-13	8.12916e-12	CPEB3
ANKRD26	319.061	3.52603	0.530099	6.65165	2.89835e-11	5.29269e-10	ANKRD26
LMTK2	281.137	-1.08242	0.121759	-8.88987	6.11826e-19	5.77782e-17	LMTK2
SLITRK3	69.4208	-2.24255	0.57101	-3.92733	8.5893e-05	0.000345585	SLITRK3
DENND3	51.7846	-1.39428	0.162882	-8.56006	1.12811e-17	8.15017e-16	DENND3
MMRN1	87.8638	-2.10715	0.361761	-5.8247	5.72166e-09	6.4988e-08	MMRN1
TPX2	40.1891	1.50677	0.251328	5.99522	2.03209e-09	2.53695e-08	TPX2
CEP152	15.2764	1.05455	0.326502	3.22985	0.00123856	0.00362197	CEP152
LIMCH1	229.433	-1.23283	0.219193	-5.62443	1.86122e-08	1.85574e-07	LIMCH1
WDFY3	231.737	-1.0605	0.191889	-5.52661	3.26474e-08	3.07211e-07	WDFY3
SPEN	537.117	-1.15377	0.151285	-7.62644	2.41321e-14	8.3086e-13	SPEN
GOLGA8A	20.1466	1.42663	0.494132	2.88714	0.00388761	0.00993775	GOLGA8A
MYO16	69.394	-1.51204	0.176601	-8.56192	1.11005e-17	8.06374e-16	MYO16
ZNF292	206.961	1.28192	0.39375	3.25566	0.00113131	0.00335661	ZNF292
TNIK	55.2419	-1.71228	0.227588	-7.5236	5.32881e-14	1.70175e-12	TNIK
FNBP1	411.554	-1.11659	0.0792726	-14.0855	4.66395e-45	3.08311e-41	FNBP1
PEG10	511.26	3.00526	0.451514	6.65596	2.81455e-11	5.1539e-10	PEG10
ZC3H13	934.82	2.35102	0.477311	4.92555	8.41216e-07	5.6057e-06	ZC3H13
NPIPB3	64.1891	1.49837	0.403869	3.71004	0.00020723	0.000752277	NPIPB3
PLXND1	595.845	-1.02343	0.144679	-7.07379	1.50755e-12	3.50286e-11	PLXND1
PHF8	288.826	-1.42572	0.145707	-9.78484	1.308e-22	2.27541e-20	PHF8
EPB41L3	106.98	-1.63722	0.196035	-8.35164	6.73201e-17	4.10937e-15	EPB41L3
STAB1	992.457	-1.73702	0.2195	-7.91353	2.50192e-15	1.07746e-13	STAB1
RGL1	278.08	-1.13813	0.13292	-8.56258	1.10372e-17	8.06205e-16	RGL1
ZC3H4	246.168	-1.00518	0.129654	-7.75277	8.99089e-15	3.39624e-13	ZC3H4
PRRC2C	1227.14	1.25897	0.406153	3.09973	0.00193697	0.0053766	PRRC2C
PHLPP1	601.478	-1.42611	0.145945	-9.77154	1.49162e-22	2.5468e-20	PHLPP1
ANKRD12	1578.45	3.54375	0.562573	6.29918	2.9922e-10	4.45493e-09	ANKRD12
KAZN	101.192	-1.01641	0.164714	-6.17074	6.79699e-10	9.32189e-09	KAZN
WWC1	316.78	1.08667	0.171784	6.32578	2.51963e-10	3.82897e-09	WWC1
CUX2	1111.76	-1.52111	0.287964	-5.28229	1.27579e-07	1.03862e-06	CUX2
FNBP4	161.63	1.27197	0.384676	3.30662	0.000944305	0.00286214	FNBP4
MED13L	362.324	-1.16828	0.157171	-7.4332	1.06004e-13	3.19973e-12	MED13L
ATP13A2	128.817	-1.22104	0.182496	-6.69074	2.22042e-11	4.16991e-10	ATP13A2
FBXO46	76.3077	-1.00688	0.150376	-6.69573	2.14592e-11	4.04725e-10	FBXO46
NCS1	55.7619	-1.19758	0.211022	-5.67516	1.38563e-08	1.42786e-07	NCS1
SLC7A8	183.156	-1.62408	0.166403	-9.75987	1.67363e-22	2.80089e-20	SLC7A8
NPTXR	25.358	2.10646	0.393534	5.35268	8.66596e-08	7.30693e-07	NPTXR
HAAO	3394.92	-1.06568	0.150295	-7.09058	1.33549e-12	3.14733e-11	HAAO
TTC9	52.5011	3.13597	0.344999	9.0898	9.92225e-20	1.04946e-17	TTC9
VSIG2	13.5343	2.01735	0.383518	5.26012	1.43962e-07	1.16056e-06	VSIG2
PDSS1	48.6293	1.07292	0.124495	8.61813	6.80585e-18	5.32427e-16	PDSS1
DAPK2	40.3897	1.25921	0.19967	6.30646	2.85482e-10	4.28417e-09	DAPK2
PHLDA3	47.3726	2.71402	0.324313	8.36851	5.83533e-17	3.6391e-15	PHLDA3
SSBP2	38.3054	1.0972	0.264073	4.15493	3.2539e-05	0.000146028	SSBP2
PLXNB2	3558.25	-1.16322	0.124145	-9.36985	7.26381e-21	9.70049e-19	PLXNB2
HYPK	275.631	1.00219	0.127898	7.83584	4.65709e-15	1.90035e-13	HYPK
RHBDD3	145.347	1.03854	0.22155	4.6876	2.7643e-06	1.61355e-05	RHBDD3
NOCT	52.8484	1.30579	0.311399	4.19328	2.74945e-05	0.000126173	NOCT
TPSG1	33.2804	1.6985	0.228557	7.43139	1.07464e-13	3.23639e-12	TPSG1
MTHFD1L	58.837	1.73915	0.17728	9.81019	1.01776e-22	1.79411e-20	MTHFD1L
ZNF521	14.6216	-1.15773	0.262925	-4.40328	1.06627e-05	5.42199e-05	ZNF521
RWDD3	79.3501	1.08778	0.159284	6.82921	8.53826e-12	1.74204e-10	RWDD3
PNISR	826.874	2.99183	0.544649	5.49313	3.9488e-08	3.63053e-07	PNISR
DNAH1	37.2788	1.00717	0.330738	3.04521	0.00232516	0.0063305	DNAH1
MOXD1	20.9257	1.41215	0.340951	4.14181	3.44582e-05	0.00015365	MOXD1
IPCEF1	21.5233	-1.12485	0.249025	-4.51702	6.27145e-06	3.36778e-05	IPCEF1
ZBTB20	968.261	1.70965	0.442269	3.86564	0.0001108	0.000430597	ZBTB20
KIF26A	41.7438	-1.4574	0.236926	-6.15128	7.68621e-10	1.04399e-08	KIF26A
FBXO2	347.256	2.08253	0.268098	7.7678	7.98623e-15	3.05162e-13	FBXO2
FBXO8	433.307	1.03521	0.125237	8.266	1.38527e-16	7.76045e-15	FBXO8
FGF21	24.6431	2.69029	0.404692	6.64776	2.97591e-11	5.42683e-10	FGF21
SEZ6L2	11.8635	1.75032	0.372189	4.70278	2.56647e-06	1.50873e-05	SEZ6L2
CYFIP2	722.499	-1.41325	0.291053	-4.85564	1.19998e-06	7.68652e-06	CYFIP2
NPHP3	36.9072	2.04944	0.493329	4.1543	3.26278e-05	0.000146377	NPHP3
TSPAN13	222.983	-1.38215	0.258983	-5.33682	9.45888e-08	7.90992e-07	TSPAN13
B3GAT1	132.666	-2.99202	0.54442	-5.49579	3.88964e-08	3.58375e-07	B3GAT1
ARRDC2	85.5958	1.01429	0.163264	6.21257	5.21242e-10	7.30014e-09	ARRDC2
SDCBP2	21.6184	1.25861	0.238828	5.26992	1.3648e-07	1.10564e-06	SDCBP2
BBC3	23.3574	1.55922	0.330029	4.72449	2.30696e-06	1.37265e-05	BBC3
PDE7B	85.156	-1.03043	0.168042	-6.13199	8.67844e-10	1.16131e-08	PDE7B
CPAMD8	35.5952	-2.39483	0.268114	-8.93213	4.17868e-19	4.09232e-17	CPAMD8
GLS2	1350.77	-1.42918	0.228394	-6.25752	3.91138e-10	5.64546e-09	GLS2
GNMT	887.521	-1.83529	0.224864	-8.16182	3.30026e-16	1.72461e-14	GNMT
GPR162	35.2136	-1.08186	0.284111	-3.80787	0.000140168	0.000530384	GPR162
BMP10	150.212	-1.35083	0.197943	-6.82436	8.83211e-12	1.79719e-10	BMP10
SLC6A16	44.7905	-1.12199	0.235773	-4.75875	1.94792e-06	1.17811e-05	SLC6A16
FLVCR1	25.0146	1.14391	0.232157	4.92732	8.3366e-07	5.55815e-06	FLVCR1
HIPK2	1856.37	-1.09286	0.102396	-10.6729	1.36335e-26	4.7663e-24	HIPK2
MRPL13	322.326	1.06991	0.118841	9.00287	2.19893e-19	2.25365e-17	MRPL13
RANGRF	44.1937	1.30016	0.228086	5.70029	1.19602e-08	1.25397e-07	RANGRF
CTNNA3	135.006	-1.11585	0.313323	-3.56135	0.000368953	0.00125235	CTNNA3
CLEC2D	57.4501	1.21504	0.155612	7.80816	5.80272e-15	2.29694e-13	CLEC2D
ANKRD11	571.602	1.28966	0.402473	3.20434	0.0013537	0.00391198	ANKRD11
CYP2S1	32.6828	-1.22921	0.239408	-5.1344	2.83047e-07	2.13216e-06	CYP2S1
SAC3D1	87.0866	1.01384	0.232144	4.36729	1.25799e-05	6.28568e-05	SAC3D1
SERTAD1	89.3342	1.14381	0.176533	6.4793	9.21487e-11	1.5402e-09	SERTAD1
SCHIP1	40.0184	1.20859	0.201799	5.98909	2.11016e-09	2.61957e-08	SCHIP1
PILRB	17.4514	1.41843	0.360497	3.93466	8.33157e-05	0.000336238	PILRB
BAZ2B	402.775	1.47331	0.421012	3.49944	0.000466235	0.00153681	BAZ2B
TBX21	11.2401	-1.13885	0.309769	-3.67647	0.000236484	0.000845244	TBX21
HUNK	18.4227	1.2031	0.291644	4.12526	3.70324e-05	0.000163857	HUNK
POLR1H	96.3036	1.03248	0.135024	7.6466	2.06368e-14	7.21798e-13	POLR1H
CD209	149.009	-2.42962	0.304447	-7.98044	1.45818e-15	6.64976e-14	CD209
EHD3	513.865	-1.5919	0.221392	-7.19041	6.4596e-13	1.65508e-11	EHD3
TAX1BP3	83.0566	1.17341	0.186734	6.28387	3.30246e-10	4.86754e-09	TAX1BP3
SCAPER	192.862	1.07555	0.310377	3.4653	0.000529633	0.00171456	SCAPER
COL5A3	183.568	1.74877	0.40683	4.29853	1.71937e-05	8.30534e-05	COL5A3
SYCP3	153.957	1.00386	0.12251	8.19408	2.52517e-16	1.35163e-14	SYCP3
NSDHL	480.691	1.12189	0.218631	5.13142	2.87563e-07	2.16138e-06	NSDHL
STMN3	17.0559	1.08222	0.252097	4.29286	1.76389e-05	8.48325e-05	STMN3
PDE11A	336.363	1.69016	0.39334	4.29693	1.73179e-05	8.35621e-05	PDE11A
WDPCP	43.2594	1.52765	0.30715	4.97364	6.57058e-07	4.51389e-06	WDPCP
RPS27L	710.072	1.30631	0.130988	9.97271	2.00671e-23	4.0198e-21	RPS27L
MRNIP	135.644	1.03809	0.182862	5.67689	1.37163e-08	1.41454e-07	MRNIP
HSD17B11	1824.32	-1.07736	0.174131	-6.18707	6.12938e-10	8.47662e-09	HSD17B11
HERC5	172.168	-1.04871	0.185996	-5.63834	1.71692e-08	1.72406e-07	HERC5
NUSAP1	64.271	1.15808	0.191361	6.05183	1.43208e-09	1.84358e-08	NUSAP1
GOLM1	180.551	1.14716	0.213777	5.36616	8.04327e-08	6.85622e-07	GOLM1
TLR7	20.0408	1.20092	0.30574	3.9279	8.56917e-05	0.000344985	TLR7
PCDH12	149.068	-1.18206	0.180036	-6.56566	5.18045e-11	9.1078e-10	PCDH12
NRN1	46.8369	-1.02962	0.164016	-6.27758	3.43883e-10	5.04044e-09	NRN1
GCNT4	14.3191	1.1886	0.308827	3.84876	0.000118719	0.000457882	GCNT4
ARL17A	60.569	1.08872	0.27433	3.96865	7.22822e-05	0.000297337	ARL17A
TNFRSF12A	43.1068	3.30523	0.357222	9.2526	2.19091e-20	2.68204e-18	TNFRSF12A
SPTBN5	22.9616	3.17901	0.491324	6.4703	9.78059e-11	1.62042e-09	SPTBN5
MS4A4A	106.936	-1.02944	0.209277	-4.91904	8.69677e-07	5.7808e-06	MS4A4A
DCDC2	45.3158	1.21672	0.288527	4.21702	2.47557e-05	0.000115245	DCDC2
ETV7	21.2567	2.06891	0.346937	5.96338	2.47078e-09	3.02745e-08	ETV7
DTL	14.341	1.83684	0.365046	5.0318	4.85894e-07	3.43713e-06	DTL
ZCCHC17	160.105	1.1148	0.147091	7.57897	3.48298e-14	1.157e-12	ZCCHC17
SCLY	253.708	-1.26575	0.130666	-9.68689	3.42809e-22	5.20952e-20	SCLY
LARP7	566.397	1.71194	0.303205	5.64615	1.64079e-08	1.65468e-07	LARP7
ESF1	401.912	2.52188	0.418718	6.02286	1.71366e-09	2.17431e-08	ESF1
NOP58	361.9	1.43402	0.219985	6.51874	7.09017e-11	1.21581e-09	NOP58
RBMX2	155.741	1.13908	0.169986	6.70105	2.06925e-11	3.93633e-10	RBMX2
GINS2	40.2414	1.78007	0.232742	7.64827	2.03696e-14	7.16971e-13	GINS2
CYB5R2	47.111	1.16948	0.271176	4.31261	1.61335e-05	7.85351e-05	CYB5R2
ARID4B	515.614	2.39152	0.456497	5.23887	1.61566e-07	1.28912e-06	ARID4B
CD244	38.3875	-1.38599	0.231223	-5.99416	2.04543e-09	2.54878e-08	CD244
LUC7L3	1067.9	2.42241	0.505628	4.7909	1.66032e-06	1.02384e-05	LUC7L3
FXYD6	379.12	-1.0623	0.133965	-7.92968	2.19704e-15	9.61822e-14	FXYD6
P2RY13	80.2121	-2.09419	0.19911	-10.5178	7.15327e-26	2.25175e-23	P2RY13
FGFRL1	942.321	-1.47141	0.130217	-11.2997	1.31715e-29	6.96562e-27	FGFRL1
C21orf58	13.1581	1.23925	0.347206	3.5692	0.00035807	0.00121988	C21orf58
CLIC6	15.7294	1.37961	0.350307	3.9383	8.20621e-05	0.00033199	CLIC6
GPR88	155.792	-2.22897	0.462724	-4.81705	1.45694e-06	9.17409e-06	GPR88
CYCS	599.647	1.57725	0.120738	13.0634	5.32827e-39	1.4089e-35	CYCS
SNTG1	21.9707	1.0286	0.335855	3.06262	0.00219411	0.00600711	SNTG1
SOX18	83.1936	-1.83025	0.255326	-7.16828	7.59448e-13	1.91251e-11	SOX18
WNT4	16.3101	2.38975	0.378957	6.30614	2.86084e-10	4.28835e-09	WNT4
TRMT13	50.679	1.28878	0.26239	4.9117	9.02907e-07	5.98063e-06	TRMT13
CPVL	433.337	-1.29081	0.190954	-6.75982	1.38163e-11	2.72635e-10	CPVL
ROBO4	230.368	-1.10264	0.149821	-7.35973	1.84285e-13	5.30814e-12	ROBO4
FAM193B	53.5672	1.33747	0.362939	3.68512	0.000228595	0.000820813	FAM193B
DDIT4	379.608	1.54004	0.236613	6.50868	7.58131e-11	1.29166e-09	DDIT4
TOMM7	1222.68	1.01982	0.123521	8.25623	1.50347e-16	8.35186e-15	TOMM7
DLL4	26.5011	-1.1148	0.195463	-5.70338	1.17453e-08	1.23637e-07	DLL4
LRRN3	46.0622	1.2244	0.267397	4.57895	4.67306e-06	2.57965e-05	LRRN3
MPHOSPH8	776.081	1.48298	0.405252	3.65941	0.000252793	0.000896026	MPHOSPH8
XAF1	532.223	1.15682	0.241534	4.78947	1.67226e-06	1.02976e-05	XAF1
AHI1	71.9338	1.86786	0.326484	5.72115	1.05807e-08	1.13177e-07	AHI1
BSPRY	12.4199	1.03643	0.275059	3.76801	0.000164553	0.000613696	BSPRY
PAQR5	18.7411	1.8328	0.33048	5.54589	2.92464e-08	2.77844e-07	PAQR5
GPATCH4	159.138	1.04258	0.174198	5.98505	2.16326e-09	2.68046e-08	GPATCH4
ELOVL2	1281.63	1.07295	0.186881	5.74133	9.39339e-09	1.02214e-07	ELOVL2
TRMT10C	176.348	1.06834	0.106168	10.0628	8.06784e-24	1.7204e-21	TRMT10C
AURKAIP1	1045.16	1.22137	0.214153	5.70324	1.17549e-08	1.23637e-07	AURKAIP1
FAM118A	60.8361	1.17467	0.320635	3.66358	0.000248716	0.000884182	FAM118A
PHIP	321.775	2.01025	0.463536	4.33677	1.44593e-05	7.11449e-05	PHIP
SUSD4	33.998	3.28855	0.551277	5.96533	2.44133e-09	2.99414e-08	SUSD4
SLC38A4	10870.7	-1.0783	0.179703	-6.00046	1.96761e-09	2.46109e-08	SLC38A4
NTAQ1	42.511	1.02879	0.180436	5.70167	1.18641e-08	1.24587e-07	NTAQ1
DYNC2I1	122.951	1.63087	0.468129	3.48381	0.000494339	0.00161334	DYNC2I1
PRPF38B	349.723	1.60596	0.397493	4.04022	5.34002e-05	0.00022767	PRPF38B
FAIM	36.8424	1.32764	0.164104	8.09023	5.9553e-16	2.95996e-14	FAIM
MAP1S	139.278	-1.13804	0.226868	-5.01632	5.26707e-07	3.6903e-06	MAP1S
P3H2	91.4926	-1.12238	0.154465	-7.26625	3.696e-13	9.95922e-12	P3H2
TMEM19	413.355	1.04319	0.102009	10.2264	1.50984e-24	3.56456e-22	TMEM19
CCDC91	184.342	1.00427	0.27022	3.71649	0.000202009	0.000736964	CCDC91
MNS1	23.0586	1.65994	0.476982	3.48009	0.000501248	0.00163388	MNS1
ACER3	148.725	1.16953	0.174569	6.69954	2.09076e-11	3.95449e-10	ACER3
TBC1D2	240.045	-1.11981	0.188303	-5.94688	2.73302e-09	3.2998e-08	TBC1D2
MACROH2A2	83.3565	1.64669	0.186072	8.84974	8.7722e-19	7.88961e-17	MACROH2A2
SVOP	13.3372	1.54147	0.311497	4.94858	7.4756e-07	5.04517e-06	SVOP
IL17RB	216.073	-1.51144	0.20442	-7.39382	1.42666e-13	4.22913e-12	IL17RB
STAB2	744.636	-2.24722	0.28479	-7.89082	3.00199e-15	1.27618e-13	STAB2
MIOX	18.2692	1.22385	0.279486	4.37892	1.19272e-05	6.00262e-05	MIOX
KIF21A	585.911	1.46552	0.296566	4.94164	7.74685e-07	5.20962e-06	KIF21A
PPP1R9A	28.9445	1.50017	0.287372	5.22029	1.78641e-07	1.41681e-06	PPP1R9A
MREG	31.232	1.4121	0.335	4.21523	2.49519e-05	0.000115995	MREG
CCDC88A	482.986	2.12714	0.40018	5.31547	1.06383e-07	8.79056e-07	CCDC88A
ASF1B	11.5799	1.30418	0.322809	4.0401	5.34295e-05	0.000227721	ASF1B
CCAR1	505.585	1.81311	0.354177	5.11923	3.06788e-07	2.28252e-06	CCAR1
H2AJ	437.06	1.28189	0.237794	5.39078	7.01511e-08	6.05792e-07	H2AJ
GSDMB	33.7344	1.5408	0.413657	3.72483	0.000195443	0.000716175	GSDMB
KMT2E	536.989	1.07645	0.362138	2.9725	0.00295387	0.00781376	KMT2E
INKA2	24.9628	1.15416	0.189944	6.07629	1.22993e-09	1.61478e-08	INKA2
SUSD2	50.99	1.0649	0.324724	3.2794	0.00104027	0.00311658	SUSD2
LTB4R2	25.2296	-1.9117	0.230141	-8.30666	9.8436e-17	5.70799e-15	LTB4R2
CYP26B1	27.7419	-1.55015	0.402997	-3.84656	0.000119787	0.000461589	CYP26B1
PANX2	154.928	-1.48616	0.310265	-4.78997	1.6681e-06	1.02815e-05	PANX2
SLAMF8	37.4961	1.1565	0.26987	4.28539	1.82421e-05	8.74469e-05	SLAMF8
BMAL2	27.1693	1.54848	0.263888	5.86795	4.41215e-09	5.12593e-08	BMAL2
CEACAM19	11.746	1.18286	0.406305	2.91125	0.00359985	0.00930472	CEACAM19
ACKR3	29.4979	2.02635	0.312881	6.47642	9.39221e-11	1.56588e-09	ACKR3
AKR1B10	229.176	4.90777	0.639575	7.67348	1.6739e-14	6.11343e-13	AKR1B10
PLSCR4	418.503	-1.2976	0.169969	-7.63436	2.26953e-14	7.85482e-13	PLSCR4
NAT14	25.521	1.15573	0.275818	4.19019	2.78726e-05	0.000127687	NAT14
LPAR5	26.9292	-1.61819	0.206829	-7.82378	5.12596e-15	2.07249e-13	LPAR5
MAN1C1	440.743	-1.30196	0.159601	-8.1576	3.41741e-16	1.7649e-14	MAN1C1
PELI2	45.2799	-1.85632	0.248752	-7.46255	8.48659e-14	2.61541e-12	PELI2
THOC2	425.964	1.27668	0.41389	3.0846	0.00203827	0.00562706	THOC2
S100A14	125.606	1.79159	0.177977	10.0664	7.77887e-24	1.68597e-21	S100A14
AS3MT	442.108	1.21627	0.23531	5.16878	2.35632e-07	1.80911e-06	AS3MT
TMIGD3	25.0412	-1.41996	0.331437	-4.28425	1.83355e-05	8.78626e-05	TMIGD3
HECW2	120.431	-1.14728	0.199739	-5.74388	9.2533e-09	1.00939e-07	HECW2
SEMA6A	179.22	-1.01605	0.158623	-6.40544	1.49933e-10	2.39403e-09	SEMA6A
ARHGAP20	25.15	-1.00215	0.266725	-3.75724	0.0001718	0.000638203	ARHGAP20
CCDC191	25.5624	1.57518	0.458956	3.4321	0.00059892	0.00191449	CCDC191
SYT13	12.521	1.14811	0.370828	3.09608	0.00196099	0.00543984	SYT13
FNIP2	1497.73	-1.3732	0.195774	-7.0142	2.31274e-12	5.16499e-11	FNIP2
LRFN1	19.0562	-1.199	0.280599	-4.27298	1.9288e-05	9.19604e-05	LRFN1
CCDC146	49.0414	1.76587	0.250595	7.04671	1.83202e-12	4.18326e-11	CCDC146
GPAM	4375.37	1.10928	0.169693	6.537	6.27662e-11	1.08902e-09	GPAM
VAT1L	19.3282	-1.37858	0.294712	-4.67773	2.90064e-06	1.67831e-05	VAT1L
DDX55	146.186	1.41464	0.309758	4.56691	4.94957e-06	2.72432e-05	DDX55
SPTBN4	17.4828	-1.81897	0.283263	-6.42146	1.3497e-10	2.18414e-09	SPTBN4
MS4A7	389.583	-1.17731	0.244989	-4.80557	1.54314e-06	9.61443e-06	MS4A7
RBM25	970.47	2.29573	0.500854	4.58364	4.56944e-06	2.52772e-05	RBM25
NTN4	290.856	-1.24563	0.164406	-7.57655	3.54862e-14	1.17291e-12	NTN4
RBM26	367.041	1.06308	0.173015	6.14442	8.0258e-10	1.08607e-08	RBM26
CDH23	304.81	-1.89406	0.19284	-9.82196	9.05683e-23	1.64028e-20	CDH23
SMOC1	1302.71	-1.04772	0.118423	-8.84725	8.96996e-19	8.01296e-17	SMOC1
LRRC4	34.1394	-1.65813	0.301698	-5.496	3.88511e-08	3.58375e-07	LRRC4
ADGRL4	119.043	-1.26262	0.198828	-6.35031	2.14877e-10	3.30337e-09	ADGRL4
TINAGL1	139.205	-1.76725	0.216003	-8.18161	2.80084e-16	1.4753e-14	TINAGL1
TOR3A	363.18	1.04654	0.156618	6.6821	2.3555e-11	4.41732e-10	TOR3A
MS4A6A	788.224	-1.12029	0.185441	-6.0412	1.52971e-09	1.95593e-08	MS4A6A
ZMAT3	241.362	1.32914	0.212465	6.25582	3.95442e-10	5.70134e-09	ZMAT3
PCNX4	506.286	1.05284	0.115157	9.1426	6.09679e-20	7.00919e-18	PCNX4
TMPRSS3	13.6312	1.50517	0.437945	3.43689	0.000588439	0.00188417	TMPRSS3
P2RY12	16.3333	-2.0889	0.354136	-5.89858	3.66648e-09	4.33582e-08	P2RY12
NIBAN2	556.568	1.14258	0.201354	5.6745	1.39098e-08	1.43114e-07	NIBAN2
LRRC19	31.4826	1.5685	0.504017	3.112	0.00185823	0.0051765	LRRC19
CENPH	15.9581	1.05536	0.21929	4.81262	1.48965e-06	9.3251e-06	CENPH
MRPL1	251.722	1.15302	0.148626	7.75784	8.63902e-15	3.29154e-13	MRPL1
UPF3B	181.443	2.72564	0.503567	5.41267	6.20909e-08	5.45451e-07	UPF3B
UPF3A	255.864	1.32704	0.319204	4.15735	3.21963e-05	0.000144736	UPF3A
PDCL3	86.558	1.11689	0.130005	8.59111	8.61368e-18	6.50751e-16	PDCL3
TRPM8	1141.58	1.10971	0.151258	7.33654	2.19181e-13	6.24524e-12	TRPM8
BBLN	199.022	1.23848	0.280098	4.4216	9.79711e-06	5.02239e-05	BBLN
CCDC28B	11.1216	1.41279	0.297553	4.74802	2.05418e-06	1.23784e-05	CCDC28B
PRR15L	16.1963	1.38123	0.291019	4.7462	2.07279e-06	1.24565e-05	PRR15L
MMEL1	13.4469	1.14414	0.24281	4.71209	2.45185e-06	1.44908e-05	MMEL1
HMGN5	238.397	1.342	0.361182	3.71557	0.000202749	0.000739462	HMGN5
NKAP	193.505	1.13066	0.19504	5.7971	6.74702e-09	7.57236e-08	NKAP
VCPKMT	26.1409	1.13555	0.236567	4.8001	1.58585e-06	9.84343e-06	VCPKMT
GALNT14	14.6655	-1.14694	0.274941	-4.17159	3.02485e-05	0.000137098	GALNT14
TUT7	953.896	-1.11832	0.162971	-6.86209	6.786e-12	1.40184e-10	TUT7
CENPU	38.7191	1.58745	0.231745	6.84998	7.38578e-12	1.51626e-10	CENPU
MSANTD2	28.862	1.16871	0.302029	3.86954	0.000109041	0.000424073	MSANTD2
ZC2HC1C	33.7009	1.04623	0.166966	6.26612	3.70159e-10	5.40162e-09	ZC2HC1C
C11orf80	23.3176	1.47981	0.231542	6.39113	1.64663e-10	2.6072e-09	C11orf80
UGT2A3	709.68	1.23448	0.176709	6.98592	2.82988e-12	6.21494e-11	UGT2A3
SLTM	936.518	1.23087	0.324412	3.79416	0.000148142	0.000558003	SLTM
KDM8	1014.03	1.30597	0.200552	6.51189	7.42123e-11	1.26684e-09	KDM8
ZBTB3	28.7484	-1.06247	0.233624	-4.5478	5.42102e-06	2.95065e-05	ZBTB3
FAM124B	36.2654	-1.24201	0.309563	-4.01214	6.01706e-05	0.000252065	FAM124B
CSPP1	221.677	1.94372	0.414075	4.69412	2.67763e-06	1.56641e-05	CSPP1
SNX22	1993.31	1.33628	0.160607	8.3202	8.78176e-17	5.16016e-15	SNX22
BAALC	38.7171	-1.14776	0.242031	-4.74221	2.11396e-06	1.26738e-05	BAALC
NUDT18	47.8889	1	0.199088	5.02293	5.08885e-07	3.57871e-06	NUDT18
MAP9	21.4026	1.99798	0.436835	4.57376	4.79049e-06	2.64227e-05	MAP9
ATAD5	21.2857	2.10982	0.415326	5.0799	3.77629e-07	2.7432e-06	ATAD5
MAB21L4	349.48	1.6702	0.496096	3.36668	0.000760792	0.0023628	MAB21L4
JADE1	342.332	1.16961	0.170359	6.86557	6.62269e-12	1.37024e-10	JADE1
DSN1	84.2431	1.01879	0.131084	7.77203	7.72366e-15	2.9771e-13	DSN1
BICC1	48.4252	1.01881	0.282534	3.60599	0.000310969	0.00107711	BICC1
BBOF1	633.19	-1.53388	0.235239	-6.5205	7.00734e-11	1.20317e-09	BBOF1
FRAS1	22.7973	1.03821	0.302722	3.42957	0.000604535	0.00193104	FRAS1
CEP290	78.0908	1.51265	0.360237	4.19904	2.68049e-05	0.000123308	CEP290
CHD9	389.664	1.09225	0.364022	3.00049	0.00269543	0.00720798	CHD9
ELL3	47.4492	1.32735	0.161458	8.22105	2.0173e-16	1.09756e-14	ELL3
PREX2	28.2457	-1.49937	0.3118	-4.80875	1.51873e-06	9.48474e-06	PREX2
EFHD1	597.225	-1.60326	0.420402	-3.81363	0.000136939	0.000520102	EFHD1
GKAP1	87.342	1.09718	0.257263	4.26484	2.00046e-05	9.51433e-05	GKAP1
RNF39	26.1757	1.20055	0.199914	6.00533	1.90939e-09	2.39507e-08	RNF39
PDCD1LG2	46.3954	-1.65625	0.306386	-5.40576	6.45324e-08	5.63529e-07	PDCD1LG2
APOL3	1176.75	1.89979	0.225705	8.41711	3.85875e-17	2.53814e-15	APOL3
SNX27	144.458	-1.25401	0.174323	-7.19363	6.30921e-13	1.62284e-11	SNX27
KAZALD1	14.4163	1.29768	0.312412	4.15376	3.27057e-05	0.000146595	KAZALD1
SLCO5A1	2095.23	2.60959	0.387619	6.73236	1.66936e-11	3.24567e-10	SLCO5A1
PITPNM3	142.844	-1.67697	0.21863	-7.67035	1.71532e-14	6.21321e-13	PITPNM3
TCF7L1	100.591	-1.52748	0.134534	-11.3539	7.09373e-30	4.07766e-27	TCF7L1
EPPK1	55.822	2.23914	0.465964	4.80539	1.5445e-06	9.61837e-06	EPPK1
CHST9	136.49	1.17801	0.254	4.63783	3.52079e-06	1.99265e-05	CHST9
RPS6KL1	12.0461	2.01965	0.306145	6.59704	4.19453e-11	7.50418e-10	RPS6KL1
NRIP2	15.8725	1.23415	0.272814	4.52378	6.07442e-06	3.26894e-05	NRIP2
YPEL3	239.909	-1.05661	0.184307	-5.73288	9.87409e-09	1.06221e-07	YPEL3
INHBE	2394.1	1.46882	0.196289	7.48293	7.26863e-14	2.26114e-12	INHBE
MRO	131.154	-1.1007	0.243301	-4.52403	6.06725e-06	3.26742e-05	MRO
FCAMR	176.387	2.63667	0.30754	8.57343	1.00445e-17	7.46056e-16	FCAMR
IFI27L2	19.2777	1.65118	0.263045	6.27719	3.44748e-10	5.04753e-09	IFI27L2
CCDC8	14.8652	1.15411	0.320043	3.60611	0.000310824	0.00107689	CCDC8
CTTNBP2	26.5131	-1.02549	0.316644	-3.23861	0.00120112	0.00352969	CTTNBP2
EMILIN2	32.1612	1.31558	0.279513	4.7067	2.51757e-06	1.48328e-05	EMILIN2
QRICH2	13.9075	1.63565	0.408576	4.0033	6.24658e-05	0.000260853	QRICH2
NSRP1	312.634	1.50528	0.355712	4.23175	2.31879e-05	0.000108635	NSRP1
CEP78	146.383	1.3338	0.202853	6.57523	4.85792e-11	8.57497e-10	CEP78
LOXL4	46.5173	2.13334	0.291956	7.30706	2.73054e-13	7.63224e-12	LOXL4
SLA2	84.8312	1.05158	0.122553	8.58065	9.43385e-18	7.04661e-16	SLA2
SLF1	51.4837	1.36572	0.308836	4.42216	9.77184e-06	5.01138e-05	SLF1
PSMG3	78.5139	1.13839	0.156467	7.27562	3.44845e-13	9.38107e-12	PSMG3
SLC25A33	76.773	1.54867	0.209578	7.3895	1.47386e-13	4.35928e-12	SLC25A33
UQCC2	304.689	1.01954	0.131672	7.74299	9.71065e-15	3.64729e-13	UQCC2
PGAP4	44.475	1.01495	0.255565	3.97141	7.1447e-05	0.000294177	PGAP4
ZBED3	361.902	-1.108	0.152466	-7.26716	3.67127e-13	9.92596e-12	ZBED3
ADGRA1	13.7691	-1.1196	0.385984	-2.90063	0.00372417	0.00958855	ADGRA1
L3MBTL3	60.179	-1.06864	0.244295	-4.3744	1.21768e-05	6.11428e-05	L3MBTL3
ZMAT1	121.737	3.69374	0.670329	5.51033	3.58155e-08	3.33463e-07	ZMAT1
PGBD1	20.0086	1.35935	0.266036	5.10965	3.2276e-07	2.39073e-06	PGBD1
MAP1LC3A	563.658	1.2244	0.201623	6.07275	1.25739e-09	1.6443e-08	MAP1LC3A
GLIS2	41.7615	1.3011	0.285123	4.56329	5.03592e-06	2.7684e-05	GLIS2
ABHD1	107.998	1.28247	0.13167	9.74004	2.03477e-22	3.3212e-20	ABHD1
GPT2	1976.49	-1.20488	0.179819	-6.7005	2.07712e-11	3.93998e-10	GPT2
SPSB2	30.0935	1.49722	0.309732	4.83391	1.33875e-06	8.49312e-06	SPSB2
MPV17L2	69.1133	1.30535	0.194544	6.70979	1.94904e-11	3.7163e-10	MPV17L2
RTN4IP1	71.8261	1.10569	0.142342	7.76783	7.98431e-15	3.05162e-13	RTN4IP1
TXNDC17	472.664	1.04252	0.109356	9.53329	1.52369e-21	2.1661e-19	TXNDC17
ARHGEF39	71.0907	1.00621	0.129455	7.77269	7.68373e-15	2.97037e-13	ARHGEF39
UBASH3B	29.5913	-1.1753	0.234353	-5.01509	5.30087e-07	3.70808e-06	UBASH3B
AJUBA	393.574	1.93391	0.172031	11.2416	2.54638e-29	1.24688e-26	AJUBA
TOX2	36.406	-1.08633	0.17147	-6.33541	2.36717e-10	3.60973e-09	TOX2
TMEM141	570.699	1.1768	0.129704	9.07296	1.15822e-19	1.21531e-17	TMEM141
SHANK3	274.839	-1.19937	0.181638	-6.60311	4.02625e-11	7.22266e-10	SHANK3
CEP295	64.6411	1.18434	0.295119	4.01308	5.99312e-05	0.0002513	CEP295
SIGLEC10	39.0343	-1.2218	0.250927	-4.86915	1.12082e-06	7.23553e-06	SIGLEC10
TSPAN18	145.035	-1.3143	0.168232	-7.81242	5.61008e-15	2.22735e-13	TSPAN18
FRMD7	15.7378	1.2775	0.288599	4.42656	9.57474e-06	4.92367e-05	FRMD7
EFCAB12	18.0948	-1.69719	0.356427	-4.76167	1.91998e-06	1.16281e-05	EFCAB12
EXOC3L2	67.5571	-1.04661	0.226994	-4.61072	4.01274e-06	2.24133e-05	EXOC3L2
ZNF468	31.7359	1.42758	0.251156	5.68406	1.31533e-08	1.35952e-07	ZNF468
ATP6V1E2	22.7243	1.61417	0.228044	7.07832	1.45917e-12	3.40241e-11	ATP6V1E2
MLIP	493.796	1.31926	0.455355	2.89721	0.00376503	0.00967869	MLIP
CFAP119	12.5298	1.18063	0.195862	6.02787	1.6613e-09	2.1136e-08	CFAP119
CCDC34	76.9954	1.01487	0.312027	3.25252	0.00114386	0.00338852	CCDC34
ZNF682	14.8194	1.01827	0.266787	3.81679	0.000135201	0.000514141	ZNF682
MTRFR	152.056	1.03841	0.169245	6.13555	8.48629e-10	1.13906e-08	MTRFR
RASL10B	25.7842	-2.56766	0.322237	-7.96824	1.60953e-15	7.26265e-14	RASL10B
NEXN	87.5149	1.39702	0.319382	4.37413	1.21916e-05	6.11939e-05	NEXN
TIMD4	151.447	-4.31779	0.402811	-10.7191	8.27782e-27	3.04003e-24	TIMD4
ARRDC4	280.871	1.49193	0.207355	7.19505	6.24365e-13	1.60911e-11	ARRDC4
GGTLC1	17.2198	2.37391	0.229632	10.3379	4.74898e-25	1.25573e-22	GGTLC1
GORAB	38.5657	1.13805	0.153095	7.43361	1.05674e-13	3.19706e-12	GORAB
BICDL1	14.9917	2.74264	0.329577	8.32172	8.66982e-17	5.11713e-15	BICDL1
B3GNT7	19.5067	-1.21571	0.231683	-5.24732	1.54327e-07	1.23508e-06	B3GNT7
TEX30	168.492	1.28442	0.121521	10.5695	4.1247e-26	1.33006e-23	TEX30
OLFM2	1415.78	1.9361	0.385435	5.02315	5.08298e-07	3.57648e-06	OLFM2
TP53INP1	615.751	1.06395	0.219143	4.85506	1.20348e-06	7.70516e-06	TP53INP1
EGLN3	15.3339	-1.03198	0.288649	-3.57521	0.00034995	0.00119614	EGLN3
HOGA1	588.385	-1.09841	0.186688	-5.88364	4.01336e-09	4.69978e-08	HOGA1
CDCA5	14.6722	1.11793	0.258485	4.32492	1.52586e-05	7.46608e-05	CDCA5
MISP3	56.4505	1.03629	0.248623	4.16812	3.07122e-05	0.000138893	MISP3
SIGLEC11	40.8118	-2.1168	0.245973	-8.60581	7.5777e-18	5.85876e-16	SIGLEC11
FMNL2	68.4168	-1.14762	0.183659	-6.24865	4.14025e-10	5.93691e-09	FMNL2
KLHL29	15.8042	2.15219	0.338594	6.35627	2.06715e-10	3.19646e-09	KLHL29
C1QTNF3	18.2188	1.07383	0.27902	3.8486	0.000118797	0.000458039	C1QTNF3
RMI2	18.4254	1.68036	0.390813	4.29965	1.71069e-05	8.27251e-05	RMI2
MOGAT1	16.1716	1.33795	0.461491	2.89919	0.00374126	0.00962318	MOGAT1
RPL39L	17.4651	1.47175	0.227455	6.47049	9.76829e-11	1.62041e-09	RPL39L
LEAP2	2013.25	1.68562	0.160387	10.5097	7.79363e-26	2.39627e-23	LEAP2
IP6K3	39.8266	2.73543	0.428087	6.38989	1.66001e-10	2.6221e-09	IP6K3
BORCS7	543.701	1.52411	0.193452	7.87849	3.31355e-15	1.39963e-13	BORCS7
TMEM45B	345.537	1.50066	0.336616	4.45807	8.27009e-06	4.31147e-05	TMEM45B
JAML	72.7989	1.24308	0.165679	7.50298	6.23848e-14	1.96378e-12	JAML
IFI27L1	43.6744	1.55554	0.195689	7.94903	1.8798e-15	8.33988e-14	IFI27L1
KIF19	23.2135	-1.41722	0.238858	-5.93331	2.96895e-09	3.55548e-08	KIF19
TMEM132E	28.0129	-1.76922	0.243979	-7.25151	4.12141e-13	1.10526e-11	TMEM132E
EFCAB13	23.8961	1.789	0.370267	4.83165	1.35406e-06	8.57788e-06	EFCAB13
KRT222	69.6908	1.03147	0.220255	4.6831	2.82573e-06	1.64215e-05	KRT222
LRRC25	78.5303	-1.12944	0.20742	-5.44519	5.17487e-08	4.63836e-07	LRRC25
CYP4F22	298.839	1.39001	0.256688	5.41518	6.12267e-08	5.38575e-07	CYP4F22
DNAH14	23.369	1.22532	0.260672	4.70061	2.5938e-06	1.52252e-05	DNAH14
UBXN10	139.766	1.11174	0.307434	3.6162	0.000298959	0.00104096	UBXN10
GOLT1A	620.403	1.0124	0.160507	6.30751	2.83566e-10	4.26025e-09	GOLT1A
LIX1L	255.98	-1.15616	0.113693	-10.1691	2.72276e-24	6.31536e-22	LIX1L
TSHZ2	495.415	1.10895	0.263037	4.21596	2.48723e-05	0.000115706	TSHZ2
EMID1	45.3341	1.04085	0.258339	4.02903	5.60067e-05	0.000237176	EMID1
AP1S3	14.7315	1.75654	0.325181	5.40174	6.59977e-08	5.73295e-07	AP1S3
ACVR1C	50.9773	-1.09654	0.255127	-4.29802	1.7233e-05	8.32132e-05	ACVR1C
CD200R1	17.5037	-1.46444	0.324883	-4.50758	6.5572e-06	3.50343e-05	CD200R1
ZDHHC19	18.3722	-1.30393	0.315594	-4.13165	3.60161e-05	0.000159681	ZDHHC19
LSMEM2	93.2166	1.3104	0.127668	10.2641	1.02245e-24	2.50329e-22	LSMEM2
SPATA18	69.2738	1.96317	0.29634	6.62473	3.47895e-11	6.30071e-10	SPATA18
AFAP1L1	107.472	-1.33531	0.199383	-6.69718	2.12476e-11	4.01306e-10	AFAP1L1
NUDCD2	443.909	1.05337	0.212895	4.94785	7.50387e-07	5.05908e-06	NUDCD2
CD109	37.4753	1.45154	0.300245	4.83452	1.33469e-06	8.47143e-06	CD109
CLDN23	120.777	-1.05122	0.130872	-8.0324	9.55866e-16	4.52957e-14	CLDN23
NDUFAF6	193.36	1.10662	0.12787	8.65424	4.96218e-18	3.97606e-16	NDUFAF6
ASB9	131.56	-1.20723	0.298612	-4.04279	5.28178e-05	0.000225551	ASB9
ISM1	125.761	1.74142	0.274102	6.35317	2.10925e-10	3.25396e-09	ISM1
SREK1	444.184	2.33185	0.45103	5.17004	2.34041e-07	1.80003e-06	SREK1
DUSP19	21.2596	-1.00076	0.26166	-3.82468	0.000130944	0.000499626	DUSP19
CWF19L2	320.329	2.12157	0.410909	5.1631	2.42893e-07	1.85247e-06	CWF19L2
DNHD1	24.7939	1.98102	0.475571	4.16556	3.10589e-05	0.00014029	DNHD1
AMDHD1	1279.64	-1.61633	0.238064	-6.78948	1.12535e-11	2.26114e-10	AMDHD1
RDH12	13.606	-1.5188	0.415194	-3.65804	0.00025415	0.000900352	RDH12
ARMH4	33.4959	-1.12892	0.26105	-4.32454	1.52852e-05	7.47359e-05	ARMH4
NRG4	79.2891	1.3067	0.25172	5.19109	2.09067e-07	1.62656e-06	NRG4
RTN4RL1	46.7235	1.20489	0.236855	5.08706	3.63652e-07	2.64749e-06	RTN4RL1
EME1	66.4391	1.90674	0.157742	12.0877	1.22639e-33	1.35118e-30	EME1
TMC8	76.6713	-1.00353	0.18678	-5.37276	7.75389e-08	6.64382e-07	TMC8
ANKRD29	30.1998	1.51958	0.278226	5.46168	4.71656e-08	4.25941e-07	ANKRD29
TMC4	39.242	1.76335	0.415895	4.23988	2.23638e-05	0.000105109	TMC4
ZNF563	93.5953	1.3209	0.141148	9.35823	8.10802e-21	1.05835e-18	ZNF563
C19orf25	111.069	1.03653	0.229094	4.52445	6.05533e-06	3.26366e-05	C19orf25
SAMD11	54.7038	1.11489	0.227449	4.90169	9.50153e-07	6.26532e-06	SAMD11
C22orf15	316.146	-1.21677	0.168274	-7.2309	4.79787e-13	1.26865e-11	C22orf15
DNAJB7	12.1008	-1.15519	0.251868	-4.5865	4.50745e-06	2.49971e-05	DNAJB7
NFAM1	97.775	-1.17581	0.213352	-5.51114	3.56507e-08	3.32162e-07	NFAM1
RAB6D	41.7276	1.02654	0.148274	6.92325	4.41401e-12	9.42772e-11	RAB6D
SGO2	14.0113	1.27361	0.326348	3.90261	9.51597e-05	0.000376791	SGO2
SLC23A3	41.771	1.21691	0.318707	3.81826	0.000134395	0.000511762	SLC23A3
GPBAR1	24.686	-1.30983	0.345447	-3.79171	0.000149613	0.000562706	GPBAR1
LRATD1	45.4395	-1.10531	0.336956	-3.28027	0.00103706	0.00311048	LRATD1
SLC16A14	39.0971	1.5309	0.388443	3.94111	8.11056e-05	0.000328422	SLC16A14
UPP2	137.145	2.20254	0.578971	3.80424	0.000142239	0.000537913	UPP2
CCDC80	108.619	2.00578	0.28401	7.06236	1.63694e-12	3.77696e-11	CCDC80
NIPAL1	209.718	-1.08892	0.205499	-5.2989	1.165e-07	9.5608e-07	NIPAL1
PPM1K	242.411	-1.05227	0.348847	-3.01641	0.00255785	0.00688604	PPM1K
ARSK	49.7803	-1.22467	0.222748	-5.498	3.84123e-08	3.55139e-07	ARSK
CCDC112	26.2539	2.09584	0.408462	5.13104	2.88142e-07	2.16451e-06	CCDC112
GIMAP8	269.843	-1.25622	0.161686	-7.76952	7.87871e-15	3.02803e-13	GIMAP8
METTL27	16.954	-1.10675	0.369146	-2.99814	0.00271635	0.00725659	METTL27
VPS37D	46.6087	1.20389	0.302073	3.98542	6.73612e-05	0.000279267	VPS37D
ERICH1	118.408	1.0853	0.293571	3.69691	0.000218237	0.00078769	ERICH1
RASEF	17.8131	1.28452	0.343799	3.73624	0.000186796	0.000688494	RASEF
KIAA2026	349.023	1.9056	0.407545	4.67579	2.92829e-06	1.69209e-05	KIAA2026
ZNF483	44.9653	1.3341	0.348669	3.82627	0.000130099	0.000496978	ZNF483
ZNF782	29.6299	1.02757	0.257986	3.98306	6.80335e-05	0.000281789	ZNF782
PRUNE2	27.4875	-1.12632	0.250376	-4.49851	6.84312e-06	3.63199e-05	PRUNE2
ZFPM1	227.465	-1.01512	0.245524	-4.13451	3.55708e-05	0.000158078	ZFPM1
ZFP1	330.112	-1.04523	0.162878	-6.41725	1.38761e-10	2.24e-09	ZFP1
TMEM92	31.5576	3.85888	0.621693	6.20704	5.39911e-10	7.54563e-09	TMEM92
SLC16A11	122.94	2.06728	0.464534	4.45022	8.57816e-06	4.45801e-05	SLC16A11
ZNF320	21.3412	1.27804	0.238576	5.35696	8.46334e-08	7.15434e-07	ZNF320
ZNF780B	63.7881	1.49974	0.302985	4.94988	7.42595e-07	5.02192e-06	ZNF780B
SYNE4	48.1977	1.02843	0.218481	4.70717	2.51182e-06	1.48055e-05	SYNE4
PARP15	21.0212	2.04497	0.438059	4.66827	3.03752e-06	1.74262e-05	PARP15
UGT3A2	17.0952	2.34837	0.415604	5.65048	1.59997e-08	1.61475e-07	UGT3A2
ZNF467	123.1	-1.28812	0.202559	-6.35924	2.02757e-10	3.13894e-09	ZNF467
FUT11	51.8307	-1.17679	0.142608	-8.25196	1.55813e-16	8.58337e-15	FUT11
OIT3	1162.14	-1.00313	0.142037	-7.06244	1.63601e-12	3.77696e-11	OIT3
SYNPO2	256.759	-1.10059	0.207241	-5.31066	1.09226e-07	9.0086e-07	SYNPO2
CYS1	32.232	1.15096	0.306251	3.75823	0.000171118	0.000635849	CYS1
FYB2	204.032	1.94771	0.268752	7.24726	4.25295e-13	1.13363e-11	FYB2
NBPF11	99.7133	1.05367	0.287212	3.6686	0.000243882	0.000868398	NBPF11
ARL13B	55.198	1.08152	0.211294	5.11856	3.07883e-07	2.28809e-06	ARL13B
TMEM154	133.939	3.72908	0.341296	10.9262	8.63492e-28	3.45946e-25	TMEM154
CMYA5	51.754	-1.25549	0.355882	-3.52783	0.000418982	0.00139742	CMYA5
ERICH5	79.6199	1.05745	0.266204	3.97234	7.11711e-05	0.000293308	ERICH5
CCDC107	83.6077	1.09092	0.143724	7.59037	3.18995e-14	1.07314e-12	CCDC107
PLAC9	23.4169	1.06031	0.302076	3.51006	0.000447999	0.00148334	PLAC9
SLC37A2	107.557	-1.28211	0.238795	-5.36911	7.91272e-08	6.77114e-07	SLC37A2
MPEG1	643.61	-1.72865	0.18152	-9.52322	1.67887e-21	2.36131e-19	MPEG1
HEPACAM	114.143	-1.10361	0.377368	-2.92448	0.00345028	0.00896016	HEPACAM
RNF152	369.586	-1.96148	0.273521	-7.17122	7.43313e-13	1.88263e-11	RNF152
SLC16A9	29.179	-2.18436	0.311158	-7.02008	2.21737e-12	4.99419e-11	SLC16A9
CPNE2	161.94	-1.12038	0.115325	-9.715	2.60242e-22	4.09602e-20	CPNE2
ADGRF5	251.053	-1.31777	0.184766	-7.13209	9.88533e-13	2.41578e-11	ADGRF5
FGD2	66.8823	-1.30142	0.213659	-6.09108	1.12152e-09	1.47685e-08	FGD2
PHACTR1	28.9274	1.06371	0.348929	3.04849	0.00229992	0.00627081	PHACTR1
THSD7A	39.3993	1.089	0.290048	3.75454	0.000173659	0.000644206	THSD7A
RSBN1L	274.58	1.15746	0.315585	3.66766	0.000244776	0.000871346	RSBN1L
NKAPL	24.1428	1.7023	0.40496	4.20362	2.62681e-05	0.000121176	NKAPL
FNDC5	1664.63	1.804	0.253493	7.11659	1.10629e-12	2.6778e-11	FNDC5
CADM2	15.7945	-1.10794	0.288735	-3.83721	0.000124439	0.000476871	CADM2
BRWD3	117.454	-1.08327	0.143346	-7.55702	4.124e-14	1.34626e-12	BRWD3
TMEM256	518.698	1.15549	0.177827	6.49784	8.14811e-11	1.37757e-09	TMEM256
TCP11L2	24.6283	-1.13369	0.27813	-4.07613	4.57914e-05	0.000198495	TCP11L2
NPNT	43.444	1.12929	0.343417	3.28839	0.00100763	0.00303046	NPNT
PDZD9	70.7548	-1.58778	0.163823	-9.69204	3.25939e-22	5.01075e-20	PDZD9
MAMDC2	19.1202	1.60024	0.220132	7.26945	3.60944e-13	9.77878e-12	MAMDC2
FAM133B	222.056	2.19585	0.440018	4.99036	6.02669e-07	4.16295e-06	FAM133B
BOD1L1	533.466	1.7213	0.466224	3.692	0.000222499	0.000801543	BOD1L1
CD163L1	42.4856	-1.4608	0.262726	-5.56015	2.69545e-08	2.58236e-07	CD163L1
TEDC1	165.771	1.35701	0.355691	3.81515	0.000136102	0.00051722	TEDC1
BRICD5	18.1567	1.11539	0.280864	3.97129	7.14855e-05	0.000294243	BRICD5
NEK8	61.722	1.02189	0.274437	3.7236	0.0001964	0.000719281	NEK8
ZNF763	11.5374	1.31048	0.338443	3.87207	0.000107913	0.000420489	ZNF763
NBPF15	99.1938	1.18595	0.236741	5.0095	5.45725e-07	3.8054e-06	NBPF15
SIRPB2	15.8236	-1.68823	0.362842	-4.65279	3.27481e-06	1.8614e-05	SIRPB2
SLC9A9	131.625	-1.22955	0.210018	-5.85448	4.78512e-09	5.51562e-08	SLC9A9
C3orf70	12.0692	-1.59451	0.273886	-5.82181	5.82135e-09	6.60069e-08	C3orf70
TPRG1	58.783	1.39153	0.338701	4.10843	3.98357e-05	0.000175089	TPRG1
DOK7	20.4874	2.78547	0.437048	6.37338	1.84911e-10	2.88972e-09	DOK7
RIMOC1	127.891	-1.31856	0.133199	-9.89915	4.19823e-23	7.92926e-21	RIMOC1
TCAF2	26.248	-1.1978	0.240921	-4.97173	6.6358e-07	4.55277e-06	TCAF2
MICU3	66.4065	1.2743	0.428561	2.97344	0.00294478	0.00779594	MICU3
HCAR2	15.6185	-2.4065	0.32055	-7.50741	6.03087e-14	1.90752e-12	HCAR2
CLEC4G	774.167	-1.3277	0.159541	-8.322	8.64915e-17	5.11713e-15	CLEC4G
MROH2A	118.478	1.63557	0.477446	3.42566	0.000613308	0.00195622	MROH2A
ESPNL	42.6863	-1.68495	0.340166	-4.95332	7.29588e-07	4.94154e-06	ESPNL
AGBL3	16.662	1.009	0.271588	3.71518	0.000203059	0.000739858	AGBL3
BEX5	15.9179	1.84821	0.432369	4.2746	1.9148e-05	9.13353e-05	BEX5
FREM2	86.2091	1.98613	0.486106	4.0858	4.3925e-05	0.000191288	FREM2
MOGAT3	89.4288	1.7517	0.278156	6.29754	3.02402e-10	4.49381e-09	MOGAT3
ANKDD1A	19.9272	2.21324	0.264739	8.36009	6.26719e-17	3.87189e-15	ANKDD1A
RFLNB	185.663	-1.18609	0.143314	-8.27619	1.27176e-16	7.15486e-15	RFLNB
GALNT18	155.692	1.00043	0.16292	6.14062	8.21982e-10	1.10892e-08	GALNT18
FAM111B	22.2538	2.40399	0.416996	5.76502	8.16487e-09	8.99564e-08	FAM111B
TBC1D10C	18.4256	1.00276	0.275924	3.6342	0.00027884	0.000976826	TBC1D10C
MROH7	35.4077	-1.1664	0.322028	-3.62206	0.000292263	0.00101926	MROH7
PEAR1	56.1959	-1.04764	0.183262	-5.71664	1.08654e-08	1.15539e-07	PEAR1
C3orf62	25.1543	1.01322	0.247411	4.09528	4.21655e-05	0.000184532	C3orf62
NRROS	48.7134	-1.01028	0.183276	-5.51233	3.54114e-08	3.30398e-07	NRROS
TRIM74	93.4336	2.40697	0.427668	5.62813	1.82173e-08	1.81912e-07	TRIM74
CENPW	13.3293	1.44229	0.310836	4.64003	3.48351e-06	1.97324e-05	CENPW
ILDR2	41.094	1.40212	0.353632	3.96492	7.34215e-05	0.000301274	ILDR2
SLC16A12	17.7711	-1.55722	0.45971	-3.3874	0.000705587	0.00220951	SLC16A12
SCIMP	100.634	-1.41341	0.174109	-8.11798	4.7401e-16	2.40111e-14	SCIMP
RPSA2	481.227	1.23032	0.0949798	12.9535	2.24609e-38	4.94926e-35	RPSA2
TRABD2B	128.645	-1.83955	0.28795	-6.38842	1.67604e-10	2.64112e-09	TRABD2B
TMEM81	18.5433	1.29032	0.252136	5.11756	3.09516e-07	2.29894e-06	TMEM81
SNORC	234.555	1.38571	0.265991	5.20962	1.89228e-07	1.48827e-06	SNORC
MUSTN1	11.4518	1.06193	0.327514	3.2424	0.00118526	0.00348928	MUSTN1
IER5L	47.5158	1.32247	0.439409	3.00965	0.00261546	0.00701684	IER5L
SLC25A35	53.5707	1.05877	0.205013	5.16442	2.41186e-07	1.84319e-06	SLC25A35
KNOP1	159.799	1.33702	0.286481	4.66706	3.05546e-06	1.75103e-05	KNOP1
SIGLEC16	22.0023	-1.5871	0.494894	-3.20695	0.00134153	0.00388443	SIGLEC16
C5orf63	27.1491	1.14814	0.256065	4.48378	7.33331e-06	3.86886e-05	C5orf63
C9orf152	14.3586	1.24153	0.373075	3.32782	0.000875285	0.00267626	C9orf152
FAM166A	78.656	2.49781	0.203616	12.2672	1.358e-34	1.79541e-31	FAM166A
HAPLN4	34.6847	1.21396	0.376231	3.22664	0.00125255	0.00365695	HAPLN4
C10orf105	12.4359	-1.17444	0.291083	-4.03472	5.46666e-05	0.00023232	C10orf105
IQSEC3	17.7929	-1.35024	0.275852	-4.89481	9.84024e-07	6.45681e-06	IQSEC3
CCDC88C	63.8719	-1.64601	0.252187	-6.52694	6.71283e-11	1.16013e-09	CCDC88C
NPIPB4	62.1029	1.45905	0.409823	3.56019	0.000370587	0.00125693	NPIPB4
NPIPB12	51.9288	1.59002	0.38839	4.09387	4.24225e-05	0.000185411	NPIPB12
NUDT4B	196.307	-1.16481	0.171271	-6.80093	1.03945e-11	2.0981e-10	NUDT4B
LRRC24	43.2931	-1.42191	0.321084	-4.42846	9.49075e-06	4.88695e-05	LRRC24
NRARP	30.339	-1.40429	0.318489	-4.40923	1.03737e-05	5.29334e-05	NRARP
GIMAP6	210.993	-1.05889	0.164826	-6.4243	1.32476e-10	2.1464e-09	GIMAP6
CCDC73	122.645	1.41198	0.142368	9.91779	3.48384e-23	6.77351e-21	CCDC73
PHOSPHO2	12.8635	1.06313	0.23684	4.48883	7.16156e-06	3.78581e-05	PHOSPHO2
CHAC2	17.4088	1.41336	0.238524	5.92545	3.11446e-09	3.72299e-08	CHAC2
UGT2A2	64.2639	-1.5165	0.499655	-3.03509	0.00240465	0.00651739	UGT2A2
NPIPB13	44.1512	1.46923	0.3902	3.76533	0.000166328	0.000619619	NPIPB13
TMPPE	21.7542	-1.4473	0.218737	-6.61662	3.67499e-11	6.61949e-10	TMPPE
WIPF3	18.4111	1.41709	0.343058	4.13076	3.61564e-05	0.000160249	WIPF3
MT1HL1	38.335	2.0276	0.508447	3.98783	6.66804e-05	0.000276618	MT1HL1
PPP1R3G	39.8366	-1.23875	0.292481	-4.23532	2.28226e-05	0.000107075	PPP1R3G
ZBTB8A	47.393	1.22032	0.244009	5.00114	5.69922e-07	3.96576e-06	ZBTB8A
ANXA8	21.4432	1.35976	0.420857	3.23094	0.00123383	0.00361054	ANXA8
MATCAP1	12.4182	1.02573	0.279692	3.66737	0.00024506	0.000872124	MATCAP1
NCF1	33.8691	-1.4687	0.277417	-5.29421	1.1953e-07	9.7912e-07	NCF1
GOLGA8M	22.2999	1.81662	0.307453	5.90859	3.45044e-09	4.10605e-08	GOLGA8M
ACTR3C	236.042	1.12979	0.185345	6.09559	1.09037e-09	1.43727e-08	ACTR3C
ANXA8L1	17.5019	1.6946	0.443866	3.81781	0.00013464	0.000512398	ANXA8L1
NBPF8	127.495	1.13363	0.3292	3.44359	0.000574042	0.00184433	NBPF8
NPIPB11	40.7874	1.89831	0.409542	4.6352	3.56595e-06	2.01648e-05	NPIPB11
PLIN4	438.639	1.58338	0.247222	6.4047	1.50668e-10	2.40287e-09	PLIN4
FHIP1A	45.436	-1.61859	0.230669	-7.01694	2.26786e-12	5.08193e-11	FHIP1A
ZNF814	68.277	1.29415	0.297209	4.35434	1.33468e-05	6.63126e-05	ZNF814
PRCD	23.999	1.13164	0.208365	5.43103	5.60297e-08	4.9716e-07	PRCD
SIGLEC14	42.1235	-1.44477	0.360683	-4.00566	6.18454e-05	0.000258506	SIGLEC14
SMIM6	23.5159	1.15901	0.215121	5.38772	7.13584e-08	6.15013e-07	SMIM6
C11orf91	11.877	1.67544	0.236179	7.09394	1.30348e-12	3.0884e-11	C11orf91
PET100	386.07	1.25327	0.161562	7.7572	8.68225e-15	3.29851e-13	PET100
NPIPB5	126.564	1.50368	0.429966	3.49721	0.000470156	0.00154727	NPIPB5
CD24	201.151	2.13297	0.273719	7.79258	6.56571e-15	2.58349e-13	CD24
NBPF20	96.1279	2.02448	0.423632	4.77887	1.76281e-06	1.07699e-05	NBPF20
ZNF587B	46.0173	1.04469	0.22483	4.64658	3.37482e-06	1.91332e-05	ZNF587B
IQCJ-SCHIP1	39.989	1.20856	0.201623	5.99417	2.04525e-09	2.54878e-08	IQCJ-SCHIP1
ARL17B	36.0639	1.2471	0.292608	4.26201	2.02597e-05	9.61429e-05	ARL17B
NPIPB9	75.4473	1.49814	0.211616	7.07952	1.44654e-12	3.38491e-11	NPIPB9
TGIF2-RAB5IF	351.864	1.24107	0.106426	11.6613	2.00836e-31	1.47514e-28	TGIF2-RAB5IF
TLCD4-RWDD3	148.327	-1.03282	0.163795	-6.30559	2.87099e-10	4.29381e-09	TLCD4-RWDD3
C11orf98	92.6149	1.0609	0.118789	8.93103	4.22072e-19	4.1031e-17	C11orf98
LOC102724560	2374.28	-1.25687	0.130584	-9.62494	6.27426e-22	9.32045e-20	LOC102724560
LOC102724652	218.613	1.23696	0.281014	4.40176	1.07376e-05	5.45168e-05	LOC102724652
CNPY3-GNMT	917.331	-1.74667	0.207948	-8.39955	4.48196e-17	2.9047e-15	CNPY3-GNMT
LYNX1-SLURP2	36.2716	-1.60338	0.203338	-7.8853	3.13793e-15	1.3297e-13	LYNX1-SLURP2
ATF7-NPFF	28.5456	-1.1017	0.144094	-7.64571	2.07798e-14	7.2488e-13	ATF7-NPFF
LOC114841035	563.602	1.26303	0.179814	7.0241	2.15446e-12	4.86941e-11	LOC114841035

## Sheet: S5_res_masld_f4_deg_gse135251
Supplementary Table S5. Differentially gene expression analysis for MASLD dataset GSE135251 (10 control and 68 MASLD moderate samples) using the DESeq2 R package (version 1.44). Significant DEGs were selected based on a adjusted p-value <0.05 and an absolute log2 fold change (log2FC) ≥ 1.
	baseMean	log2FoldChange	lfcSE	stat	pvalue	padj	SYMBOL
NAT1	331.285	-1.04862	0.139288	-7.52843	5.13524e-14	2.3283e-12	NAT1
ABCA2	936.048	1.46738	0.20465	7.17019	7.48953e-13	2.49875e-11	ABCA2
ABCA3	60.2352	1.17601	0.21571	5.45181	4.98595e-08	5.22454e-07	ABCA3
ACHE	38.7424	3.08531	0.526277	5.86253	4.55859e-09	6.1946e-08	ACHE
ACLY	1007.87	1.07081	0.220966	4.84603	1.25956e-06	9.23201e-06	ACLY
ACTN4	2375.88	1.03055	0.146831	7.01862	2.24063e-12	6.64486e-11	ACTN4
ADH7	13.9335	-1.06255	0.277543	-3.82843	0.000128964	0.000545713	ADH7
ADM	138.017	-1.01087	0.142993	-7.06939	1.55619e-12	4.83822e-11	ADM
ADORA1	11.2874	1.27369	0.348193	3.65801	0.000254182	0.00099713	ADORA1
AP2A1	850.922	1.038	0.144866	7.16524	7.7653e-13	2.57255e-11	AP2A1
AEBP1	493.838	1.15608	0.346169	3.33966	0.000838817	0.00282119	AEBP1
ALDH3A1	55.7853	3.46418	0.462837	7.48466	7.17334e-14	3.04727e-12	ALDH3A1
ALX3	51.4721	1.26237	0.164267	7.68489	1.53123e-14	7.96354e-13	ALX3
ANGPT2	44.2879	-1.53683	0.29319	-5.24176	1.59053e-07	1.4563e-06	ANGPT2
ANXA2	2294.71	1.33304	0.210133	6.34378	2.24191e-10	4.22855e-09	ANXA2
ANXA6	6401.26	1.21963	0.156742	7.78109	7.19024e-15	4.10134e-13	ANXA6
ANXA13	317.766	1.99583	0.345895	5.77005	7.925e-09	1.00906e-07	ANXA13
APOE	61315.6	1.0049	0.196837	5.10526	3.30337e-07	2.79482e-06	APOE
AQP1	819.813	1.46953	0.297759	4.93529	8.00323e-07	6.15961e-06	AQP1
AQP4	53.9526	1.42906	0.351741	4.06282	4.8484e-05	0.000232178	AQP4
RHOB	3902.33	-1.97466	0.196803	-10.0337	1.08351e-23	3.56449e-21	RHOB
ASPA	253.948	-1.2309	0.184009	-6.68936	2.24155e-11	5.40186e-10	ASPA
ATF3	167.523	-1.21371	0.225969	-5.37115	7.82378e-08	7.81053e-07	ATF3
FXYD2	99.8575	1.41706	0.404553	3.50278	0.000460423	0.00167132	FXYD2
ATP2A1	27.8473	1.34325	0.455622	2.94817	0.0031966	0.0089667	ATP2A1
AVPR1A	445.574	-2.05262	0.384877	-5.33319	9.65014e-08	9.37575e-07	AVPR1A
BCHE	4853.71	-1.14746	0.211076	-5.43625	5.44144e-08	5.64744e-07	BCHE
CCND1	1971.6	1.20598	0.181054	6.66087	2.72205e-11	6.44993e-10	CCND1
PRDM1	31.5502	-1.67241	0.200696	-8.33303	7.87959e-17	7.09966e-15	PRDM1
BMPR1B	12.5373	-1.16697	0.274719	-4.24787	2.15812e-05	0.000114027	BMPR1B
KLF9	1657.35	-1.30131	0.225429	-5.77261	7.80536e-09	9.97422e-08	KLF9
BTG1	2139.27	-1.24831	0.124027	-10.0649	7.9002e-24	2.72576e-21	BTG1
BUB1	14.4728	1.32319	0.344834	3.83717	0.000124459	0.000528707	BUB1
ZNHIT2	60.6004	1.21791	0.278055	4.3801	1.18623e-05	6.72559e-05	ZNHIT2
DAGLA	21.8071	1.88628	0.33045	5.70823	1.1416e-08	1.40305e-07	DAGLA
CA4	59.7	-1.24196	0.163116	-7.61398	2.65785e-14	1.2876e-12	CA4
CALML3	25.0653	3.00912	0.668546	4.501	6.76346e-06	4.10979e-05	CALML3
CAPG	128.676	1.24916	0.25546	4.88984	1.00918e-06	7.59755e-06	CAPG
CAPN1	1189.97	1.03548	0.124815	8.29614	1.07552e-16	9.33391e-15	CAPN1
CD69	33.7661	-1.39959	0.26659	-5.24998	1.52118e-07	1.40004e-06	CD69
CD151	2517.43	1.10162	0.147578	7.46467	8.35112e-14	3.51592e-12	CD151
CDC6	63.1665	1.1589	0.347889	3.33124	0.000864591	0.00289274	CDC6
CDC20	15.7934	1.06026	0.352529	3.0076	0.00263323	0.00758185	CDC20
CDC25A	23.4287	1.197	0.265321	4.51152	6.43635e-06	3.93809e-05	CDC25A
CDH15	53.8272	3.4783	0.593555	5.86012	4.62532e-09	6.27924e-08	CDH15
CDKN1A	1549.27	1.76201	0.238061	7.40151	1.34642e-13	5.33834e-12	CDKN1A
CDKN1C	39.9106	-1.01967	0.224444	-4.54311	5.54316e-06	3.46349e-05	CDKN1C
CEBPB	855.026	-1.75104	0.190116	-9.21036	3.25029e-20	6.04982e-18	CEBPB
CEBPD	250.742	-2.67193	0.237162	-11.2663	1.92566e-29	1.18436e-26	CEBPD
CETP	569.295	-1.43875	0.330487	-4.35342	1.34028e-05	7.48504e-05	CETP
CFTR	154.452	1.77796	0.332232	5.35157	8.71924e-08	8.58333e-07	CFTR
CHI3L1	1554.35	2.73682	0.523504	5.22789	1.71455e-07	1.55774e-06	CHI3L1
CLCN7	573.23	1.4526	0.21088	6.88829	5.64652e-12	1.53903e-10	CLCN7
CLPTM1	1700.55	1.05262	0.139115	7.56653	3.83334e-14	1.78965e-12	CLPTM1
CNGA1	506.213	-1.10135	0.183331	-6.00747	1.88442e-09	2.81191e-08	CNGA1
COL1A1	786.93	1.65101	0.402944	4.09736	4.17888e-05	0.000204195	COL1A1
COL1A2	1134.79	1.02807	0.256653	4.00568	6.18383e-05	0.000286339	COL1A2
COL3A1	3748.4	1.01973	0.207598	4.91203	9.0136e-07	6.85887e-06	COL3A1
COL4A5	112.293	1.22941	0.335696	3.66226	0.000250004	0.000982923	COL4A5
COL5A1	260.471	1.11742	0.292332	3.82244	0.000132138	0.000557979	COL5A1
COL6A2	843.843	1.24358	0.294433	4.22363	2.40401e-05	0.000125673	COL6A2
COL10A1	12.672	1.25074	0.385276	3.24634	0.00116899	0.00376773	COL10A1
COL16A1	71.8694	1.69342	0.374295	4.52429	6.05979e-06	3.7319e-05	COL16A1
KLF6	703.514	-1.38244	0.175516	-7.87645	3.36802e-15	2.06251e-13	KLF6
MAP3K8	107.835	-1.18684	0.131489	-9.02616	1.77794e-19	2.89088e-17	MAP3K8
CPA3	49.627	1.42812	0.448427	3.18473	0.00144888	0.00455161	CPA3
CLDN4	26.5633	1.69767	0.368518	4.60676	4.09001e-06	2.64551e-05	CLDN4
CLDN3	176.199	1.31874	0.303471	4.34553	1.38941e-05	7.70771e-05	CLDN3
CRMP1	38.8627	1.45709	0.361461	4.03113	5.55099e-05	0.000260445	CRMP1
CRP	13636.3	-1.50764	0.472768	-3.18897	0.0014278	0.00449435	CRP
CRYAA	288.325	1.36686	0.250739	5.45131	5.00003e-08	5.23541e-07	CRYAA
CS	1517.19	1.04509	0.124774	8.37586	5.4823e-17	5.10214e-15	CS
VCAN	133.523	1.42962	0.312131	4.58018	4.64571e-06	2.95895e-05	VCAN
CCN2	223.397	-1.53926	0.291635	-5.27805	1.30565e-07	1.22235e-06	CCN2
CTSD	13366.8	1.22889	0.194412	6.32107	2.59765e-10	4.80974e-09	CTSD
CTSG	20.6575	1.41937	0.467131	3.03847	0.00237781	0.00696499	CTSG
CYP2C19	3673.23	-2.50962	0.343781	-7.30005	2.87659e-13	1.05694e-11	CYP2C19
CYP7A1	2704.01	2.20519	0.437319	5.04253	4.59418e-07	3.77845e-06	CYP7A1
CYP11A1	121.817	1.00259	0.19212	5.21855	1.80328e-07	1.62998e-06	CYP11A1
DACH1	32.7651	-1.17966	0.237601	-4.96487	6.87462e-07	5.37878e-06	DACH1
DAPK3	189.451	1.29566	0.172886	7.49428	6.6662e-14	2.89264e-12	DAPK3
DDB2	668.137	1.18456	0.160152	7.39649	1.39832e-13	5.50993e-12	DDB2
DHCR7	4621.8	1.32569	0.253199	5.23578	1.64294e-07	1.50136e-06	DHCR7
NQO1	59.4213	1.4238	0.350769	4.05907	4.92689e-05	0.0002353	NQO1
DNMT1	274.874	1.02771	0.155986	6.58843	4.44491e-11	1.00124e-09	DNMT1
TSC22D3	1273.05	-1.15489	0.229279	-5.03706	4.72747e-07	3.87905e-06	TSC22D3
DTNA	148.804	3.09017	0.390023	7.92304	2.31765e-15	1.47682e-13	DTNA
HBEGF	23.9567	-1.59608	0.212702	-7.50381	6.19905e-14	2.72335e-12	HBEGF
DUSP1	1499.42	-3.23745	0.260247	-12.4399	1.58665e-35	1.8704e-32	DUSP1
DUSP2	15.3429	-1.99599	0.265348	-7.52218	5.38716e-14	2.41926e-12	DUSP2
DUSP5	211.846	-1.33269	0.134306	-9.92279	3.31374e-23	9.76586e-21	DUSP5
DUSP8	37.971	2.19206	0.466059	4.70341	2.55856e-06	1.74342e-05	DUSP8
E2F1	46.661	1.48739	0.337154	4.41161	1.02604e-05	5.94123e-05	E2F1
E4F1	207.642	1.24436	0.249426	4.9889	6.07242e-07	4.82045e-06	E4F1
GPR183	37.6368	-1.46757	0.245081	-5.98812	2.12286e-09	3.10869e-08	GPR183
TYMP	627.451	1.38104	0.220841	6.25356	4.01211e-10	7.08555e-09	TYMP
EDN2	27.1786	3.34536	0.391777	8.53893	1.35466e-17	1.44083e-15	EDN2
EEF1A2	77.0008	7.04415	0.941128	7.48479	7.1661e-14	3.04727e-12	EEF1A2
EGR1	440.197	-3.5503	0.533819	-6.65075	2.91605e-11	6.85223e-10	EGR1
EGR2	14.5402	-1.87757	0.329192	-5.70358	1.17317e-08	1.43495e-07	EGR2
ADGRE1	59.1492	-1.21048	0.394653	-3.06721	0.0021607	0.00640118	ADGRE1
DMTN	486.543	1.21001	0.201965	5.99117	2.08339e-09	3.06676e-08	DMTN
EPHA1	922.212	1.19476	0.137588	8.68358	3.83489e-18	4.62892e-16	EPHA1
EPHB2	23.6801	1.85007	0.303877	6.08824	1.14158e-09	1.7785e-08	EPHB2
EPHB3	34.2957	1.03162	0.299211	3.44781	0.000565142	0.00199513	EPHB3
EPO	33.1634	-1.71982	0.452271	-3.80263	0.000143166	0.000597588	EPO
ERN1	622.926	-1.19629	0.151493	-7.89669	2.86398e-15	1.79265e-13	ERN1
ERV3-1	99.6324	1.17732	0.269857	4.36274	1.28442e-05	7.2101e-05	ERV3-1
ESRRG	32.7771	1.62152	0.549309	2.95192	0.00315806	0.00887093	ESRRG
EVC	333.913	1.58624	0.342382	4.63294	3.60509e-06	2.35229e-05	EVC
EXTL3	626.188	1.28433	0.111823	11.4854	1.56221e-30	1.22772e-27	EXTL3
EYA2	47.696	1.82437	0.471532	3.86902	0.000109275	0.000473593	EYA2
FABP3	90.362	-1.13534	0.228454	-4.96967	6.70678e-07	5.26202e-06	FABP3
FASN	7643.04	2.33465	0.336105	6.9462	3.75257e-12	1.06594e-10	FASN
FAT1	1319.67	1.87223	0.271094	6.90619	4.97828e-12	1.38355e-10	FAT1
FBLN2	144.332	1.19808	0.277458	4.31806	1.57405e-05	8.60374e-05	FBLN2
FCN1	123.992	1.21897	0.309657	3.93651	8.2676e-05	0.00037034	FCN1
FDFT1	3775.15	1.1118	0.296277	3.75256	0.000175039	0.000716463	FDFT1
FDPS	5262.09	1.70968	0.29892	5.71953	1.06817e-08	1.31623e-07	FDPS
FDXR	346.308	1.5282	0.184194	8.29672	1.07027e-16	9.33391e-15	FDXR
FGF2	236.071	-1.21131	0.143863	-8.41988	3.76866e-17	3.62663e-15	FGF2
FGF7	13.8341	-1.01451	0.334681	-3.03127	0.00243525	0.00710511	FGF7
FKBP1B	190.832	-1.03609	0.157136	-6.59357	4.29364e-11	9.71806e-10	FKBP1B
FOXO1	492.086	-1.48888	0.209247	-7.11539	1.11597e-12	3.60424e-11	FOXO1
FLNA	869.709	1.46816	0.255195	5.75307	8.76346e-09	1.09803e-07	FLNA
FMO1	120.504	1.35025	0.442069	3.05439	0.00225518	0.00665314	FMO1
FMO2	123.825	1.26916	0.312859	4.05666	4.978e-05	0.0002375	FMO2
FOS	325.965	-6.212	0.490047	-12.6763	7.99831e-37	1.13144e-33	FOS
G6PC1	6041.42	-1.70948	0.324708	-5.26466	1.40448e-07	1.30538e-06	G6PC1
GABRB3	104.234	2.00141	0.596096	3.35754	0.000786405	0.00266455	GABRB3
GABRE	191.933	1.28511	0.353139	3.6391	0.000273588	0.0010609	GABRE
GAS1	32.746	-1.38928	0.272096	-5.10585	3.29317e-07	2.78786e-06	GAS1
GAS6	802.83	1.55357	0.207412	7.49024	6.87453e-14	2.96485e-12	GAS6
GATA3	17.5011	-1.5858	0.245745	-6.45304	1.09628e-10	2.24427e-09	GATA3
GATA6	148.704	-1.0124	0.152283	-6.64819	2.96728e-11	6.94954e-10	GATA6
GCK	454.213	1.80161	0.46878	3.84319	0.000121445	0.000517616	GCK
GGT1	1525.33	1.31522	0.198602	6.62239	3.53427e-11	8.1294e-10	GGT1
GGTA1	120.642	-1.05599	0.221786	-4.76129	1.92359e-06	1.3511e-05	GGTA1
GJA5	49.1922	1.76162	0.37262	4.72765	2.27137e-06	1.56431e-05	GJA5
GPC3	83.3053	1.69033	0.569227	2.96951	0.00298276	0.00843713	GPC3
GLB1	1455.83	1.05275	0.136137	7.73297	1.05069e-14	5.62993e-13	GLB1
GLI4	62.8653	1.48156	0.331057	4.47524	7.63257e-06	4.57501e-05	GLI4
GLUD2	436.215	1.16582	0.220756	5.28102	1.28469e-07	1.20432e-06	GLUD2
GNAT1	13.7231	1.46198	0.338167	4.32324	1.53751e-05	8.43662e-05	GNAT1
GNG10	228.025	-1.17753	0.192787	-6.1079	1.00948e-09	1.60091e-08	GNG10
GNG11	385.706	-1.32667	0.195292	-6.79328	1.09616e-11	2.87153e-10	GNG11
GPC1	646.08	1.03164	0.200935	5.13417	2.8339e-07	2.4459e-06	GPC1
GPM6A	162.33	-1.04778	0.279874	-3.74374	0.000181298	0.00073824	GPM6A
CXCR3	11.9596	1.64182	0.394644	4.16027	3.17876e-05	0.000160653	CXCR3
GPR17	38.9696	1.63288	0.397907	4.10367	4.06639e-05	0.000199526	GPR17
MCHR1	57.7587	1.51635	0.190894	7.9434	1.96721e-15	1.27069e-13	MCHR1
GRID1	66.0384	1.44932	0.45552	3.18169	0.00146418	0.00458946	GRID1
GRN	2608.72	1.06769	0.147049	7.26073	3.85e-13	1.3753e-11	GRN
CXCL2	1293.47	-2.36013	0.28848	-8.18124	2.80949e-16	2.23275e-14	CXCL2
GSN	1331.74	1.54602	0.269773	5.73081	9.99518e-09	1.23702e-07	GSN
GSTM3	282.048	-1.26768	0.369671	-3.42922	0.000605319	0.00212056	GSTM3
HGFAC	3256.1	1.23871	0.310345	3.9914	6.5684e-05	0.00030207	HGFAC
HMGCR	2735.14	1.39925	0.390682	3.58155	0.000341557	0.00128742	HMGCR
HMGCS1	14694.6	1.43601	0.470209	3.05398	0.00225825	0.00666017	HMGCS1
NR4A1	43.0922	-3.44792	0.295617	-11.6635	1.95903e-31	1.63015e-28	NR4A1
HPRT1	325.941	-1.68278	0.189705	-8.87049	7.2823e-19	1.07308e-16	HPRT1
HSPA8	20782.9	1.74898	0.169701	10.3062	6.60334e-25	2.83063e-22	HSPA8
IGSF3	54.4937	1.99447	0.30998	6.43418	1.24139e-10	2.51586e-09	IGSF3
ID2	3293.2	-1.503	0.156871	-9.58112	9.60009e-22	2.08927e-19	ID2
IGFBP1	940.888	-5.00444	0.595701	-8.40092	4.42976e-17	4.23401e-15	IGFBP1
CCN1	166.098	-2.43284	0.297532	-8.17673	2.91647e-16	2.28237e-14	CCN1
IL1B	27.8267	-1.04274	0.295122	-3.53325	0.000410488	0.00151218	IL1B
IL1RAP	1847.08	-1.51366	0.270023	-5.60565	2.07475e-08	2.3842e-07	IL1RAP
IMPA1	592.633	-1.34808	0.187572	-7.18698	6.6241e-13	2.2264e-11	IMPA1
INHBB	149.562	-1.72655	0.292936	-5.89395	3.77075e-09	5.22439e-08	INHBB
CXCL10	423.594	1.23862	0.354766	3.49137	0.000480546	0.00173457	CXCL10
IRAK1	787.671	1.06827	0.137249	7.7834	7.05987e-15	4.04328e-13	IRAK1
ITGA3	69.5619	1.3113	0.318386	4.11858	3.81216e-05	0.000188226	ITGA3
ITGB3	152.352	1.43937	0.258793	5.56186	2.66907e-08	2.99894e-07	ITGB3
JAG2	29.0909	1.23465	0.388044	3.18173	0.00146398	0.00458946	JAG2
JUN	429.542	-1.42195	0.239716	-5.93179	2.99644e-09	4.26006e-08	JUN
JUNB	179.119	-1.5132	0.275654	-5.4895	4.0308e-08	4.32952e-07	JUNB
JUND	580.298	-1.36682	0.244865	-5.58192	2.37876e-08	2.69631e-07	JUND
KCNE1	25.1215	2.33262	0.505465	4.6148	3.93475e-06	2.55091e-05	KCNE1
KCNJ4	27.6862	2.37973	0.379438	6.27173	3.57051e-10	6.40158e-09	KCNJ4
KCNJ5	22.093	1.94324	0.392262	4.95392	7.27334e-07	5.64082e-06	KCNJ5
KCNK1	68.1432	-1.45254	0.222851	-6.51799	7.12548e-11	1.52723e-09	KCNK1
KCNN2	671.15	-1.17277	0.185931	-6.30756	2.83476e-10	5.18094e-09	KCNN2
KIFC3	501.959	1.0408	0.264867	3.9295	8.51215e-05	0.000379612	KIFC3
KLRC1	12.9718	-1.25365	0.309214	-4.05432	5.02809e-05	0.000239567	KLRC1
KIFC1	17.5422	1.38864	0.298013	4.65966	3.16736e-06	2.10354e-05	KIFC1
KPNA2	260.145	1.06219	0.193316	5.49459	3.9163e-08	4.22256e-07	KPNA2
KPNA5	74.8184	-1.09011	0.241338	-4.51695	6.27358e-06	3.85015e-05	KPNA5
KRT7	218.778	2.58472	0.362096	7.13822	9.45466e-13	3.11036e-11	KRT7
KRT8	8325.08	1.53027	0.156502	9.77796	1.40005e-22	3.66761e-20	KRT8
KRT10	186.213	-1.19228	0.138732	-8.59413	8.38952e-18	9.12909e-16	KRT10
LAD1	478.281	1.00709	0.240234	4.19212	2.76356e-05	0.000141848	LAD1
LAMA2	213.996	1.54261	0.231934	6.65106	2.90983e-11	6.84899e-10	LAMA2
LAMA3	236.598	1.86005	0.246023	7.56049	4.0155e-14	1.8624e-12	LAMA3
LAMA5	568.279	1.47339	0.370476	3.97702	6.97844e-05	0.000318339	LAMA5
LAMB2	2898.78	1.33807	0.139336	9.60319	7.7508e-22	1.71317e-19	LAMB2
LAMB3	231.931	1.68933	0.227725	7.41826	1.1867e-13	4.81004e-12	LAMB3
LAMC2	25.1141	2.18951	0.426651	5.13185	2.86905e-07	2.46721e-06	LAMC2
LCN2	57.6633	1.29927	0.373003	3.48327	0.000495336	0.00177708	LCN2
LGALS4	3433.85	2.51605	0.353685	7.11382	1.12874e-12	3.63717e-11	LGALS4
LIF	19.3241	1.72735	0.331274	5.21425	1.84563e-07	1.66401e-06	LIF
FADS1	4155.91	1.84219	0.374889	4.91395	8.92586e-07	6.79942e-06	FADS1
LMNA	1451.42	1.01872	0.134184	7.59195	3.15131e-14	1.50603e-12	LMNA
LOXL1	23.1486	1.46359	0.413881	3.53627	0.000405825	0.00149656	LOXL1
LPL	55.017	2.19548	0.548184	4.00501	6.20152e-05	0.000287064	LPL
LRP3	772.924	1.14335	0.217136	5.26558	1.39747e-07	1.29971e-06	LRP3
LRP4	26.5739	-1.20758	0.302787	-3.9882	6.65768e-05	0.000305381	LRP4
LRP5	2165.98	1.01167	0.183771	5.50508	3.69003e-08	4.00607e-07	LRP5
LSS	5709.04	1.59223	0.274547	5.79947	6.65239e-09	8.70534e-08	LSS
LTBP2	142.548	1.28041	0.286613	4.46737	7.91861e-06	4.71848e-05	LTBP2
LTC4S	16.1341	1.0705	0.332617	3.21841	0.00128905	0.00411066	LTC4S
BCAM	435.835	1.21198	0.258728	4.68435	2.80844e-06	1.88822e-05	BCAM
LUM	931.78	1.05385	0.303685	3.4702	0.000520073	0.00185501	LUM
TACSTD2	44.8043	1.5487	0.371146	4.17275	3.00942e-05	0.000153024	TACSTD2
EPCAM	87.9685	1.85559	0.411127	4.51342	6.37896e-06	3.90715e-05	EPCAM
MAFG	263.534	1.01633	0.106518	9.54139	1.4093e-21	3.02061e-19	MAFG
MAN1A1	4063.01	-1.04708	0.215098	-4.86793	1.12772e-06	8.39173e-06	MAN1A1
MAPT	13.6606	1.33567	0.346209	3.858	0.000114318	0.000491681	MAPT
MB	54.8193	1.96913	0.463542	4.24801	2.15675e-05	0.000114011	MB
MCM2	139.185	1.69116	0.287913	5.87386	4.25757e-09	5.83035e-08	MCM2
MCM5	354.808	1.36657	0.2173	6.28884	3.19847e-10	5.78588e-09	MCM5
ME1	537.277	1.55058	0.323749	4.78944	1.67245e-06	1.18887e-05	ME1
BORCS8-MEF2B	43.1059	1.02512	0.198298	5.16958	2.34625e-07	2.06278e-06	BORCS8-MEF2B
MAP3K5	375.196	-1.01313	0.154695	-6.5492	5.78444e-11	1.2706e-09	MAP3K5
CXCL9	539.044	1.05097	0.352744	2.97941	0.00288807	0.00822246	CXCL9
MKI67	47.7805	1.60954	0.331473	4.85571	1.19958e-06	8.84748e-06	MKI67
MMP7	48.0738	1.90763	0.432847	4.40717	1.04728e-05	6.03704e-05	MMP7
MMP9	23.6471	1.54746	0.492175	3.14413	0.0016658	0.00512939	MMP9
MMP14	387.656	1.37045	0.179431	7.63776	2.21033e-14	1.08945e-12	MMP14
MPP3	21.3462	1.06316	0.320939	3.31264	0.000924199	0.00307544	MPP3
MST1R	13.3999	1.35202	0.338905	3.98938	6.62448e-05	0.000304253	MST1R
MT1A	285.216	-1.75842	0.350147	-5.02194	5.11517e-07	4.15142e-06	MT1A
MT1E	6243.25	-1.47053	0.296486	-4.95985	7.05469e-07	5.50141e-06	MT1E
MT1F	3139.91	-1.83083	0.38708	-4.72985	2.2469e-06	1.55047e-05	MT1F
MT1G	13793.5	-1.3543	0.39185	-3.45616	0.000547928	0.0019426	MT1G
MT1H	2272.26	-1.60312	0.446487	-3.59051	0.000330028	0.00124728	MT1H
MT1M	1051.58	-1.89238	0.394376	-4.79842	1.59923e-06	1.14545e-05	MT1M
MT1X	8623.38	-1.29998	0.293471	-4.42969	9.43685e-06	5.50489e-05	MT1X
MUC3A	240.546	2.96197	0.585595	5.05806	4.23546e-07	3.52233e-06	MUC3A
MUC6	88.0372	2.1595	0.489714	4.40972	1.03503e-05	5.98347e-05	MUC6
MVD	944.446	2.35138	0.461906	5.0906	3.56931e-07	2.9983e-06	MVD
MVK	1312.79	1.21867	0.230522	5.28657	1.24629e-07	1.17221e-06	MVK
MYBL1	41.9038	-1.16829	0.243824	-4.79155	1.65496e-06	1.17974e-05	MYBL1
MYBL2	12.3321	1.44992	0.363096	3.99321	6.51852e-05	0.000300069	MYBL2
GADD45B	585.592	-2.73093	0.232754	-11.7332	8.61859e-32	7.61991e-29	GADD45B
MYO7B	24.6063	1.54841	0.384775	4.02419	5.71717e-05	0.000267444	MYO7B
NCAM2	499.891	-1.39837	0.373515	-3.74381	0.000181251	0.00073824	NCAM2
NDUFB1	1267.74	-1.08705	0.162485	-6.69014	2.22951e-11	5.39372e-10	NDUFB1
NFIL3	410.213	-1.29437	0.23053	-5.61479	1.96806e-08	2.27638e-07	NFIL3
NFKBIA	1933.03	-1.29106	0.113807	-11.3443	7.91201e-30	5.59617e-27	NFKBIA
NNAT	14.322	1.3955	0.288585	4.83565	1.3271e-06	9.6819e-06	NNAT
NNMT	5526.23	-1.24606	0.384672	-3.23929	0.0011983	0.0038534	NNMT
NR4A2	25.7043	-3.38692	0.239697	-14.13	2.48167e-45	8.77643e-42	NR4A2
OAT	2430.46	-1.41891	0.293026	-4.84227	1.28362e-06	9.39859e-06	OAT
ORC1	18.0245	1.08787	0.303895	3.57976	0.000343912	0.00129552	ORC1
SLC22A18	800.918	1.25369	0.242927	5.16077	2.45936e-07	2.15285e-06	SLC22A18
P2RY2	304.733	1.85821	0.175141	10.6098	2.68428e-26	1.35614e-23	P2RY2
SERPINE1	922.451	-1.30533	0.330876	-3.94506	7.97791e-05	0.000358841	SERPINE1
PCK1	18299	-2.06378	0.412849	-4.99887	5.76687e-07	4.60373e-06	PCK1
PCSK5	85.3002	1.14461	0.226816	5.04642	4.50163e-07	3.71746e-06	PCSK5
PDGFA	87.3099	1.96887	0.298655	6.59247	4.32569e-11	9.77496e-10	PDGFA
PDK4	6925.64	-1.83558	0.237109	-7.74149	9.82549e-15	5.32534e-13	PDK4
PFKFB3	340.645	-1.37121	0.242819	-5.64705	1.63226e-08	1.93545e-07	PFKFB3
PFKL	2351.05	1.52945	0.155757	9.81951	9.27908e-23	2.47664e-20	PFKL
ABCB1	1671.36	1.14118	0.187307	6.09255	1.11125e-09	1.73699e-08	ABCB1
ABCB4	6111.1	1.00883	0.18439	5.47118	4.47059e-08	4.73007e-07	ABCB4
PIGR	2406.04	1.0824	0.143555	7.53997	4.70079e-14	2.159e-12	PIGR
PIM1	233.688	-1.09949	0.175331	-6.27095	3.58855e-10	6.41766e-09	PIM1
PKD1	454.467	1.047	0.243855	4.29352	1.75862e-05	9.50609e-05	PKD1
PLAG1	24.1233	-1.1497	0.266493	-4.31419	1.60189e-05	8.73902e-05	PLAG1
PLEC	1464.61	1.1733	0.277559	4.2272	2.36617e-05	0.000124016	PLEC
PLXNA1	186.903	1.08243	0.178506	6.06381	1.32934e-09	2.05742e-08	PLXNA1
SEPTIN5	14.3128	1.45174	0.326182	4.4507	8.55904e-06	5.04905e-05	SEPTIN5
POLD1	104.24	1.29195	0.214929	6.01106	1.84314e-09	2.75322e-08	POLD1
POLR2E	2094.6	1.03543	0.147071	7.04031	1.91806e-12	5.78527e-11	POLR2E
PPP1R1A	2723.67	-1.46759	0.23025	-6.37392	1.84254e-10	3.57048e-09	PPP1R1A
PPP1R3C	5201.32	1.65011	0.284133	5.80752	6.34048e-09	8.32799e-08	PPP1R3C
PRKAR2B	76.768	-1.37953	0.248685	-5.54727	2.90167e-08	3.22443e-07	PRKAR2B
MAP2K1	1314.03	-1.18242	0.141639	-8.34814	6.93463e-17	6.31953e-15	MAP2K1
PRODH	160.607	1.2726	0.405189	3.14076	0.00168512	0.00517874	PRODH
PRSS8	427.982	1.00298	0.236216	4.24603	2.17595e-05	0.000114854	PRSS8
PSD	35.0168	1.13543	0.355719	3.19192	0.00141329	0.00445761	PSD
PSKH1	596.637	1.00578	0.142537	7.05628	1.71017e-12	5.23637e-11	PSKH1
PSMD2	2230.42	1.01752	0.10116	10.0585	8.42606e-24	2.83798e-21	PSMD2
PTGDS	253.1	1.61175	0.405523	3.97451	7.05255e-05	0.000321616	PTGDS
PTGS2	11.9872	-2.11317	0.291305	-7.25416	4.04164e-13	1.43651e-11	PTGS2
PTK6	143.043	1.15617	0.28543	4.05063	5.10789e-05	0.000242715	PTK6
PTN	64.1958	-1.34258	0.178912	-7.50412	6.18404e-14	2.72335e-12	PTN
PTPRD	420.303	-1.08303	0.188211	-5.75434	8.69821e-09	1.09179e-07	PTPRD
PTPRCAP	30.1072	1.19456	0.303861	3.93125	8.45038e-05	0.000377214	PTPRCAP
PVALB	26.9351	-1.77654	0.226592	-7.84025	4.49664e-15	2.66149e-13	PVALB
PYGB	503.417	1.10474	0.124923	8.84335	9.28899e-19	1.30989e-16	PYGB
RBMS1	321.261	-1.52026	0.181321	-8.3844	5.0986e-17	4.77648e-15	RBMS1
RFXAP	34.6649	-1.17463	0.178304	-6.58779	4.46412e-11	1.00397e-09	RFXAP
RGS1	52.8171	-4.38596	0.302023	-14.5219	8.79775e-48	6.22265e-44	RGS1
RGS2	126.284	-2.52502	0.193647	-13.0393	7.31683e-39	1.2938e-35	RGS2
RGS16	43.7533	-1.58983	0.398739	-3.98714	6.6876e-05	0.000306462	RGS16
RNH1	1258.22	1.00982	0.153294	6.5875	4.47307e-11	1.00438e-09	RNH1
RORA	1163.6	-1.06296	0.29222	-3.63755	0.000275241	0.00106614	RORA
ROS1	16.8617	2.7668	0.493641	5.60488	2.08404e-08	2.39292e-07	ROS1
RPL37	9016.74	-1.10835	0.141491	-7.83339	4.74883e-15	2.79904e-13	RPL37
RPL38	3257.83	-1.05649	0.147001	-7.18694	6.62599e-13	2.2264e-11	RPL38
RPL39	5987.37	-1.1174	0.163195	-6.84702	7.54051e-12	2.02023e-10	RPL39
RPS13	5296.4	-1.08654	0.130094	-8.35195	6.71451e-17	6.16776e-15	RPS13
RRAD	20.4129	2.47503	0.418961	5.90754	3.47258e-09	4.85407e-08	RRAD
RRM2	63.3085	1.05139	0.304606	3.45162	0.000557225	0.00197112	RRM2
RTN2	37.1339	1.13624	0.221744	5.1241	2.98959e-07	2.55997e-06	RTN2
SBF1	711.146	1.02075	0.172494	5.91761	3.2666e-09	4.59337e-08	SBF1
SCD	72323.2	2.24388	0.399554	5.61596	1.95478e-08	2.26287e-07	SCD
CLEC11A	56.3669	1.41143	0.270662	5.21472	1.84096e-07	1.66086e-06	CLEC11A
SCN9A	322.814	-1.29923	0.228395	-5.68854	1.28131e-08	1.55316e-07	SCN9A
SCTR	49.0956	1.35423	0.271552	4.987	6.13241e-07	4.8599e-06	SCTR
CCL2	94.8977	-1.35043	0.254223	-5.31202	1.08419e-07	1.03698e-06	CCL2
CCL3	55.1582	-1.45367	0.227752	-6.38269	1.74008e-10	3.38586e-09	CCL3
CCL4	70.4575	-1.07083	0.221425	-4.83608	1.32422e-06	9.66584e-06	CCL4
CCL14	962.525	-1.4741	0.188937	-7.8021	6.08875e-15	3.5445e-13	CCL14
CCL19	139.426	1.67303	0.497858	3.36045	0.000778155	0.00263849	CCL19
CXCL6	33.791	1.42867	0.419198	3.4081	0.000654164	0.00226809	CXCL6
SFRP5	130.325	1.25985	0.383359	3.28633	0.00101501	0.00333525	SFRP5
SGCD	74.6947	1.05303	0.280929	3.74837	0.000177991	0.000726444	SGCD
SLC1A7	56.5341	2.15236	0.387687	5.55179	2.82765e-08	3.15456e-07	SLC1A7
SLC4A2	1518.25	1.03357	0.12574	8.21991	2.03654e-16	1.66526e-14	SLC4A2
SLC5A1	86.2823	1.41605	0.34927	4.05432	5.02806e-05	0.000239567	SLC5A1
SLC6A2	51.6157	2.76607	0.639562	4.32495	1.52568e-05	8.37821e-05	SLC6A2
SLC12A4	795.863	1.08331	0.114227	9.4838	2.45186e-21	4.95485e-19	SLC12A4
SLCO2A1	72.3033	1.60553	0.327734	4.89889	9.63791e-07	7.2944e-06	SLCO2A1
SNAP25	41.23	1.25943	0.353351	3.56425	0.000364895	0.00136664	SNAP25
SOX9	100.411	1.45985	0.327885	4.45234	8.49402e-06	5.01338e-05	SOX9
SPINT1	68.7891	2.05131	0.35709	5.74452	9.21826e-09	1.15196e-07	SPINT1
SPP1	490.923	1.92746	0.424112	4.54469	5.50152e-06	3.44204e-05	SPP1
SPTAN1	2322.82	1.13888	0.136763	8.32738	8.26501e-17	7.3998e-15	SPTAN1
SQLE	1608.44	1.37188	0.462292	2.96757	0.00300165	0.00848717	SQLE
SREBF2	2295.27	1.20219	0.178698	6.72751	1.72591e-11	4.27578e-10	SREBF2
ST14	220.644	1.9279	0.236647	8.14671	3.73952e-16	2.81379e-14	ST14
SULT1C2	33.3909	1.8927	0.534322	3.54225	0.000396727	0.00147029	SULT1C2
MED22	249.118	1.0365	0.127287	8.14298	3.85653e-16	2.88648e-14	MED22
SYN1	17.7868	-1.18691	0.290604	-4.0843	4.42101e-05	0.000214177	SYN1
TAF5	155.653	-1.02612	0.153634	-6.67897	2.40631e-11	5.75967e-10	TAF5
TCF19	84.8727	1.26325	0.230662	5.47664	4.33482e-08	4.61402e-07	TCF19
TECTB	19.8785	1.48605	0.475685	3.12402	0.00178398	0.00543182	TECTB
TGFB2	17.4834	1.4098	0.345294	4.08289	4.44784e-05	0.000215329	TGFB2
TGFBR3	519.876	-1.13882	0.199977	-5.69473	1.23568e-08	1.5043e-07	TGFBR3
TH	35.0166	1.74669	0.393699	4.43661	9.13866e-06	5.35968e-05	TH
THBS1	619.089	-1.58549	0.296539	-5.34663	8.96072e-08	8.79046e-07	THBS1
THBS2	234.236	1.12564	0.275864	4.0804	4.4959e-05	0.000217062	THBS2
THY1	154.312	1.8863	0.384001	4.91224	9.0043e-07	6.85548e-06	THY1
TKT	1506.44	1.0695	0.142079	7.5275	5.17213e-14	2.33754e-12	TKT
TM7SF2	3441.84	1.15918	0.244659	4.73795	2.15893e-06	1.49927e-05	TM7SF2
TOP2A	62.6105	1.16655	0.349593	3.33687	0.000847265	0.00284689	TOP2A
TPSAB1	55.9048	1.29638	0.432769	2.99556	0.00273944	0.00784298	TPSAB1
TRAF2	193.534	1.13476	0.139047	8.16098	3.32321e-16	2.54427e-14	TRAF2
TRPM2	48.8987	1.1481	0.307346	3.73554	0.000187312	0.000758904	TRPM2
TUBB2A	794.558	1.29966	0.179336	7.24704	4.25986e-13	1.5065e-11	TUBB2A
UBE2B	589.929	-1.05199	0.165304	-6.36401	1.96556e-10	3.77783e-09	UBE2B
VARS1	632.774	1.14735	0.141118	8.13038	4.27941e-16	3.18613e-14	VARS1
VIL1	349.073	-1.30862	0.393795	-3.3231	0.000890224	0.00297218	VIL1
VWF	202.242	1.14933	0.376587	3.05197	0.00227347	0.00669871	VWF
XRCC3	113.196	1.0543	0.225001	4.68575	2.78943e-06	1.87812e-05	XRCC3
ZFP36	522.117	-2.03554	0.187507	-10.8558	1.8713e-27	1.01813e-24	ZFP36
ZNF205	82.1483	1.27364	0.264448	4.81621	1.46313e-06	1.05707e-05	ZNF205
ZNF213	48.1609	1.01363	0.254413	3.9842	6.77085e-05	0.000309969	ZNF213
ZFAND5	2340.22	-2.39289	0.181047	-13.2169	7.00537e-40	1.98196e-36	ZFAND5
MAP3K12	508.431	-1.28213	0.172657	-7.42586	1.12049e-13	4.58105e-12	MAP3K12
ZYX	553.779	1.1036	0.266276	4.14459	3.40428e-05	0.000170709	ZYX
LUZP1	245.088	1.01337	0.158028	6.41259	1.43072e-10	2.85459e-09	LUZP1
CXCR4	97.1404	-1.87996	0.250736	-7.49776	6.49201e-14	2.83444e-12	CXCR4
SEMA3B	70.51	1.67437	0.364321	4.59588	4.30926e-06	2.7696e-05	SEMA3B
RASSF7	462.414	1.28103	0.274285	4.67042	3.0058e-06	2.00946e-05	RASSF7
SLC7A5	358.018	1.19129	0.174021	6.84569	7.61088e-12	2.03523e-10	SLC7A5
CDC45	20.6954	2.53589	0.407701	6.21999	4.97193e-10	8.53556e-09	CDC45
H2BC4	60.0298	1.23207	0.236641	5.20652	1.92416e-07	1.72601e-06	H2BC4
H4C14	30.165	1.18764	0.192628	6.16547	7.02738e-10	1.15458e-08	H4C14
HYAL3	140.621	1.36387	0.207806	6.56318	5.26711e-11	1.1642e-09	HYAL3
LTBP4	294.035	1.41519	0.331566	4.26821	1.97049e-05	0.000105266	LTBP4
NR0B2	1192.61	-2.35246	0.322381	-7.29715	2.93926e-13	1.07717e-11	NR0B2
CAVIN2	461.616	-1.13127	0.247	-4.58005	4.64866e-06	2.95949e-05	CAVIN2
KLF11	586.246	-1.17724	0.195023	-6.03644	1.5755e-09	2.38363e-08	KLF11
SEMA7A	27.4876	1.5289	0.284268	5.37838	7.51586e-08	7.51905e-07	SEMA7A
RGS5	734.671	-1.36406	0.270379	-5.045	4.53513e-07	3.73857e-06	RGS5
KCNAB2	279.336	1.66481	0.321452	5.17903	2.23041e-07	1.97073e-06	KCNAB2
IKBKG	280.819	1.33101	0.164955	8.06891	7.09303e-16	5.04211e-14	IKBKG
DGKZ	209.397	1.02599	0.213351	4.80893	1.51737e-06	1.0918e-05	DGKZ
CPZ	25.7788	1.68945	0.388019	4.35403	1.33655e-05	7.46713e-05	CPZ
PPFIA3	63.3497	1.07045	0.216696	4.93986	7.81796e-07	6.03344e-06	PPFIA3
TCAP	60.6151	2.8635	0.538474	5.3178	1.05031e-07	1.01141e-06	TCAP
TNFSF11	22.2328	-1.7428	0.281483	-6.1915	5.95927e-10	9.99997e-09	TNFSF11
PLPP2	33.0692	1.55501	0.355816	4.37028	1.24089e-05	6.99068e-05	PLPP2
IRS2	388.342	-2.77904	0.213042	-13.0446	6.822e-39	1.2938e-35	IRS2
S1PR4	13.1486	1.08544	0.32105	3.38092	0.000722432	0.00247326	S1PR4
NOL4	110.912	1.05913	0.248077	4.26936	1.96036e-05	0.000104884	NOL4
GPAA1	1396.56	1.16934	0.157988	7.40143	1.34723e-13	5.33834e-12	GPAA1
ADAM15	594.383	1.06323	0.133449	7.96727	1.62212e-15	1.06234e-13	ADAM15
RGS9	25.8332	1.65784	0.322972	5.13309	2.85028e-07	2.45837e-06	RGS9
TNFRSF10C	25.0127	1.31181	0.337512	3.88671	0.000101611	0.000444601	TNFRSF10C
SOCS2	174.856	-2.60962	0.31076	-8.39755	4.55903e-17	4.32833e-15	SOCS2
GGH	1990.39	-1.14868	0.158928	-7.22771	4.91202e-13	1.69309e-11	GGH
CCN6	40.1669	-1.81361	0.39805	-4.55624	5.2078e-06	3.27566e-05	CCN6
SPHK1	22.2145	1.55762	0.356252	4.37223	1.22981e-05	6.94212e-05	SPHK1
TOP3B	274.827	1.21856	0.165027	7.384	1.53598e-13	6.01884e-12	TOP3B
P4HA2	291.379	1.14502	0.135141	8.47282	2.39521e-17	2.45526e-15	P4HA2
SOCS3	79.0667	-2.25458	0.367589	-6.13343	8.60027e-10	1.38249e-08	SOCS3
HIP1R	523.938	1.11805	0.175599	6.36709	1.92647e-10	3.70987e-09	HIP1R
RHBDL1	13.3603	1.27124	0.357054	3.56035	0.000370358	0.0013838	RHBDL1
PRC1	44.7923	1.39962	0.229581	6.09639	1.08488e-09	1.70329e-08	PRC1
SYT7	3802.87	1.33913	0.207508	6.45336	1.09399e-10	2.24284e-09	SYT7
CLDN10	70.6206	1.0725	0.339631	3.15784	0.00158942	0.00492204	CLDN10
DIRAS3	127.859	-1.26367	0.245618	-5.14485	2.67731e-07	2.32066e-06	DIRAS3
CLDN9	32.0023	1.59406	0.476089	3.34823	0.000813301	0.00274189	CLDN9
PKMYT1	18.587	1.44643	0.317384	4.55735	5.18022e-06	3.26266e-05	PKMYT1
PIGQ	423.449	1.05066	0.221638	4.74045	2.13245e-06	1.48307e-05	PIGQ
ATP6V0D1	1096.01	1.00555	0.122936	8.17944	2.85162e-16	2.25358e-14	ATP6V0D1
SLC16A6	12.354	-1.16068	0.307236	-3.77781	0.000158217	0.000654425	SLC16A6
SLC16A3	52.1272	1.42085	0.246186	5.77147	7.85816e-09	1.00236e-07	SLC16A3
IL32	4296.77	1.35253	0.287201	4.70934	2.48522e-06	1.70082e-05	IL32
MSC	20.1783	1.46328	0.286308	5.11087	3.20685e-07	2.72457e-06	MSC
ADGRG1	90.2865	1.70269	0.322594	5.27811	1.30521e-07	1.22235e-06	ADGRG1
KLF4	57.5535	-1.77987	0.200361	-8.8833	6.49069e-19	9.7678e-17	KLF4
LHX2	37.08	-1.27578	0.195066	-6.54024	6.14196e-11	1.34288e-09	LHX2
ITGBL1	97.6333	1.62208	0.339293	4.78075	1.74641e-06	1.23647e-05	ITGBL1
LONP1	1465.32	1.02354	0.151665	6.74866	1.49219e-11	3.74928e-10	LONP1
RECQL4	73.8482	1.46167	0.272223	5.36938	7.90092e-08	7.86547e-07	RECQL4
FADS2	8384.37	2.59417	0.297083	8.73214	2.49906e-18	3.19866e-16	FADS2
ITM2B	6323.21	-1.05308	0.171628	-6.13581	8.47244e-10	1.36505e-08	ITM2B
KIF23	12.982	1.14798	0.329009	3.4892	0.000484461	0.00174536	KIF23
ADAMTS4	36.4184	-1.66	0.286486	-5.79436	6.8581e-09	8.925e-08	ADAMTS4
ADAMTS1	147.559	-1.40499	0.222394	-6.31757	2.65711e-10	4.9069e-09	ADAMTS1
TP53I3	278.624	1.66783	0.246823	6.75719	1.40692e-11	3.57954e-10	TP53I3
APBA3	137.43	1.09715	0.192702	5.69349	1.24466e-08	1.51393e-07	APBA3
CCL4L2	34.4694	-1.80279	0.347781	-5.18369	2.17538e-07	1.93055e-06	CCL4L2
BCAR1	335.504	1.52639	0.249187	6.12549	9.04052e-10	1.44833e-08	BCAR1
APOBEC3B	14.056	1.56508	0.350605	4.46396	8.04598e-06	4.78369e-05	APOBEC3B
CYTIP	78.6299	-1.07677	0.218099	-4.93705	7.9314e-07	6.11098e-06	CYTIP
PITPNM1	205.803	1.8985	0.212072	8.95214	3.48648e-19	5.54155e-17	PITPNM1
RALGPS1	154.48	1.31689	0.208836	6.30584	2.86634e-10	5.2319e-09	RALGPS1
PLCH2	74.4063	3.68531	0.588462	6.26261	3.78594e-10	6.71128e-09	PLCH2
KDM4A	976.084	1.04466	0.0882071	11.8432	2.33274e-32	2.19993e-29	KDM4A
BLTP2	2755.19	1.30389	0.1353	9.63702	5.57844e-22	1.29365e-19	BLTP2
PCDHGA8	26.557	-1.38841	0.15555	-8.92584	4.42312e-19	6.80103e-17	PCDHGA8
ADAMTSL2	453.514	2.09758	0.298714	7.02205	2.18635e-12	6.49751e-11	ADAMTSL2
GPRIN2	14.9393	1.75541	0.389747	4.50397	6.66969e-06	4.06246e-05	GPRIN2
NOS1AP	60.0646	1.1098	0.28564	3.88529	0.000102208	0.000446795	NOS1AP
PIEZO1	658.859	1.67838	0.212437	7.90059	2.77596e-15	1.74527e-13	PIEZO1
RIMS3	42.5908	1.24154	0.169578	7.32136	2.45466e-13	9.17609e-12	RIMS3
ZNF623	201.347	1.00046	0.168426	5.94003	2.84964e-09	4.07594e-08	ZNF623
MELK	12.5377	1.72716	0.397964	4.33998	1.42494e-05	7.88625e-05	MELK
MAGI2	62.3971	-1.02708	0.149647	-6.86333	6.72754e-12	1.81618e-10	MAGI2
TELO2	245.474	1.03239	0.291937	3.53633	0.000405727	0.00149656	TELO2
SV2B	46.4768	2.05079	0.484966	4.22873	2.35018e-05	0.000123269	SV2B
AP5Z1	225.333	1.05337	0.236748	4.44934	8.61365e-06	5.07914e-05	AP5Z1
HS3ST2	15.7489	1.58826	0.462937	3.43084	0.000601721	0.00210953	HS3ST2
MED16	413.39	1.1344	0.227979	4.97589	6.49488e-07	5.10993e-06	MED16
AP1M2	18.8596	2.63902	0.453177	5.82336	5.7675e-09	7.66795e-08	AP1M2
COX17	897.87	-1.00397	0.125095	-8.02571	1.00939e-15	6.89798e-14	COX17
PTPRU	580.8	1.22844	0.182206	6.74203	1.56186e-11	3.91045e-10	PTPRU
TSPAN5	20.1379	-1.46839	0.292459	-5.02085	5.14446e-07	4.1704e-06	TSPAN5
TOB1	1612.57	-1.08719	0.16155	-6.72976	1.69938e-11	4.22485e-10	TOB1
PDZK1IP1	44.6219	3.13595	0.493955	6.34865	2.17211e-10	4.11886e-09	PDZK1IP1
LPAR6	396.428	-1.21698	0.225328	-5.40093	6.62972e-08	6.76165e-07	LPAR6
CHST4	99.3047	1.42127	0.351374	4.0449	5.23463e-05	0.000247905	CHST4
DHRS9	54.6776	1.07614	0.275623	3.90437	9.44697e-05	0.000416833	DHRS9
RCL1	1670.63	-1.29836	0.125454	-10.3493	4.21507e-25	1.86333e-22	RCL1
TRIB1	1136.8	-1.15279	0.143379	-8.04017	8.97125e-16	6.28254e-14	TRIB1
RIDA	15153.1	-1.06874	0.178395	-5.9909	2.08687e-09	3.06869e-08	RIDA
CNKSR1	32.2703	1.51129	0.461399	3.27544	0.00105496	0.00345212	CNKSR1
ABCC4	119.75	1.48522	0.286412	5.1856	2.15325e-07	1.91211e-06	ABCC4
FSTL3	140.282	1.4337	0.26622	5.38541	7.22811e-08	7.27749e-07	FSTL3
B3GALT5	17.3324	1.2871	0.433403	2.96975	0.00298042	0.00843557	B3GALT5
LAMC3	120.894	2.89581	0.396208	7.30881	2.69511e-13	9.9543e-12	LAMC3
SIRPB1	56.2824	1.14865	0.297121	3.86591	0.000110675	0.000478633	SIRPB1
B3GNT3	22.9102	2.3984	0.461566	5.19621	2.03388e-07	1.81293e-06	B3GNT3
CLEC4M	958.029	-1.54345	0.23786	-6.48889	8.64725e-11	1.82846e-09	CLEC4M
ABCA7	99.1638	1.05886	0.274136	3.86255	0.00011221	0.000483794	ABCA7
NPM2	27.2343	2.25746	0.335088	6.73692	1.61779e-11	4.04088e-10	NPM2
TUBB3	16.9044	1.47137	0.273625	5.37733	7.55974e-08	7.5576e-07	TUBB3
TUBB4B	2023.07	1.22928	0.131336	9.35984	7.98603e-21	1.51415e-18	TUBB4B
ATP8A1	109.695	-1.04855	0.20962	-5.00215	5.66952e-07	4.5337e-06	ATP8A1
ST3GAL6	1262.46	-1.39964	0.176889	-7.91256	2.52148e-15	1.5995e-13	ST3GAL6
WFDC2	15.5117	1.37525	0.447699	3.07182	0.00212755	0.00631746	WFDC2
BASP1	116.079	-1.5662	0.232041	-6.74966	1.48193e-11	3.73015e-10	BASP1
SPON2	427.505	1.1383	0.254247	4.47716	7.56439e-06	4.54184e-05	SPON2
GPNMB	754.36	1.07398	0.308742	3.47857	0.0005041	0.0018044	GPNMB
FST	592.603	-1.97744	0.263523	-7.50386	6.19639e-14	2.72335e-12	FST
UBD	1039.99	1.21435	0.372489	3.26009	0.00111376	0.00362024	UBD
SLC19A2	543.717	-1.6266	0.19897	-8.1751	2.95627e-16	2.29777e-14	SLC19A2
SLC34A2	31.9666	1.79329	0.388541	4.61544	3.92261e-06	2.54538e-05	SLC34A2
GNLY	88.9755	-1.17397	0.295729	-3.96975	7.19491e-05	0.000327736	GNLY
MAB21L2	16.9099	1.25769	0.344503	3.65074	0.000261487	0.00101957	MAB21L2
TBL3	332.49	1.17576	0.181039	6.4945	8.33089e-11	1.7642e-09	TBL3
MXD4	778.434	1.33253	0.161908	8.23017	1.86955e-16	1.55568e-14	MXD4
LEFTY1	23.134	1.49523	0.362954	4.11962	3.795e-05	0.00018751	LEFTY1
POLQ	14.8961	1.09814	0.312626	3.51263	0.000443697	0.00161642	POLQ
RAI1	133.372	1.27621	0.243836	5.23386	1.66007e-07	1.51604e-06	RAI1
NOXA1	141.621	1.05951	0.329683	3.21374	0.00131019	0.00416588	NOXA1
SLC26A1	313.646	1.46707	0.227655	6.44426	1.16165e-10	2.36782e-09	SLC26A1
CFHR3	7029.26	-1.20269	0.319486	-3.76447	0.000166902	0.000686536	CFHR3
PPARGC1A	759.04	-1.19723	0.336509	-3.5578	0.000373972	0.0013962	PPARGC1A
GADD45G	155.671	-3.17681	0.330667	-9.60728	7.44942e-22	1.67269e-19	GADD45G
UGT2A1	86.4122	-1.43531	0.465834	-3.08117	0.0020619	0.00615481	UGT2A1
PNRC1	908.737	-1.27464	0.157693	-8.08305	6.31655e-16	4.58225e-14	PNRC1
IFI44L	232.004	-1.00595	0.294923	-3.41087	0.000647557	0.00224959	IFI44L
ADAP1	42.9195	1.05828	0.255365	4.14419	3.4102e-05	0.000170945	ADAP1
ADRM1	1060.12	1.04636	0.151048	6.92735	4.28795e-12	1.19876e-10	ADRM1
OGFR	870.249	1.02429	0.220445	4.64646	3.37687e-06	2.227e-05	OGFR
DEPP1	653.827	-1.70397	0.254194	-6.70343	2.03579e-11	4.98239e-10	DEPP1
EMILIN1	280.515	1.45071	0.267834	5.41648	6.07849e-08	6.23074e-07	EMILIN1
PTPRT	15.5008	-1.13065	0.366384	-3.08596	0.00202894	0.00606281	PTPRT
ZWINT	81.2125	1.48767	0.244568	6.08283	1.18082e-09	1.83157e-08	ZWINT
CDC42EP1	636.819	1.42657	0.244637	5.83136	5.49762e-09	7.33672e-08	CDC42EP1
NUDT4	733.256	-1.04889	0.174151	-6.02285	1.71375e-09	2.57353e-08	NUDT4
FAM107A	52.4049	-1.36393	0.253482	-5.38079	7.41606e-08	7.42972e-07	FAM107A
ADAMTS7	18.5973	1.00385	0.33958	2.95617	0.00311489	0.00877578	ADAMTS7
TREH	307.624	1.37767	0.262099	5.2563	1.46986e-07	1.35722e-06	TREH
ABCB8	485.82	1.36903	0.17053	8.02809	9.90026e-16	6.7985e-14	ABCB8
ANXA10	1558.34	-1.18643	0.152613	-7.77411	7.59812e-15	4.2652e-13	ANXA10
DUSP10	540.083	-1.34652	0.135081	-9.96821	2.0998e-23	6.75085e-21	DUSP10
POU6F2	36.6371	-1.03622	0.315916	-3.28006	0.00103784	0.00340098	POU6F2
SLCO2B1	7990.54	1.05898	0.144641	7.32142	2.45363e-13	9.17609e-12	SLCO2B1
MRAS	175.057	1.24197	0.178785	6.94674	3.73816e-12	1.06399e-10	MRAS
PHLDA1	200.317	-1.88971	0.208365	-9.06923	1.19865e-19	2.04291e-17	PHLDA1
RHOBTB3	832.623	-1.07926	0.190668	-5.66044	1.50985e-08	1.8024e-07	RHOBTB3
CPEB3	392.448	-1.21917	0.20397	-5.97721	2.26988e-09	3.30687e-08	CPEB3
CNKSR2	43.4431	-1.48698	0.307315	-4.8386	1.30755e-06	9.56393e-06	CNKSR2
MMRN1	148.885	-1.32945	0.365077	-3.64158	0.000270974	0.0010526	MMRN1
ELL2	2207.18	-1.00209	0.165556	-6.05291	1.42251e-09	2.18726e-08	ELL2
CEP131	39.3887	1.18068	0.293994	4.01601	5.91914e-05	0.000275664	CEP131
EXPH5	347.675	-1.16497	0.192922	-6.03855	1.55501e-09	2.35515e-08	EXPH5
NFASC	182.209	1.38308	0.265388	5.21154	1.87283e-07	1.68424e-06	NFASC
FCHO1	25.7274	1.05586	0.304046	3.4727	0.000515244	0.00183916	FCHO1
SEL1L3	375.522	1.0587	0.209626	5.05043	4.40822e-07	3.64884e-06	SEL1L3
PLCB1	58.9095	-1.13833	0.269952	-4.21679	2.47807e-05	0.000128925	PLCB1
MGRN1	506.144	1.0184	0.209416	4.86305	1.15591e-06	8.56998e-06	MGRN1
TBC1D30	26.3803	1.07021	0.332489	3.21879	0.00128734	0.00410706	TBC1D30
ESYT1	2687.14	1.13051	0.106337	10.6314	2.12852e-26	1.11519e-23	ESYT1
CRTC1	170.929	1.14303	0.229573	4.97895	6.39307e-07	5.04386e-06	CRTC1
NCAPH	15.8476	1.18058	0.288679	4.08959	4.32129e-05	0.000210065	NCAPH
ATP13A2	136.089	1.47101	0.227412	6.46849	9.8989e-11	2.05322e-09	ATP13A2
SIRT1	317.335	-1.11761	0.188512	-5.9286	3.05528e-09	4.33066e-08	SIRT1
SPIDR	374.309	-1.29858	0.0777197	-16.7086	1.1355e-62	1.60627e-58	SPIDR
CABIN1	420.972	1.16792	0.224252	5.20808	1.90801e-07	1.71261e-06	CABIN1
VSIG2	38.0289	1.17744	0.355348	3.31349	0.000921397	0.00306829	VSIG2
HEBP2	1388.5	-1.13196	0.116541	-9.71298	2.65453e-22	6.36457e-20	HEBP2
PHLDA3	140.154	2.3129	0.273094	8.46924	2.46992e-17	2.51363e-15	PHLDA3
LY96	73.1283	-1.17372	0.241135	-4.86747	1.13035e-06	8.40252e-06	LY96
MAFF	30.2992	-1.72569	0.23273	-7.41497	1.21651e-13	4.91679e-12	MAFF
RHBDD3	242.473	1.53215	0.226127	6.77562	1.23877e-11	3.19773e-10	RHBDD3
NELFB	469.71	1.07382	0.143172	7.50022	6.37119e-14	2.7903e-12	NELFB
RWDD3	238.929	-1.09026	0.221766	-4.91626	8.8213e-07	6.73064e-06	RWDD3
MOXD1	39.6079	1.91012	0.41878	4.56115	5.08751e-06	3.20998e-05	MOXD1
NSMF	533.314	1.18365	0.207109	5.71511	1.09631e-08	1.34855e-07	NSMF
GPSM1	22.9028	1.28646	0.345571	3.72272	0.00019709	0.000796126	GPSM1
INTS1	708.961	1.42679	0.230484	6.19043	5.99996e-10	1.00563e-08	INTS1
FBXO2	606.317	1.41897	0.209462	6.77434	1.24977e-11	3.21441e-10	FBXO2
OPLAH	611.073	1.34113	0.236109	5.68013	1.34588e-08	1.62309e-07	OPLAH
GPR160	25.7817	-1.12026	0.318131	-3.52138	0.000429311	0.00157088	GPR160
CYFIP2	1312.48	1.52777	0.264818	5.76912	7.96858e-09	1.01188e-07	CYFIP2
NPHP3	206.36	-1.02201	0.187665	-5.44591	5.15406e-08	5.37284e-07	NPHP3
SDCBP2	82.1302	1.76456	0.276703	6.37709	1.80487e-10	3.50229e-09	SDCBP2
BBC3	56.1827	2.50541	0.292095	8.57739	9.70527e-18	1.04802e-15	BBC3
DKK3	200.278	1.0707	0.245181	4.36698	1.25975e-05	7.08004e-05	DKK3
TJP3	128.52	1.17411	0.224881	5.22101	1.77946e-07	1.61257e-06	TJP3
NDOR1	194.761	1.20377	0.271065	4.44088	8.95911e-06	5.26311e-05	NDOR1
C5AR2	50.8897	-1.23629	0.3052	-4.05076	5.10505e-05	0.000242662	C5AR2
ARHGEF16	96.8421	1.28225	0.270586	4.73881	2.14981e-06	1.49368e-05	ARHGEF16
HPGDS	16.9056	-1.55735	0.359703	-4.32954	1.49421e-05	8.23418e-05	HPGDS
TOX3	72.3147	-1.03752	0.233029	-4.45231	8.49503e-06	5.01338e-05	TOX3
KCNMB4	28.3866	-1.28256	0.210117	-6.10403	1.03426e-09	1.63471e-08	KCNMB4
CCDC22	225.668	1.10323	0.134528	8.20075	2.38896e-16	1.9422e-14	CCDC22
CCDC113	53.9915	1.11191	0.168744	6.58934	4.41798e-11	9.96757e-10	CCDC113
CCDC59	191.039	-1.04322	0.1069	-9.75889	1.68989e-22	4.26879e-20	CCDC59
CTNNA3	161.664	-1.48864	0.28524	-5.21892	1.79973e-07	1.62782e-06	CTNNA3
UHRF1	16.542	1.44833	0.368916	3.92592	8.64001e-05	0.000384466	UHRF1
TFCP2L1	24.9758	1.70421	0.420639	4.05147	5.08971e-05	0.000242095	TFCP2L1
CPSF1	809.614	1.02568	0.184638	5.55507	2.77506e-08	3.1057e-07	CPSF1
GPR171	14.1262	-1.11787	0.310472	-3.60055	0.000317541	0.00120751	GPR171
NME7	205.279	-1.23276	0.169217	-7.28505	3.21554e-13	1.17234e-11	NME7
OSGIN1	2697.37	1.42674	0.244047	5.84616	5.03047e-09	6.80967e-08	OSGIN1
HUNK	29.6849	1.52602	0.325853	4.68316	2.82487e-06	1.89746e-05	HUNK
KCNIP3	33.0171	1.40384	0.279118	5.02955	4.91644e-07	4.01084e-06	KCNIP3
SYCP3	197.928	-1.212	0.346271	-3.50015	0.000464992	0.00168575	SYCP3
IL21R	16.0284	1.42227	0.335473	4.2396	2.23916e-05	0.000117883	IL21R
NSDHL	1249.12	1.03533	0.275392	3.75948	0.000170267	0.000698346	NSDHL
FOXP3	89.6119	2.22818	0.351223	6.34406	2.23794e-10	4.22855e-09	FOXP3
RSL24D1	851.014	-1.01043	0.132102	-7.64888	2.02732e-14	1.01697e-12	RSL24D1
HERC5	219.567	-1.10048	0.225655	-4.87684	1.07801e-06	8.06001e-06	HERC5
GLRX5	1017.55	-1.11815	0.12951	-8.63369	5.94022e-18	6.77665e-16	GLRX5
CLEC1A	26.2017	-1.18386	0.231238	-5.11964	3.06117e-07	2.61809e-06	CLEC1A
TLR7	28.4092	1.06608	0.311803	3.41907	0.000628346	0.00219038	TLR7
SLC22A17	54.5404	1.2133	0.297316	4.08082	4.48765e-05	0.000216737	SLC22A17
TNFRSF12A	110.971	2.00922	0.338481	5.93599	2.92078e-09	4.16086e-08	TNFRSF12A
KLRF1	37.4424	-1.09872	0.246723	-4.45325	8.4581e-06	4.99575e-05	KLRF1
RNF138	277.256	-1.11914	0.24438	-4.5795	4.6609e-06	2.96595e-05	RNF138
RHCG	16.8775	1.07385	0.331233	3.24197	0.00118705	0.00382157	RHCG
DCDC2	118.271	2.04616	0.308397	6.63483	3.24866e-11	7.54607e-10	DCDC2
DTL	33.6324	1.28093	0.388412	3.29785	0.000974279	0.00322239	DTL
RASD1	52.4433	-1.93752	0.3625	-5.34487	9.048e-08	8.86379e-07	RASD1
MPC1	3405.39	-1.36363	0.14487	-9.41274	4.8335e-21	9.49648e-19	MPC1
GPRC5B	178.858	1.12084	0.203027	5.52061	3.37823e-08	3.69879e-07	GPRC5B
TUBA8	34.7195	1.11505	0.246032	4.53215	5.83875e-06	3.61782e-05	TUBA8
MBD3	838.241	1.15169	0.27337	4.21292	2.52094e-05	0.000130915	MBD3
CLDN22	27.3463	-2.1005	0.256381	-8.1929	2.55014e-16	2.04967e-14	CLDN22
SLCO1C1	18.9018	-1.01867	0.262473	-3.88104	0.000104009	0.000452991	SLCO1C1
FAM3B	31.2016	1.57402	0.45098	3.49022	0.000482616	0.00174116	FAM3B
CLIC6	31.7889	1.8406	0.396976	4.63656	3.54255e-06	2.3179e-05	CLIC6
C21orf91	143.981	-1.09863	0.274051	-4.00884	6.10175e-05	0.000283001	C21orf91
ERRFI1	10274.2	-1.07991	0.229655	-4.70232	2.57227e-06	1.75023e-05	ERRFI1
TREM2	47.6695	2.58789	0.447658	5.78096	7.42753e-09	9.5692e-08	TREM2
SNTG1	30.6981	-1.66601	0.259482	-6.4205	1.35827e-10	2.72928e-09	SNTG1
WNT4	24.8676	1.56007	0.363699	4.28945	1.79113e-05	9.64866e-05	WNT4
SLC38A2	2874.94	-1.30572	0.259729	-5.02724	4.97592e-07	4.05002e-06	SLC38A2
FBXW5	1601.67	1.26986	0.179985	7.0554	1.72105e-12	5.25831e-11	FBXW5
RETREG1	489.901	-1.71848	0.246975	-6.95809	3.44908e-12	9.9168e-11	RETREG1
RNF186	16.5457	1.09146	0.312793	3.4894	0.000484107	0.00174476	RNF186
HYDIN	109.301	-2.01125	0.612302	-3.28474	0.00102077	0.00335343	HYDIN
CDHR2	2267.66	1.32507	0.256564	5.16468	2.40849e-07	2.11486e-06	CDHR2
NUP62CL	13.8388	-1.19575	0.247675	-4.82791	1.37977e-06	1.00402e-05	NUP62CL
BSPRY	28.7337	1.33011	0.276905	4.8035	1.55914e-06	1.11901e-05	BSPRY
ESRP1	17.3142	1.94143	0.493287	3.93571	8.29506e-05	0.000371335	ESRP1
PAQR5	47.0284	1.73807	0.276229	6.29216	3.13087e-10	5.67812e-09	PAQR5
SNRK	466.847	-1.11195	0.159302	-6.98017	2.94819e-12	8.54611e-11	SNRK
GPATCH4	253.372	1.00548	0.124359	8.08534	6.1991e-16	4.52023e-14	GPATCH4
TMEM104	345.17	1.37131	0.15508	8.84259	9.35239e-19	1.30989e-16	TMEM104
TMEM161A	428.538	1.08643	0.175159	6.20257	5.55502e-10	9.44487e-09	TMEM161A
RNF125	382.929	-1.18261	0.222027	-5.32643	1.00162e-07	9.69143e-07	RNF125
C1orf159	68.2116	1.39881	0.319558	4.37733	1.20139e-05	6.79525e-05	C1orf159
EBLN2	15.824	-1.00393	0.242431	-4.14112	3.45611e-05	0.000173063	EBLN2
ANO10	321.812	1.03122	0.134523	7.66578	1.77747e-14	9.07728e-13	ANO10
MAP1S	77.627	1.31124	0.274607	4.77496	1.79744e-06	1.26816e-05	MAP1S
DPPA4	18.3292	-1.58735	0.282836	-5.61227	1.99694e-08	2.30226e-07	DPPA4
LRRC20	755.531	1.10532	0.12367	8.93766	3.97512e-19	6.248e-17	LRRC20
LRRC1	28.3577	1.29907	0.35575	3.65163	0.000260581	0.00101772	LRRC1
LIN7C	677.388	-1.12114	0.167982	-6.67416	2.48652e-11	5.92161e-10	LIN7C
PIDD1	154.096	1.29415	0.339555	3.8113	0.00013824	0.000579592	PIDD1
TRPV6	20.3357	2.28631	0.459405	4.97669	6.46803e-07	5.09731e-06	TRPV6
PLXNA3	75.9769	1.00327	0.280591	3.57557	0.000349471	0.00131409	PLXNA3
FERMT1	17.4423	1.63406	0.345633	4.72774	2.27035e-06	1.56431e-05	FERMT1
SYBU	559.618	-1.46652	0.25785	-5.68748	1.28929e-08	1.5615e-07	SYBU
DNAJC11	579.029	1.0417	0.113301	9.19411	3.78105e-20	6.94633e-18	DNAJC11
ST6GALNAC1	11.1873	1.78828	0.380968	4.69404	2.67866e-06	1.81043e-05	ST6GALNAC1
EAF2	25.2357	-1.02288	0.197373	-5.18244	2.18999e-07	1.94229e-06	EAF2
PBK	12.5872	1.41818	0.425148	3.33573	0.000850771	0.00285394	PBK
ACSS2	5785.85	1.26445	0.294561	4.29265	1.76553e-05	9.5398e-05	ACSS2
ANGPTL8	2397.15	1.77625	0.305431	5.81556	6.043e-09	8.00415e-08	ANGPTL8
SULF2	1755.44	1.25277	0.148665	8.42676	3.55377e-17	3.49109e-15	SULF2
SUSD2	45.8639	2.15472	0.309993	6.95086	3.63057e-12	1.03962e-10	SUSD2
DNAJC12	486.83	-1.84463	0.16331	-11.2953	1.38469e-29	9.32751e-27	DNAJC12
TWNK	123.605	1.01604	0.136644	7.43563	1.04071e-13	4.30465e-12	TWNK
PANX2	93.0994	1.02424	0.310912	3.2943	0.00098668	0.00325807	PANX2
SPHK2	422.233	1.51189	0.215163	7.02676	2.11389e-12	6.30866e-11	SPHK2
TCIM	970.785	-2.47266	0.171843	-14.3891	6.05581e-47	2.85552e-43	TCIM
DUS3L	184.201	1.20669	0.203845	5.91966	3.22614e-09	4.55459e-08	DUS3L
CMC2	679.301	-1.05307	0.142943	-7.3671	1.74384e-13	6.68518e-12	CMC2
ADPRM	138.311	-1.10447	0.121948	-9.05688	1.3423e-19	2.2605e-17	ADPRM
AKR1B10	921.569	6.12526	0.615348	9.95414	2.41902e-23	7.60432e-21	AKR1B10
TIGAR	117.462	1.16689	0.254063	4.59294	4.37045e-06	2.80256e-05	TIGAR
RAB25	22.3879	2.57184	0.486736	5.28385	1.26494e-07	1.18738e-06	RAB25
PELI2	47.6553	-1.69031	0.227978	-7.41435	1.22225e-13	4.92591e-12	PELI2
PELI1	184.079	-1.01076	0.146696	-6.8902	5.57155e-12	1.52447e-10	PELI1
CORO1B	594.176	1.23193	0.163943	7.51436	5.71919e-14	2.56024e-12	CORO1B
VANGL2	15.1162	1.08107	0.312055	3.46435	0.000531518	0.00189058	VANGL2
TMIGD3	58.5705	-1.17833	0.329602	-3.575	0.000350229	0.00131624	TMIGD3
GRAMD1B	71.6166	1.46102	0.296255	4.93162	8.1551e-07	6.25947e-06	GRAMD1B
NYNRIN	658.555	1.2658	0.365908	3.45936	0.000541468	0.00192259	NYNRIN
RTL9	27.3425	2.13725	0.36417	5.86882	4.38902e-09	5.98718e-08	RTL9
SORCS2	267.173	1.81868	0.334474	5.43743	5.40547e-08	5.61423e-07	SORCS2
SYT13	15.3116	1.25252	0.406398	3.082	0.00205616	0.00613896	SYT13
PHRF1	539.955	1.14006	0.217711	5.23657	1.63586e-07	1.49585e-06	PHRF1
KIAA1549	33.793	1.17096	0.270877	4.32284	1.54036e-05	8.4457e-05	KIAA1549
VAT1L	24.6809	-1.20184	0.257675	-4.66416	3.09883e-06	2.06579e-05	VAT1L
NCKAP5L	127.475	1.11349	0.274386	4.05813	4.94671e-05	0.000236087	NCKAP5L
PRX	70.0582	1.1599	0.183385	6.32493	2.53344e-10	4.72175e-09	PRX
RAB40C	282.932	1.19197	0.230557	5.16996	2.3415e-07	2.05988e-06	RAB40C
PLEKHB1	33.8964	1.13643	0.328592	3.45848	0.000543225	0.00192835	PLEKHB1
MID1IP1	583.789	1.25567	0.189213	6.63628	3.21689e-11	7.48456e-10	MID1IP1
PGAP6	920.322	1.03924	0.148732	6.9873	2.80223e-12	8.1397e-11	PGAP6
ACE2	247.35	1.64792	0.252198	6.53426	6.39246e-11	1.39334e-09	ACE2
TLNRD1	117.799	-1.19823	0.136733	-8.76327	1.89661e-18	2.48421e-16	TLNRD1
TRPV4	300.981	1.23675	0.214357	5.7696	7.94617e-09	1.01054e-07	TRPV4
RXFP1	22.8307	-1.33176	0.265186	-5.02199	5.11376e-07	4.15142e-06	RXFP1
LGR6	24.2675	1.15976	0.359288	3.22795	0.00124682	0.00399401	LGR6
EDA2R	35.5523	3.55481	0.474749	7.48776	7.00569e-14	2.99403e-12	EDA2R
BACH2	72.1085	-1.20884	0.31696	-3.81386	0.000136811	0.000574621	BACH2
CHTF18	50.657	1.59689	0.376593	4.24036	2.2316e-05	0.000117573	CHTF18
CIDEC	20.8635	3.40478	0.50789	6.70377	2.03106e-11	4.97944e-10	CIDEC
CLSPN	12.6619	1.02113	0.347732	2.93653	0.00331906	0.00926794	CLSPN
RBM26	636.188	-1.02115	0.169583	-6.02153	1.72772e-09	2.59176e-08	RBM26
CLSTN2	45.2528	1.19462	0.313529	3.81025	0.000138826	0.000581875	CLSTN2
SNX16	69.7568	-1.26475	0.219423	-5.764	8.2145e-09	1.03752e-07	SNX16
ADGRL4	213.257	-1.25433	0.2883	-4.3508	1.3564e-05	7.55418e-05	ADGRL4
RHBDF1	95.8126	1.14777	0.196714	5.83471	5.38841e-09	7.21823e-08	RHBDF1
ZMAT3	601.85	1.4651	0.225427	6.49922	8.07386e-11	1.72007e-09	ZMAT3
CDH24	12.6565	1.34828	0.351885	3.83158	0.00012732	0.000539567	CDH24
KLHL25	135.199	1.0196	0.189057	5.3931	6.92531e-08	7.01758e-07	KLHL25
INF2	829.569	1.25496	0.252199	4.97607	6.48866e-07	5.10788e-06	INF2
CSRNP1	168.666	-2.07897	0.160318	-12.9678	1.86254e-38	2.92751e-35	CSRNP1
GAREM1	178.262	-1.02284	0.176557	-5.79324	6.90417e-09	8.97669e-08	GAREM1
AEN	304.203	1.45624	0.167138	8.71282	2.96415e-18	3.64617e-16	AEN
KLC2	47.0446	1.17542	0.256365	4.58494	4.5411e-06	2.89885e-05	KLC2
SPATA20	1251.46	1.12221	0.172008	6.52417	6.83778e-11	1.4745e-09	SPATA20
NIBAN2	621.515	1.20445	0.195002	6.17661	6.54931e-10	1.08232e-08	NIBAN2
LRRC19	54.4977	-2.25499	0.541664	-4.16308	3.13977e-05	0.000158853	LRRC19
REEP1	47.7663	-1.00823	0.223194	-4.5173	6.26343e-06	3.84727e-05	REEP1
RTN4R	66.1637	2.4151	0.331296	7.28984	3.1032e-13	1.13431e-11	RTN4R
MARCKSL1	518.399	-1.09432	0.161001	-6.79697	1.06839e-11	2.81442e-10	MARCKSL1
WNK2	35.5884	1.8096	0.451359	4.00923	6.09163e-05	0.000282717	WNK2
AACS	191.252	1.22155	0.254966	4.79103	1.65931e-06	1.18131e-05	AACS
DBNDD1	95.7905	1.64237	0.268357	6.12009	9.35215e-10	1.49486e-08	DBNDD1
C1orf116	29.6618	2.27305	0.425307	5.34448	9.06752e-08	8.87676e-07	C1orf116
PRR15L	45.9714	1.49038	0.31806	4.68586	2.78792e-06	1.878e-05	PRR15L
MMEL1	19.6822	1.0461	0.21755	4.80853	1.52041e-06	1.09287e-05	MMEL1
VEPH1	20.0333	1.27607	0.371297	3.43679	0.000588651	0.00206935	VEPH1
VTCN1	35.3344	2.36395	0.397221	5.95122	2.66156e-09	3.82237e-08	VTCN1
ZNF385D	39.8624	2.01179	0.671352	2.99663	0.00272984	0.00782056	ZNF385D
MICALL2	151.018	1.47726	0.366622	4.02938	5.59243e-05	0.000262042	MICALL2
LRRC31	179.597	1.18636	0.297547	3.98713	6.68775e-05	0.000306462	LRRC31
NIPAL2	327.597	1.02131	0.196514	5.19714	2.02376e-07	1.80505e-06	NIPAL2
BAALC	53.9194	-1.24421	0.208737	-5.96069	2.51178e-09	3.63146e-08	BAALC
RABEP2	81.4564	1.16485	0.241881	4.81582	1.46595e-06	1.05857e-05	RABEP2
CCDC134	170.209	1.04982	0.151381	6.93491	4.06482e-12	1.14316e-10	CCDC134
CCNP	16.5603	1.25241	0.418684	2.99131	0.00277786	0.00794653	CCNP
GRHL2	19.6513	1.49845	0.371075	4.03814	5.38764e-05	0.000253876	GRHL2
SVEP1	255.898	1.40289	0.19863	7.06284	1.6313e-12	5.04954e-11	SVEP1
PLEKHH3	257.503	1.25695	0.250865	5.01044	5.43055e-07	4.36728e-06	PLEKHH3
FBXL18	152.476	1.71356	0.221143	7.74865	9.28781e-15	5.11227e-13	FBXL18
LRRC8E	117.715	1.34436	0.172838	7.77813	7.36044e-15	4.16483e-13	LRRC8E
CWH43	36.2937	2.36073	0.425126	5.55303	2.80768e-08	3.13723e-07	CWH43
SPSB1	293.554	1.41949	0.234335	6.05755	1.38214e-09	2.13214e-08	SPSB1
MYCT1	228.849	-1.19478	0.192472	-6.20758	5.38073e-10	9.17057e-09	MYCT1
TEDC2	11.2055	1.39334	0.34668	4.01909	5.84244e-05	0.000272493	TEDC2
SCUBE1	221.211	3.55768	0.504524	7.05155	1.76939e-12	5.36777e-11	SCUBE1
EFHD1	624.898	-1.29167	0.379645	-3.40231	0.000668182	0.00231216	EFHD1
CPEB4	625.294	-1.16389	0.237324	-4.90424	9.37878e-07	7.11379e-06	CPEB4
CXXC4	47.0357	-2.03204	0.319962	-6.35087	2.14103e-10	4.07631e-09	CXXC4
PNPLA3	823.451	1.05195	0.213297	4.93184	8.14566e-07	6.25562e-06	PNPLA3
TTYH3	401.682	1.18179	0.230404	5.1292	2.90979e-07	2.49769e-06	TTYH3
TMEM121	22.2045	1.50741	0.44017	3.42462	0.000615661	0.00215094	TMEM121
SPX	36.5778	-1.606	0.286143	-5.61258	1.99332e-08	2.29996e-07	SPX
APOL5	38.0212	-3.86453	0.591528	-6.53312	6.44118e-11	1.3975e-09	APOL5
APOL3	2228.19	1.22592	0.215833	5.67996	1.34729e-08	1.6234e-07	APOL3
APOLD1	58.1002	-2.62863	0.201075	-13.0729	4.70499e-39	1.10928e-35	APOLD1
CDT1	15.3129	1.46727	0.365477	4.01468	5.95256e-05	0.000276808	CDT1
ADAMTS10	109.193	1.43488	0.335078	4.28224	1.85023e-05	9.95561e-05	ADAMTS10
DOHH	71.4892	1.15435	0.262723	4.3938	1.11388e-05	6.35105e-05	DOHH
EPPK1	46.3047	2.10686	0.403105	5.22657	1.72681e-07	1.56686e-06	EPPK1
PLVAP	101.406	1.20987	0.32249	3.75167	0.000175659	0.000718588	PLVAP
CHST9	426.817	1.65687	0.301968	5.48689	4.09062e-08	4.38379e-07	CHST9
TMUB1	552.337	1.00331	0.213598	4.69719	2.63768e-06	1.787e-05	TMUB1
CRISPLD1	23.7801	-1.25534	0.301884	-4.15834	3.20565e-05	0.000161838	CRISPLD1
RPS6KL1	51.7442	1.7463	0.291109	5.99881	1.98773e-09	2.94434e-08	RPS6KL1
INHBE	5375.06	1.26759	0.19197	6.60307	4.02736e-11	9.17409e-10	INHBE
FCAMR	441.445	1.60527	0.287998	5.57389	2.49119e-08	2.81473e-07	FCAMR
SPNS1	369.723	1.17556	0.14534	8.08837	6.04709e-16	4.43355e-14	SPNS1
OBSCN	44.0376	1.12427	0.322521	3.48589	0.000490503	0.00176287	OBSCN
ADGRV1	539.79	-1.27188	0.155851	-8.16083	3.32737e-16	2.54427e-14	ADGRV1
ZIC4	32.5241	1.40879	0.373026	3.77667	0.000158941	0.000656653	ZIC4
LOXL4	130.747	2.78042	0.365918	7.59848	2.99631e-14	1.44169e-12	LOXL4
SLC49A3	170.385	1.18925	0.239083	4.9742	6.55166e-07	5.15174e-06	SLC49A3
WDR24	168.298	1.28496	0.183898	6.98734	2.80156e-12	8.1397e-11	WDR24
TRAF7	896.968	1.32464	0.130205	10.1735	2.60439e-24	1.02338e-21	TRAF7
ATP13A4	28.6386	1.12893	0.356877	3.16336	0.00155961	0.00484564	ATP13A4
PGAP4	109.488	1.55818	0.226969	6.86518	6.64091e-12	1.79622e-10	PGAP4
C7orf50	405.643	1.10521	0.185464	5.95917	2.53517e-09	3.6557e-08	C7orf50
HPS3	9834.12	-1.46537	0.21339	-6.86711	6.55142e-12	1.77541e-10	HPS3
RAB11FIP4	343.853	1.01714	0.162382	6.26387	3.75545e-10	6.66557e-09	RAB11FIP4
COL25A1	38.4128	-1.66405	0.254686	-6.53375	6.41414e-11	1.39533e-09	COL25A1
EBPL	1350.69	-1.52588	0.153472	-9.9424	2.72185e-23	8.20426e-21	EBPL
DPY30	529.309	-1.03388	0.104514	-9.89225	4.49789e-23	1.24759e-20	DPY30
GLIS2	69.8242	2.17745	0.370798	5.87234	4.29694e-09	5.87291e-08	GLIS2
CBX2	19.6432	1.15079	0.261488	4.40094	1.07784e-05	6.18546e-05	CBX2
UNC119B	675.763	1.28696	0.107204	12.0048	3.35265e-33	3.38761e-30	UNC119B
CRACR2A	35.7727	1.39565	0.321839	4.33648	1.44782e-05	8.0066e-05	CRACR2A
TUBA1C	1329.44	1.03214	0.118958	8.67644	4.08338e-18	4.85408e-16	TUBA1C
GPAT3	163.013	-2.27603	0.234895	-9.68955	3.33983e-22	7.8742e-20	GPAT3
LMNB2	130.584	1.19612	0.156244	7.65544	1.92656e-14	9.73325e-13	LMNB2
ADTRP	11.7533	-1.25033	0.316068	-3.95588	7.62542e-05	0.00034479	ADTRP
ATP5MK	1568.07	-1.09343	0.159367	-6.86111	6.83291e-12	1.84111e-10	ATP5MK
ZNF503	75.647	-1.16472	0.189512	-6.1459	7.95112e-10	1.29135e-08	ZNF503
RSPO3	119.998	-1.08586	0.149897	-7.24402	4.35582e-13	1.53277e-11	RSPO3
PARP10	946.995	1.32885	0.227472	5.84184	5.16283e-09	6.96219e-08	PARP10
AJUBA	1003.23	1.14347	0.175992	6.49727	8.17928e-11	1.7373e-09	AJUBA
DISP2	16.6313	1.04922	0.311738	3.36571	0.000763474	0.00259431	DISP2
TSLP	178.434	-1.08299	0.168736	-6.41823	1.37866e-10	2.7624e-09	TSLP
MVB12B	258.524	1.00429	0.142426	7.05134	1.77206e-12	5.36777e-11	MVB12B
FRMD7	45.7217	-1.15328	0.338048	-3.41159	0.000645862	0.00224481	FRMD7
MED30	94.4966	-1.16024	0.0915918	-12.6675	8.94816e-37	1.15073e-33	MED30
YIF1B	429.401	1.11329	0.138494	8.03855	9.09101e-16	6.33505e-14	YIF1B
CCDC74A	13.2885	1.12933	0.301198	3.74946	0.000177212	0.000723685	CCDC74A
N4BP2L1	1273.99	-1.36411	0.158037	-8.63159	6.05025e-18	6.84695e-16	N4BP2L1
CARMIL3	100.894	-1.04825	0.274283	-3.82178	0.000132491	0.000559303	CARMIL3
PAGE5	10.9312	-1.03789	0.269085	-3.85709	0.000114745	0.000493068	PAGE5
AP5B1	211.919	1.08475	0.15409	7.03974	1.92596e-12	5.79674e-11	AP5B1
DERL3	50.4929	1.30437	0.362687	3.59642	0.000322631	0.00122423	DERL3
PLXNA4	97.86	2.64927	0.427271	6.20045	5.63023e-10	9.5498e-09	PLXNA4
RASL10B	28.1101	-1.10066	0.366199	-3.00562	0.00265037	0.007625	RASL10B
TPGS1	17.0413	2.26428	0.486583	4.65343	3.26451e-06	2.16197e-05	TPGS1
BBIP1	273.626	-1.017	0.129374	-7.86095	3.81217e-15	2.29476e-13	BBIP1
BICDL1	63.3276	1.91848	0.299086	6.41447	1.41312e-10	2.82345e-09	BICDL1
TMEM169	92.4181	1.10188	0.145258	7.58563	3.30886e-14	1.56546e-12	TMEM169
REEP6	4394.78	1.01499	0.201606	5.03451	4.7906e-07	3.91948e-06	REEP6
NEURL3	34.3912	1.09659	0.24623	4.45351	8.44796e-06	4.99185e-05	NEURL3
OLFM2	1615.55	1.50273	0.360193	4.172	3.01932e-05	0.000153472	OLFM2
NACC1	423.837	1.13684	0.143793	7.90609	2.65605e-15	1.67734e-13	NACC1
RPUSD1	114.238	1.12171	0.214559	5.22799	1.71367e-07	1.55774e-06	RPUSD1
CDCA5	26.0428	1.08465	0.246201	4.40554	1.05519e-05	6.07502e-05	CDCA5
ADAT3	13.5783	1.54566	0.36181	4.27203	1.93697e-05	0.00010375	ADAT3
TMEM54	70.9116	1.27149	0.213585	5.95308	2.63141e-09	3.78676e-08	TMEM54
MFSD3	449.27	1.12802	0.200269	5.63249	1.77627e-08	2.09044e-07	MFSD3
FAM83F	88.5771	1.84337	0.423069	4.35713	1.31776e-05	7.37383e-05	FAM83F
SLC2A13	220.056	-1.08152	0.288928	-3.74323	0.000181668	0.000739533	SLC2A13
PGLYRP2	5887.14	1.08387	0.173957	6.23066	4.64477e-10	8.03239e-09	PGLYRP2
SLC25A25	1190.51	-1.55609	0.218071	-7.13572	9.6284e-13	3.16017e-11	SLC25A25
RNF157	44.0007	1.18364	0.268525	4.40795	1.04354e-05	6.01789e-05	RNF157
KLHL29	69.7008	1.75127	0.370691	4.72434	2.30867e-06	1.58459e-05	KLHL29
RHPN1	19.0861	1.26479	0.420456	3.00815	0.00262842	0.00757263	RHPN1
EVI5L	99.7336	1.37781	0.214617	6.41986	1.36395e-10	2.73681e-09	EVI5L
ODAD3	58.8554	1.0142	0.215672	4.70252	2.56969e-06	1.74932e-05	ODAD3
ACSM1	136.114	1.52307	0.506586	3.00653	0.00264246	0.0076038	ACSM1
MRGPRF	137.253	1.68233	0.30327	5.54729	2.90133e-08	3.22443e-07	MRGPRF
ACAP3	369.939	1.02705	0.2655	3.86837	0.000109565	0.000474559	ACAP3
BORCS7	1072.28	-1.05737	0.21484	-4.92169	8.57984e-07	6.57478e-06	BORCS7
POU2AF3	17.1081	1.0957	0.332336	3.29696	0.000977389	0.00323116	POU2AF3
FOXN4	39.6287	3.47084	0.631653	5.49486	3.91029e-08	4.2193e-07	FOXN4
SPACA7	11.5186	1.2127	0.330632	3.66782	0.000244623	0.000965158	SPACA7
KLHDC1	60.4943	-1.4378	0.221619	-6.48772	8.71426e-11	1.83988e-09	KLHDC1
SLC51B	18.2598	2.50718	0.476662	5.25987	1.44157e-07	1.33459e-06	SLC51B
PAQR4	36.5481	1.65679	0.271104	6.11129	9.88285e-10	1.57258e-08	PAQR4
SPNS2	261.007	1.11072	0.167519	6.6304	3.34773e-11	7.75074e-10	SPNS2
TBC1D16	547.287	1.35057	0.117668	11.4778	1.70557e-30	1.26984e-27	TBC1D16
JOSD2	88.0688	1.08066	0.28446	3.79898	0.000145292	0.000605389	JOSD2
SLC44A3	178.924	1.14146	0.241468	4.72718	2.27655e-06	1.56635e-05	SLC44A3
PODN	168.654	1.33199	0.28308	4.70536	2.53418e-06	1.72931e-05	PODN
KLHDC7A	486.187	1.6848	0.177232	9.50618	1.978e-21	4.0552e-19	KLHDC7A
TMEM125	18.345	1.88979	0.415156	4.55199	5.31401e-06	3.33209e-05	TMEM125
IQGAP3	15.504	1.49999	0.375522	3.9944	6.48576e-05	0.000298697	IQGAP3
TTC32	80.8726	-1.33164	0.229124	-5.81189	6.17706e-09	8.13601e-08	TTC32
TMEM182	41.5803	-1.08335	0.229863	-4.71301	2.44079e-06	1.67365e-05	TMEM182
DNAJC19	795.727	-1.05938	0.106958	-9.9046	3.97559e-23	1.12477e-20	DNAJC19
CD200R1	47.104	-1.04807	0.284253	-3.6871	0.000226828	0.000902335	CD200R1
SPATA18	264.962	1.07642	0.229097	4.69851	2.6207e-06	1.77656e-05	SPATA18
FAM241A	107.911	-1.10041	0.246276	-4.4682	7.88788e-06	4.70688e-05	FAM241A
EGFLAM	68.9344	-1.30863	0.233664	-5.60047	2.13775e-08	2.44863e-07	EGFLAM
CFAP90	15.1522	-1.76139	0.38172	-4.61436	3.943e-06	2.55509e-05	CFAP90
SOWAHA	65.6551	-1.51709	0.209556	-7.23953	4.5023e-13	1.57647e-11	SOWAHA
TCP10L	77.7614	-1.54067	0.260184	-5.92147	3.19085e-09	4.50926e-08	TCP10L
CBLN4	34.5316	-2.09409	0.286236	-7.31598	2.55519e-13	9.46221e-12	CBLN4
ISM1	265.245	1.03525	0.213966	4.83838	1.30902e-06	9.56968e-06	ISM1
SLC2A14	29.2285	1.79257	0.330768	5.41941	5.97954e-08	6.14728e-07	SLC2A14
GLIPR1L2	13.981	-1.41887	0.301401	-4.70756	2.50697e-06	1.71322e-05	GLIPR1L2
ETFRF1	931.218	-1.26253	0.288019	-4.3835	1.16785e-05	6.63472e-05	ETFRF1
RDH12	32.6546	-1.17827	0.32551	-3.61978	0.00029485	0.00113249	RDH12
SERPINA12	15.9189	1.34699	0.349474	3.85433	0.000116049	0.000497311	SERPINA12
TERB2	19.4375	-1.61022	0.351461	-4.5815	4.61661e-06	2.94306e-05	TERB2
CMTM4	366.076	1.13405	0.146413	7.74557	9.5155e-15	5.18524e-13	CMTM4
IL34	30.7447	1.26866	0.274973	4.61374	3.95483e-06	2.56042e-05	IL34
TMED6	78.7362	-1.07389	0.282126	-3.8064	0.000141003	0.000590141	TMED6
DNAH2	17.8539	1.0647	0.276209	3.85471	0.000115868	0.00049699	DNAH2
RTN4RL1	74.6196	1.02979	0.252047	4.0857	4.39442e-05	0.000213254	RTN4RL1
ANKRD29	108.907	1.29842	0.263705	4.92376	8.48958e-07	6.50914e-06	ANKRD29
KLC3	23.5634	1.03142	0.198122	5.206	1.9295e-07	1.72785e-06	KLC3
C19orf25	258.291	1.34751	0.177541	7.58985	3.20277e-14	1.52035e-12	C19orf25
TLCD4	3812.06	-1.06145	0.238065	-4.45864	8.24813e-06	4.88806e-05	TLCD4
BTBD19	15.41	1.36445	0.287365	4.74813	2.05309e-06	1.43422e-05	BTBD19
SIK1	81.8591	-2.58347	0.342785	-7.53672	4.81938e-14	2.20631e-12	SIK1
C22orf15	256.938	-1.13109	0.219661	-5.14927	2.615e-07	2.27222e-06	C22orf15
PPP1R1C	164.779	-1.2739	0.162374	-7.84544	4.31434e-15	2.57513e-13	PPP1R1C
GPBAR1	22.8704	1.2694	0.32279	3.93257	8.40413e-05	0.000375386	GPBAR1
LRATD1	63.1746	-1.02372	0.333683	-3.06793	0.00215547	0.00639095	LRATD1
C3orf22	13.2547	2.60202	0.441294	5.89634	3.71646e-09	5.15928e-08	C3orf22
CCDC13	17.1208	1.16606	0.282382	4.12937	3.63759e-05	0.000180996	CCDC13
PPM1K	296.845	-1.03594	0.17888	-5.79125	6.98644e-09	9.07531e-08	PPM1K
DAB2IP	507.796	1.36553	0.156691	8.71477	2.91361e-18	3.61543e-16	DAB2IP
ZNF425	40.3958	1.13713	0.177438	6.40861	1.46856e-10	2.91773e-09	ZNF425
AMZ1	21.015	1.83376	0.593012	3.09227	0.0019863	0.00594922	AMZ1
CLVS1	124.695	-1.58999	0.308989	-5.14579	2.664e-07	2.31054e-06	CLVS1
MAMDC4	1299.71	2.14268	0.336976	6.35856	2.03656e-10	3.88787e-09	MAMDC4
RASEF	65.1754	2.03444	0.343345	5.92535	3.11628e-09	4.4127e-08	RASEF
C11orf42	99.8538	1.00416	0.243937	4.11649	3.84688e-05	0.000189808	C11orf42
ALDH1L2	11.2394	1.05031	0.289767	3.62466	0.000289347	0.00111286	ALDH1L2
TAMALIN	57.3459	-1.06777	0.255163	-4.18465	2.85604e-05	0.000145854	TAMALIN
SPRED1	161.851	-1.00748	0.220794	-4.56296	5.0438e-06	3.18667e-05	SPRED1
ZFPM1	114.344	1.16091	0.323166	3.59232	0.000327749	0.00123999	ZFPM1
SASS6	111.93	-1.08412	0.258603	-4.19223	2.7623e-05	0.000141835	SASS6
UGT3A2	31.4673	1.14631	0.339349	3.37797	0.000730235	0.00249695	UGT3A2
CCDC71L	273.179	-1.08446	0.140506	-7.71828	1.17908e-14	6.22362e-13	CCDC71L
PKD1L1	135.769	-1.08102	0.218351	-4.95084	7.38953e-07	5.72153e-06	PKD1L1
PWWP2B	66.0954	1.52143	0.263358	5.77703	7.60307e-09	9.76866e-08	PWWP2B
FAM9B	22.1539	-1.30648	0.445113	-2.93516	0.00333376	0.00929614	FAM9B
PLPP4	25.2456	1.09536	0.273558	4.00412	6.22492e-05	0.000287958	PLPP4
METTL21C	57.2616	-1.22437	0.247896	-4.93904	7.85097e-07	6.0556e-06	METTL21C
CFAP221	42.1014	2.40444	0.339914	7.07366	1.50897e-12	4.72255e-11	CFAP221
KRTCAP3	86.9366	-1.16007	0.261741	-4.43214	9.33014e-06	5.45389e-05	KRTCAP3
LIPH	12.2468	1.66806	0.374917	4.44915	8.62097e-06	5.08134e-05	LIPH
RPL22L1	283.172	-1.09064	0.146724	-7.43326	1.05953e-13	4.3697e-12	RPL22L1
LRRC45	248.991	1.17874	0.243455	4.84171	1.2873e-06	9.42063e-06	LRRC45
ZBTB7C	43.2757	1.41911	0.243879	5.81892	5.923e-09	7.85992e-08	ZBTB7C
RANBP3L	332.538	-1.21511	0.255347	-4.75865	1.94896e-06	1.36688e-05	RANBP3L
ERICH5	220.53	1.8441	0.240476	7.66854	1.73965e-14	8.91632e-13	ERICH5
C9orf72	249.363	-1.30124	0.198085	-6.56908	5.06255e-11	1.12425e-09	C9orf72
SUSD3	298.897	1.66457	0.240874	6.91054	4.82797e-12	1.34707e-10	SUSD3
DIPK2A	216.354	-1.91272	0.260368	-7.34622	2.03897e-13	7.69153e-12	DIPK2A
ATAD3C	171.157	-1.10624	0.358522	-3.08556	0.00203167	0.0060697	ATAD3C
UNC5B	106.602	1.12131	0.227855	4.92117	8.60299e-07	6.58895e-06	UNC5B
VWCE	283.343	1.62517	0.371789	4.37121	1.2356e-05	6.96643e-05	VWCE
DOK6	64.1406	-1.64413	0.379279	-4.33488	1.45838e-05	8.05554e-05	DOK6
OTUD1	120.803	-1.01162	0.175485	-5.7647	8.1804e-09	1.03414e-07	OTUD1
RNF152	674.262	-1.60446	0.237546	-6.7543	1.43528e-11	3.63462e-10	RNF152
SLC16A9	40.2132	-1.4456	0.375613	-3.84865	0.000118771	0.000506827	SLC16A9
ZNRF2	445.706	-1.45609	0.17201	-8.46515	2.55833e-17	2.58501e-15	ZNRF2
SPDYA	38.5735	-1.36473	0.216885	-6.29241	3.12572e-10	5.67605e-09	SPDYA
FNDC5	2018.16	1.27166	0.224866	5.65519	1.55671e-08	1.85364e-07	FNDC5
TMEM256	784.019	-1.24298	0.208222	-5.96949	2.37997e-09	3.45303e-08	TMEM256
PCSK9	848.821	1.06569	0.261915	4.06885	4.72448e-05	0.000226935	PCSK9
PDZD9	199.709	1.51803	0.240346	6.31602	2.68392e-10	4.93715e-09	PDZD9
HMCN2	55.5193	1.56374	0.329803	4.74145	2.12197e-06	1.47651e-05	HMCN2
SVIP	301.02	-1.15041	0.182002	-6.32085	2.60132e-10	4.81023e-09	SVIP
NALCN	29.8152	2.26557	0.330859	6.84752	7.51412e-12	2.01698e-10	NALCN
IL4I1	649.96	2.04294	0.264465	7.7248	1.12032e-14	5.95791e-13	IL4I1
CSNK2A3	64.293	1.19219	0.23759	5.01783	5.22573e-07	4.23143e-06	CSNK2A3
BCL9L	253.529	1.23047	0.265615	4.63252	3.61246e-06	2.35601e-05	BCL9L
CCDC88B	92.7901	1.02206	0.294917	3.4656	0.000529045	0.00188226	CCDC88B
HARBI1	79.7692	1.14013	0.157429	7.24217	4.41552e-13	1.54993e-11	HARBI1
TSSK4	10.9208	1.45738	0.382876	3.8064	0.000141006	0.000590141	TSSK4
CEP170B	487.923	1.40575	0.247194	5.68685	1.29403e-08	1.56589e-07	CEP170B
TEDC1	178.423	1.16688	0.349704	3.33677	0.000847585	0.00284729	TEDC1
NPW	35.5827	2.42249	0.580283	4.17466	2.98426e-05	0.000151963	NPW
TMEM102	70.5584	1.69579	0.165864	10.224	1.54871e-24	6.25943e-22	TMEM102
WDR62	17.4529	1.49788	0.331641	4.51658	6.28459e-06	3.85524e-05	WDR62
TMEM150B	29.8286	2.41343	0.428818	5.6281	1.82203e-08	2.13895e-07	TMEM150B
CYB561D1	216.975	1.15078	0.108862	10.571	4.06086e-26	1.98086e-23	CYB561D1
SEC14L4	840.087	1.26971	0.295894	4.29108	1.77805e-05	9.59279e-05	SEC14L4
DOK7	27.5512	2.1584	0.380288	5.6757	1.38124e-08	1.6629e-07	DOK7
SREK1IP1	289.087	-1.36928	0.174546	-7.84477	4.3374e-15	2.57802e-13	SREK1IP1
PRR18	74.1327	-1.23294	0.234302	-5.26217	1.42365e-07	1.32059e-06	PRR18
ZNF775	16.0664	1.07388	0.283225	3.7916	0.000149681	0.00062221	ZNF775
ZNF707	67.7633	1.08669	0.183633	5.91773	3.26422e-09	4.59337e-08	ZNF707
MICU3	278.16	-1.06659	0.249105	-4.28167	1.85495e-05	9.96589e-05	MICU3
SCAI	144.662	-1.08773	0.17082	-6.36769	1.91896e-10	3.70336e-09	SCAI
LURAP1L	271.25	-1.71922	0.170282	-10.0964	5.73274e-24	2.13409e-21	LURAP1L
ILDR1	13.3859	1.22365	0.35879	3.41049	0.000648454	0.0022516	ILDR1
TTC6	100.467	-1.11078	0.208301	-5.33256	9.68373e-08	9.40192e-07	TTC6
ZAR1	101.251	-1.0654	0.193181	-5.51504	3.48709e-08	3.8062e-07	ZAR1
RAB7B	25.7001	1.48436	0.324265	4.57763	4.70273e-06	2.98719e-05	RAB7B
TAFA2	12.1353	-1.0911	0.225839	-4.83131	1.35638e-06	9.88526e-06	TAFA2
ENPP7	211.066	1.18333	0.280445	4.21949	2.44854e-05	0.00012753	ENPP7
ADAMTSL5	39.6499	1.5776	0.282591	5.58263	2.36909e-08	2.68965e-07	ADAMTSL5
LINGO4	63.432	1.59189	0.425351	3.74253	0.000182177	0.000741293	LINGO4
SLC6A19	41.0618	1.95206	0.481882	4.0509	5.10206e-05	0.000242601	SLC6A19
TMEM249	27.4565	1.18432	0.343846	3.44433	0.000572472	0.0020195	TMEM249
C16orf96	13.0273	1.05324	0.276903	3.80365	0.000142581	0.000595498	C16orf96
PRAMEF10	52.6449	3.06319	0.647314	4.73216	2.22145e-06	1.53516e-05	PRAMEF10
KCNT2	201.209	-1.06154	0.210981	-5.03143	4.86823e-07	3.9738e-06	KCNT2
FAM174A	158.513	-1.05937	0.136363	-7.76876	7.92564e-15	4.39671e-13	FAM174A
MACC1	12.6216	1.03	0.346085	2.97614	0.00291899	0.00828658	MACC1
SLC10A5	98.4716	-1.05154	0.287742	-3.65445	0.000257734	0.00100911	SLC10A5
IGFBPL1	23.4388	2.15183	0.438749	4.90447	9.36805e-07	7.10947e-06	IGFBPL1
TUBB2B	311.744	1.62434	0.202991	8.002	1.22412e-15	8.28534e-14	TUBB2B
AMIGO2	75.8599	-1.01426	0.152311	-6.65919	2.75345e-11	6.50255e-10	AMIGO2
RGSL1	13.6669	-1.43795	0.32351	-4.44484	8.79591e-06	5.17798e-05	RGSL1
ANKRD37	63.0305	-1.28391	0.153085	-8.38694	4.9894e-17	4.70534e-15	ANKRD37
TMPRSS9	165.328	1.47088	0.263224	5.58795	2.29765e-08	2.61485e-07	TMPRSS9
NDUFS7	558.214	1.19146	0.269527	4.42055	9.84521e-06	5.72658e-05	NDUFS7
FAM111B	50.8889	2.53677	0.429295	5.90916	3.43865e-09	4.81616e-08	FAM111B
B3GNT8	13.8178	1.76611	0.365664	4.82986	1.3663e-06	9.94733e-06	B3GNT8
FAM89A	59.4194	-1.25993	0.148126	-8.50584	1.80286e-17	1.88913e-15	FAM89A
AGRN	634.518	1.32047	0.260091	5.07698	3.83485e-07	3.20235e-06	AGRN
ZC3H6	174.955	-1.07704	0.129657	-8.30688	9.8254e-17	8.63292e-15	ZC3H6
ENTPD8	303.14	1.4347	0.193347	7.42032	1.16835e-13	4.76295e-12	ENTPD8
AMIGO3	56.2913	1.31823	0.301586	4.371	1.23676e-05	6.97022e-05	AMIGO3
C11orf96	72.8853	-1.10279	0.248678	-4.43461	9.22384e-06	5.40292e-05	C11orf96
SLC22A10	1155.38	-2.44623	0.423382	-5.77783	7.56713e-09	9.73133e-08	SLC22A10
CCDC9B	181.99	1.80535	0.227849	7.92346	2.30995e-15	1.47682e-13	CCDC9B
NOTCH2NLA	212.83	-1.13704	0.169304	-6.71597	1.86822e-11	4.60416e-10	NOTCH2NLA
SMIM26	651.389	-1.02258	0.114551	-8.9268	4.3849e-19	6.80103e-17	SMIM26
SNORC	370.029	1.43168	0.243053	5.89041	3.85236e-09	5.32182e-08	SNORC
ARHGEF37	260.713	1.11938	0.23921	4.6795	2.8757e-06	1.92795e-05	ARHGEF37
IER5L	38.0844	1.65233	0.329718	5.01133	5.40552e-07	4.3521e-06	IER5L
PCNX3	590.465	1.25228	0.155056	8.0763	6.67592e-16	4.79378e-14	PCNX3
C17orf97	29.6266	-1.18755	0.354581	-3.34917	0.000810532	0.00273386	C17orf97
EML6	2167.57	-1.09614	0.239016	-4.58606	4.51696e-06	2.88604e-05	EML6
RBIS	567.878	-1.09092	0.161518	-6.7542	1.43627e-11	3.63462e-10	RBIS
C9orf152	34.3425	3.43012	0.481139	7.12916	1.0098e-12	3.29901e-11	C9orf152
CUEDC1	166.979	1.03188	0.170655	6.0466	1.47933e-09	2.26234e-08	CUEDC1
NOMO3	718.128	1.03354	0.153418	6.73675	1.61966e-11	4.04088e-10	NOMO3
CCL3L3	14.2847	-1.5647	0.408244	-3.83277	0.000126708	0.000537295	CCL3L3
IDNK	716.932	-1.21085	0.115697	-10.4657	1.24137e-25	5.85349e-23	IDNK
MZT1	59.4562	-1.25321	0.216187	-5.79685	6.75707e-09	8.80973e-08	MZT1
CCDC196	37.6185	-2.3738	0.243777	-9.7376	2.08415e-22	5.17235e-20	CCDC196
HSBP1L1	430.4	-1.00101	0.181622	-5.51151	3.55775e-08	3.87436e-07	HSBP1L1
NUDT4B	264.599	-1.19314	0.162972	-7.32115	2.45846e-13	9.17609e-12	NUDT4B
RHEX	24.2943	1.54252	0.355038	4.34465	1.39498e-05	7.72947e-05	RHEX
MTHFD2L	230.052	-1.28816	0.205303	-6.27442	3.50936e-10	6.29993e-09	MTHFD2L
AKR1B15	47.0581	5.91107	0.751864	7.86189	3.78379e-15	2.28741e-13	AKR1B15
LRRC24	46.8464	1.14843	0.250162	4.59072	4.41715e-06	2.82642e-05	LRRC24
ANKRD65	29.0071	2.64442	0.426417	6.20149	5.59298e-10	9.49799e-09	ANKRD65
PTCHD4	29.4587	3.40626	0.553487	6.15418	7.54667e-10	1.23274e-08	PTCHD4
CCDC73	262.699	-1.09105	0.176211	-6.19175	5.94981e-10	9.99597e-09	CCDC73
DNAJC25-GNG10	252.935	-1.07349	0.177075	-6.06235	1.34147e-09	2.07392e-08	DNAJC25-GNG10
H4C15	24.5698	1.33745	0.209452	6.3855	1.70843e-10	3.33343e-09	H4C15
UGT2A2	86.3487	-1.43748	0.467118	-3.07733	0.00208861	0.00621878	UGT2A2
SCX	18.2947	1.56486	0.346558	4.51545	6.31832e-06	3.87425e-05	SCX
TMPPE	44.1726	1.38738	0.303633	4.56928	4.89394e-06	3.1003e-05	TMPPE
WIPF3	30.8753	1.10283	0.342664	3.21841	0.00128903	0.00411066	WIPF3
FAM83G	717.903	2.03817	0.22357	9.11647	7.76112e-20	1.37236e-17	FAM83G
EVPLL	46.3328	1.19646	0.327731	3.65075	0.000261479	0.00101957	EVPLL
PRAMEF33	42.5147	3.05473	0.64327	4.74876	2.04673e-06	1.43048e-05	PRAMEF33
MT1HL1	46.3219	-1.49599	0.452957	-3.30273	0.000957484	0.00317129	MT1HL1
PPP1R3G	39.996	-4.13189	0.340842	-12.1226	8.01753e-34	8.72431e-31	PPP1R3G
MSMP	51.6808	1.14281	0.198858	5.74683	9.09326e-09	1.13734e-07	MSMP
MROH1	222.229	1.41488	0.228326	6.19676	5.76385e-10	9.71816e-09	MROH1
METTL24	25.5418	1.53594	0.279639	5.49258	3.96097e-08	4.26747e-07	METTL24
RGPD2	849.753	-1.05618	0.185602	-5.69056	1.26622e-08	1.53619e-07	RGPD2
SHISA9	77.3131	-1.11659	0.231801	-4.817	1.45733e-06	1.05342e-05	SHISA9
SMIM27	39.0368	-1.00112	0.133604	-7.49321	6.72079e-14	2.90741e-12	SMIM27
TDRD15	33.9958	1.40012	0.424461	3.29859	0.000971717	0.00321542	TDRD15
LRRC70	23.7083	-1.80812	0.23739	-7.61667	2.603e-14	1.27762e-12	LRRC70
EFCAB10	53.6079	-1.15766	0.160258	-7.22374	5.05784e-13	1.73661e-11	EFCAB10
CD24	516.844	1.81484	0.33272	5.45457	4.90911e-08	5.16314e-07	CD24
CMC4	254.048	-1.00029	0.13886	-7.2036	5.86445e-13	1.999e-11	CMC4
SAP25	29.4829	1.44075	0.494432	2.91395	0.00356893	0.00986633	SAP25
ZBED6	299.556	1.12581	0.336984	3.34084	0.000835245	0.00281051	ZBED6
LRRC3C	16.4925	-1.40566	0.234435	-5.99594	2.02306e-09	2.9904e-08	LRRC3C
SPATA1	51.0242	-1.71796	0.199571	-8.60827	7.41744e-18	8.26198e-16	SPATA1
FXYD6-FXYD2	142.282	1.00041	0.286204	3.49542	0.000473308	0.00171282	FXYD6-FXYD2
ZNF664-RFLNA	22.0647	1.64562	0.343702	4.78793	1.68509e-06	1.19665e-05	ZNF664-RFLNA
FSBP	15.9501	-1.04623	0.192544	-5.43369	5.52011e-08	5.72069e-07	FSBP
NOTCH2NLC	228.31	-1.14408	0.155426	-7.36093	1.82634e-13	6.98254e-12	NOTCH2NLC
NOTCH2NLB	204.536	-1.0886	0.165528	-6.57655	4.81496e-11	1.07944e-09	NOTCH2NLB
PTTG1IP2	14.2987	-1.16825	0.194716	-5.99975	1.97622e-09	2.93036e-08	PTTG1IP2
LOC102724197	13.8435	1.1677	0.309146	3.77719	0.00015861	0.000655666	LOC102724197
LOC102724428	106.64	-2.66041	0.338155	-7.86742	3.62031e-15	2.20745e-13	LOC102724428
LOC102724652	283.541	1.34453	0.25045	5.36845	7.94176e-08	7.90043e-07	LOC102724652
LOC107984449	15.877	1.67178	0.426662	3.91828	8.91826e-05	0.000395727	LOC107984449
EEF1AKMT4-ECE2	44.4463	1.11097	0.186955	5.94244	2.80813e-09	4.0247e-08	EEF1AKMT4-ECE2
LYNX1-SLURP2	44.1974	1.38573	0.284613	4.86885	1.12251e-06	8.3574e-06	LYNX1-SLURP2
LOC112268437	11.9526	1.0011	0.331875	3.0165	0.00255709	0.00739876	LOC112268437

## Sheet: S6_res_sig_gse214846
Supplementary Table S6. Differentially gene expression analysis for HCC dataset GSE214846 ( 65 non-tumoral and 65 tumoral paired samples) using the DESeq2 R package (version 1.44). Significant DEGs were selected based on a adjusted p-value <0.05 and an absolute log2 fold change (log2FC) ≥ 1.
	X	baseMean	log2FoldChange	lfcSE	stat	pvalue	padj
A1BG	A1BG	20735.3	-1.83508	0.209412	-8.76301	1.90099e-18	2.08903e-17
A2M	A2M	40771.7	-1.39376	0.200825	-6.94019	3.91572e-12	2.07344e-11
NAT1	NAT1	160.008	-1.43026	0.129585	-11.0372	2.52661e-28	1.02176e-26
NAT2	NAT2	568.629	-3.25673	0.30552	-10.6596	1.57213e-26	4.84791e-25
SERPINA3	SERPINA3	38919.2	-1.31903	0.220804	-5.97379	2.31811e-09	8.77052e-09
ABAT	ABAT	7470.74	-1.58796	0.175926	-9.02628	1.77602e-19	2.20121e-18
ACAA1	ACAA1	5138.02	-1.73614	0.133284	-13.0259	8.71681e-39	1.86936e-36
ACACA	ACACA	764.983	1.21116	0.119388	10.1448	3.4958e-24	7.67126e-23
ACADL	ACADL	370.022	-1.57293	0.247838	-6.34661	2.20106e-10	9.38652e-10
ACADM	ACADM	2833.17	-1.1568	0.14342	-8.06583	7.27407e-16	5.92048e-15
ACADS	ACADS	1803.19	-1.99861	0.14402	-13.8773	8.69778e-44	4.39673e-41
ACADSB	ACADSB	7726.18	-1.48112	0.186677	-7.93412	2.11987e-15	1.63424e-14
ACADVL	ACADVL	9630.99	-1.20762	0.117706	-10.2596	1.07152e-24	2.53192e-23
ACAT1	ACAT1	6569.71	-1.51091	0.147811	-10.2219	1.58167e-24	3.65203e-23
ACLY	ACLY	1317.24	1.29912	0.11346	11.4501	2.34963e-30	1.20933e-28
ACOX1	ACOX1	4352.15	-1.05785	0.121911	-8.67721	4.05592e-18	4.28734e-17
ACTG2	ACTG2	58.2543	1.39594	0.292671	4.76965	1.84547e-06	4.90715e-06
ACY1	ACY1	1369.64	-1.0814	0.130438	-8.29058	1.12697e-16	1.0102e-15
PLIN2	PLIN2	8034.11	-1.57053	0.167089	-9.3994	5.48748e-21	8.34261e-20
ADH1A	ADH1A	11259	-2.23713	0.256488	-8.72214	2.72991e-18	2.95181e-17
ADH1B	ADH1B	58487.9	-2.30928	0.304688	-7.57915	3.47825e-14	2.33544e-13
ADH1C	ADH1C	18132.7	-2.24244	0.301572	-7.43585	1.03894e-13	6.60314e-13
ADH4	ADH4	35043.5	-3.07112	0.324729	-9.45748	3.15439e-21	4.9171e-20
ADH6	ADH6	5694.78	-1.8737	0.177951	-10.5293	6.32951e-26	1.79535e-24
ADK	ADK	1190.66	-1.24621	0.1078	-11.5604	6.54165e-31	3.7486e-29
ADORA1	ADORA1	34.7122	1.39436	0.349449	3.99016	6.60276e-05	0.000142289
PARP1	PARP1	1768.81	1.08529	0.0982261	11.0489	2.21981e-28	9.05452e-27
ADRA1B	ADRA1B	142.785	-1.99033	0.218702	-9.10064	8.97994e-20	1.15863e-18
ADRA1A	ADRA1A	1656.39	-2.54139	0.286808	-8.86096	7.93307e-19	9.06252e-18
ADRA2B	ADRA2B	73.6789	-2.85029	0.201548	-14.142	2.09265e-45	1.34633e-42
ADRA2C	ADRA2C	42.5862	1.51172	0.316958	4.76948	1.84707e-06	4.90955e-06
ADRB2	ADRB2	109.72	-1.13276	0.203114	-5.57699	2.44715e-08	8.16524e-08
AEBP1	AEBP1	738.47	-1.55301	0.255638	-6.07506	1.23943e-09	4.84477e-09
AFM	AFM	6453.14	-2.08395	0.254331	-8.19385	2.53005e-16	2.1677e-15
AFP	AFP	7064.84	6.77826	0.418045	16.2142	4.00424e-59	1.8892e-55
AGTR1	AGTR1	1068.87	-1.02645	0.194287	-5.28316	1.26976e-07	3.89007e-07
AGXT	AGXT	19996.9	-1.43707	0.222598	-6.45589	1.07585e-10	4.78855e-10
ALAD	ALAD	3861.49	-1.02853	0.132136	-7.78392	7.03087e-15	5.08768e-14
ALAS1	ALAS1	4695.77	-1.36372	0.159417	-8.5544	1.18486e-17	1.18019e-16
ALB	ALB	1.2664e+06	-2.20288	0.209286	-10.5257	6.57573e-26	1.85774e-24
ABCD1	ABCD1	414.423	1.20992	0.117178	10.3255	5.4046e-25	1.32807e-23
ALDH2	ALDH2	18376.9	-2.04721	0.166115	-12.324	6.72379e-35	7.55306e-33
ALDH3A1	ALDH3A1	250.376	3.54974	0.417653	8.49925	1.90814e-17	1.86905e-16
ALDH1B1	ALDH1B1	2591.18	-1.48639	0.16523	-8.99585	2.34417e-19	2.84558e-18
ALDH1A3	ALDH1A3	50.516	-1.09368	0.294049	-3.71939	0.000199705	0.000403516
ALDOB	ALDOB	99007.8	-1.97638	0.283523	-6.97081	3.1512e-12	1.68501e-11
AKR1B1	AKR1B1	295.03	1.02377	0.217066	4.71639	2.40068e-06	6.28314e-06
ALPL	ALPL	846.24	-1.59255	0.280874	-5.66998	1.42817e-08	4.90282e-08
ALX3	ALX3	31.4295	1.04006	0.186154	5.5871	2.3089e-08	7.72399e-08
AMBP	AMBP	92821	-1.50125	0.145641	-10.3079	6.49126e-25	1.57594e-23
ANG	ANG	6438.14	-1.8326	0.186269	-9.83846	7.68771e-23	1.43931e-21
ANGPT1	ANGPT1	71.9968	1.2206	0.215426	5.66596	1.462e-08	5.01409e-08
ANGPT2	ANGPT2	132.444	1.10283	0.211691	5.20964	1.89204e-07	5.69542e-07
ANK3	ANK3	275.11	-1.16575	0.220224	-5.29345	1.20028e-07	3.6924e-07
ANXA2	ANXA2	3689.55	1.20307	0.166398	7.23006	4.82779e-13	2.83302e-12
ANXA3	ANXA3	52.2809	-2.06226	0.284357	-7.25234	4.09628e-13	2.4269e-12
AOX1	AOX1	15343	-1.60125	0.231837	-6.90681	4.95681e-12	2.60619e-11
APOF	APOF	2950.72	-3.23392	0.284368	-11.3723	5.74485e-30	2.8431e-28
APCS	APCS	16242.9	-1.78134	0.239556	-7.436	1.0378e-13	6.59884e-13
BIRC3	BIRC3	950.123	1.13302	0.250243	4.52769	5.96315e-06	1.481e-05
BIRC5	BIRC5	240.239	2.61169	0.272689	9.57753	9.93921e-22	1.63771e-20
APOA1	APOA1	116937	-2.0434	0.22054	-9.26542	1.9431e-20	2.74752e-19
APOC1	APOC1	53135.9	-1.21985	0.159422	-7.65169	1.98358e-14	1.36954e-13
APOC3	APOC3	49852.2	-1.76131	0.207771	-8.47717	2.30729e-17	2.2307e-16
APOC4	APOC4	1752.59	-1.37063	0.234653	-5.84109	5.18591e-09	1.87823e-08
APOH	APOH	73685.1	-1.53866	0.158993	-9.67752	3.7572e-22	6.48529e-21
FAS	FAS	325.335	-1.2982	0.167319	-7.75883	8.57143e-15	6.13673e-14
AQP1	AQP1	1028.16	-1.32257	0.233428	-5.66584	1.46303e-08	5.01641e-08
AQP3	AQP3	998.946	-1.47125	0.170512	-8.62846	6.21816e-18	6.40552e-17
AQP7	AQP7	314.507	-1.31085	0.160901	-8.14692	3.73307e-16	3.12836e-15
AQP9	AQP9	6895.33	-1.25694	0.283707	-4.43042	9.40484e-06	2.27471e-05
AR	AR	1799.33	-1.33308	0.261654	-5.0948	3.49108e-07	1.01652e-06
ARG1	ARG1	9455.49	-1.2149	0.20282	-5.99005	2.09782e-09	7.96716e-09
RHOB	RHOB	12576.9	-1.78136	0.163769	-10.8772	1.47967e-27	5.2887e-26
RND3	RND3	1802.83	-2.3457	0.174941	-13.4085	5.3921e-41	1.696e-38
ASGR1	ASGR1	6677.13	-1.35784	0.124441	-10.9115	1.01601e-27	3.6592e-26
ASGR2	ASGR2	8492.2	-1.48083	0.151584	-9.769	1.5295e-22	2.78258e-21
ASL	ASL	3634.95	-1.24259	0.160933	-7.72122	1.15226e-14	8.13826e-14
ASNS	ASNS	87.4342	1.80493	0.223172	8.08759	6.08557e-16	4.99045e-15
ASPA	ASPA	141.69	-2.201	0.212011	-10.3815	3.01036e-25	7.74703e-24
ASPH	ASPH	3160.35	1.43533	0.166245	8.63384	5.93235e-18	6.14239e-17
ASS1	ASS1	23430	-2.73965	0.191993	-14.2696	3.38666e-46	2.39674e-43
SERPINC1	SERPINC1	33676.3	-1.11412	0.219875	-5.06708	4.03973e-07	1.16595e-06
ATF3	ATF3	830.668	-1.85983	0.185046	-10.0506	9.12792e-24	1.88059e-22
ATP6V1C1	ATP6V1C1	1007.92	1.16403	0.101064	11.5178	1.07331e-30	5.91113e-29
AVPR1A	AVPR1A	819.814	-1.49977	0.351268	-4.26958	1.95842e-05	4.53452e-05
AXL	AXL	202.162	-1.18306	0.181721	-6.51032	7.49898e-11	3.40303e-10
AZGP1	AZGP1	22457.7	-1.97334	0.214564	-9.19698	3.68143e-20	4.97705e-19
BAK1	BAK1	192.357	1.21572	0.110751	10.977	4.93051e-28	1.91721e-26
BARD1	BARD1	88.8836	1.61421	0.150214	10.7461	6.18263e-27	2.03037e-25
BCAT1	BCAT1	107.46	2.34382	0.249395	9.39804	5.55914e-21	8.43345e-20
BCHE	BCHE	1780.93	-1.53538	0.247319	-6.20812	5.36233e-10	2.1936e-09
BCKDHB	BCKDHB	1111.25	-1.24866	0.142854	-8.74083	2.31411e-18	2.52342e-17
BCL9	BCL9	297.834	1.7121	0.117638	14.5539	5.5144e-48	1.11501e-44
BDH1	BDH1	3315.96	-1.03726	0.175206	-5.92022	3.21503e-09	1.1972e-08
CFB	CFB	47014.2	-1.15346	0.169726	-6.796	1.07567e-11	5.41914e-11
BFSP1	BFSP1	19.3428	1.41281	0.17826	7.92558	2.27082e-15	1.74301e-14
BGN	BGN	3975.68	-1.84857	0.23516	-7.86093	3.81302e-15	2.8495e-14
BHMT	BHMT	11133.1	-1.58024	0.30099	-5.25015	1.51973e-07	4.61989e-07
BICD1	BICD1	71.5109	1.18238	0.161609	7.31629	2.54911e-13	1.55317e-12
BLK	BLK	25.0594	-1.35526	0.30477	-4.44684	8.71433e-06	2.12075e-05
BLM	BLM	54.1465	2.48748	0.193952	12.8253	1.18362e-37	2.14781e-35
BMP4	BMP4	133.511	1.28783	0.235553	5.46726	4.57035e-08	1.48063e-07
BMP5	BMP5	44.6241	-2.83665	0.397996	-7.12734	1.02331e-12	5.7866e-12
BMP8B	BMP8B	51.8816	1.03937	0.195491	5.31669	1.05672e-07	3.27425e-07
BMX	BMX	17.7487	-1.20769	0.263807	-4.57792	4.69617e-06	1.1859e-05
BRCA1	BRCA1	155.486	1.36086	0.164491	8.27313	1.30492e-16	1.16236e-15
BRCA2	BRCA2	60.97	1.4016	0.180839	7.75056	9.14869e-15	6.52345e-14
ZFP36L1	ZFP36L1	5130.42	-1.05254	0.103332	-10.186	2.2904e-24	5.17038e-23
KLF9	KLF9	2037.61	-1.02065	0.181028	-5.6381	1.71941e-08	5.8305e-08
BUB1	BUB1	131.609	2.89109	0.293716	9.84312	7.33971e-23	1.3778e-21
BUB1B	BUB1B	115.399	3.16654	0.285636	11.0859	1.46823e-28	6.09424e-27
SERPING1	SERPING1	35371.8	-1.63575	0.149528	-10.9394	7.46958e-28	2.75324e-26
C1QA	C1QA	1341.87	-1.17274	0.196586	-5.96553	2.43846e-09	9.19637e-09
C1QB	C1QB	1182.83	-1.18785	0.204619	-5.80519	6.42946e-09	2.30153e-08
C1QC	C1QC	1561.11	-1.16496	0.196768	-5.92047	3.21018e-09	1.19571e-08
C1R	C1R	26807.5	-2.10804	0.181342	-11.6247	3.08796e-31	1.87584e-29
C1S	C1S	37954.6	-1.57918	0.170459	-9.26428	1.96389e-20	2.77137e-19
C3	C3	158461	-1.02547	0.153508	-6.68022	2.38579e-11	1.14547e-10
C4B	C4B	37886.9	-1.00944	0.159287	-6.33723	2.33934e-10	9.92536e-10
C4BPA	C4BPA	16284.9	-1.24143	0.212843	-5.83259	5.45722e-09	1.97246e-08
C6	C6	7734.95	-2.2152	0.232103	-9.54404	1.3737e-21	2.22464e-20
C7	C7	3079.01	-3.40948	0.339291	-10.0488	9.2982e-24	1.91289e-22
C8A	C8A	7541.78	-2.16529	0.196731	-11.0064	3.56013e-28	1.41545e-26
C8B	C8B	7899.55	-1.67357	0.186599	-8.96876	2.99873e-19	3.58782e-18
C9	C9	17445	-2.90778	0.330083	-8.80926	1.25977e-18	1.41514e-17
DAGLA	DAGLA	90.8542	1.66478	0.212431	7.83679	4.62225e-15	3.41636e-14
MPPED1	MPPED1	292.362	-1.47828	0.283411	-5.21605	1.82784e-07	5.50803e-07
CA2	CA2	1247.16	-1.59574	0.199308	-8.00638	1.18134e-15	9.34117e-15
CA3	CA3	16.1196	-1.06255	0.255554	-4.15784	3.21276e-05	7.20999e-05
CA5A	CA5A	424.373	-1.2993	0.222904	-5.82896	5.57739e-09	2.01384e-08
CA9	CA9	81.9743	1.76899	0.380304	4.65152	3.29492e-06	8.47163e-06
CA12	CA12	244.625	4.24237	0.401741	10.56	4.56816e-26	1.31955e-24
CAD	CAD	483.215	1.05105	0.12397	8.47826	2.28596e-17	2.2131e-16
CAMK2B	CAMK2B	117.987	-2.1258	0.327083	-6.49928	8.07068e-11	3.64494e-10
CAPG	CAPG	253.187	1.29836	0.247817	5.23918	1.61291e-07	4.89162e-07
CAT	CAT	9277.46	-1.45997	0.161311	-9.05066	1.42107e-19	1.78682e-18
CBFA2T3	CBFA2T3	96.672	-2.03863	0.217012	-9.39412	5.76988e-21	8.74378e-20
SERPINA6	SERPINA6	6029.62	-1.11529	0.173347	-6.4339	1.24371e-10	5.49252e-10
CBLN1	CBLN1	23.9304	1.14233	0.331115	3.44994	0.000560704	0.00105887
CBS	CBS	2588.92	-1.29937	0.18448	-7.04342	1.87583e-12	1.02989e-11
CCNA2	CCNA2	168.864	2.03452	0.163423	12.4494	1.40854e-35	1.7336e-33
CCNB1	CCNB1	266.541	2.75933	0.230517	11.9702	5.09083e-33	4.11746e-31
CCNE1	CCNE1	67.8175	3.12536	0.253302	12.3384	5.62331e-35	6.36738e-33
CCNF	CCNF	92.1054	2.1154	0.179127	11.8095	3.48632e-32	2.48784e-30
CD1D	CD1D	177.845	-1.69416	0.190996	-8.87012	7.30654e-19	8.36705e-18
CD4	CD4	1109.9	-1.9017	0.18439	-10.3134	6.12787e-25	1.49284e-23
CD5L	CD5L	546.159	-3.26451	0.336597	-9.69858	3.05728e-22	5.3226e-21
CD14	CD14	5397.09	-2.20969	0.183279	-12.0564	1.79458e-33	1.58753e-31
CD34	CD34	326.221	1.03477	0.177067	5.84397	5.09721e-09	1.84847e-08
ENTPD2	ENTPD2	46.3179	1.03925	0.22597	4.59904	4.24436e-06	1.07738e-05
CD69	CD69	102.687	-1.54304	0.232181	-6.64583	3.01515e-11	1.42778e-10
CD81	CD81	5072.94	-1.50749	0.144904	-10.4034	2.39337e-25	6.23864e-24
CDA	CDA	331.489	-1.14951	0.255426	-4.50037	6.78347e-06	1.67358e-05
CDK1	CDK1	204.028	2.9563	0.261015	11.3261	9.7393e-30	4.6571e-28
CDC6	CDC6	197.592	2.60245	0.246289	10.5667	4.25328e-26	1.2387e-24
CDC20	CDC20	187.315	3.24395	0.297719	10.896	1.20389e-27	4.32482e-26
CDC25A	CDC25A	66.5027	2.31668	0.231045	10.0269	1.16068e-23	2.36377e-22
CDC25B	CDC25B	600.49	1.10548	0.122853	8.99842	2.28988e-19	2.78444e-18
CDC25C	CDC25C	55.9144	2.79578	0.254692	10.9771	4.92481e-28	1.91721e-26
CDKN2A	CDKN2A	180.225	2.39684	0.238537	10.0481	9.36701e-24	1.92425e-22
CDKN2C	CDKN2C	207.627	1.78007	0.175456	10.1454	3.47348e-24	7.63411e-23
CDKN3	CDKN3	110.994	3.18971	0.250576	12.7295	4.0542e-37	6.67245e-35
CDO1	CDO1	3287.42	-1.14254	0.179011	-6.38252	1.742e-10	7.54475e-10
CDS1	CDS1	93.8808	1.60533	0.283045	5.67164	1.41438e-08	4.86137e-08
CLGN	CLGN	264.794	2.33683	0.290781	8.03642	9.2505e-16	7.44175e-15
CEBPD	CEBPD	3690.64	-1.29529	0.199222	-6.50175	7.93899e-11	3.59234e-10
CENPA	CENPA	42.0362	3.17993	0.317797	10.0062	1.43202e-23	2.89141e-22
CENPE	CENPE	113.733	2.98473	0.236408	12.6253	1.53087e-36	2.30509e-34
CENPF	CENPF	465.364	3.67352	0.276878	13.2676	3.566e-40	9.70639e-38
CETP	CETP	191.52	-2.79616	0.208697	-13.3981	6.19932e-41	1.9075e-38
CFTR	CFTR	223.381	-2.75079	0.433547	-6.34486	2.22622e-10	9.48238e-10
CHEK1	CHEK1	113.961	1.50877	0.174125	8.66489	4.51967e-18	4.74566e-17
CHML	CHML	343.612	2.30292	0.172654	13.3383	1.38559e-40	4.08575e-38
CHRM3	CHRM3	49.4455	2.11636	0.287349	7.3651	1.77017e-13	1.09987e-12
CKB	CKB	375.793	1.03355	0.24453	4.2267	2.37149e-05	5.42788e-05
CISH	CISH	496.354	-1.08797	0.205376	-5.29745	1.17433e-07	3.61729e-07
CKMT2	CKMT2	78.6894	1.06964	0.187972	5.69046	1.26701e-08	4.37931e-08
CKS2	CKS2	215.297	1.38891	0.156474	8.87625	6.915e-19	7.95085e-18
CLU	CLU	50082.2	-1.08742	0.139952	-7.76996	7.85081e-15	5.6537e-14
CCR1	CCR1	107.064	-1.00942	0.187592	-5.38091	7.41106e-08	2.34405e-07
CCR6	CCR6	51.7096	2.07095	0.282457	7.33191	2.26894e-13	1.38844e-12
CNGA1	CNGA1	312.306	-1.3302	0.229074	-5.80685	6.36604e-09	2.28056e-08
PLK3	PLK3	170.387	-1.33728	0.162018	-8.25392	1.53286e-16	1.35263e-15
COL4A1	COL4A1	2045.29	1.04023	0.178682	5.82167	5.82634e-09	2.09677e-08
COL4A5	COL4A5	205.822	1.2988	0.293186	4.42995	9.42536e-06	2.27929e-05
COL5A2	COL5A2	813.615	1.14852	0.214175	5.36253	8.20659e-08	2.57953e-07
COL7A1	COL7A1	166.327	1.09288	0.258494	4.22788	2.35904e-05	5.40202e-05
COL9A2	COL9A2	77.1149	1.68847	0.259871	6.49733	8.17582e-11	3.69125e-10
COL15A1	COL15A1	167.557	2.20338	0.269611	8.17242	3.02257e-16	2.56177e-15
COMT	COMT	2621.25	-1.02745	0.154711	-6.64112	3.11303e-11	1.47069e-10
KLF6	KLF6	3119.2	-1.05912	0.160259	-6.60882	3.87394e-11	1.81562e-10
SLC31A2	SLC31A2	125.861	-1.06225	0.118666	-8.9516	3.50381e-19	4.16048e-18
COX7A1	COX7A1	27.2072	-1.27791	0.18026	-7.08924	1.34847e-12	7.51132e-12
CP	CP	27969.3	-1.3337	0.161607	-8.25276	1.54784e-16	1.36329e-15
CPB2	CPB2	10952	-1.3832	0.144051	-9.60215	7.82905e-22	1.29909e-20
CPD	CPD	2618.51	1.16298	0.120256	9.67086	4.00986e-22	6.87946e-21
CPN2	CPN2	4701.14	-1.14738	0.151981	-7.54952	4.36851e-14	2.90837e-13
CPS1	CPS1	41082.8	-1.67775	0.268814	-6.24132	4.33904e-10	1.79052e-09
CPT2	CPT2	1252.7	-1.30983	0.124601	-10.5122	7.58979e-26	2.10639e-24
CR1	CR1	54.9345	-1.58968	0.271698	-5.85091	4.88898e-09	1.77856e-08
CRHBP	CRHBP	686.449	-3.94322	0.365936	-10.7757	4.48418e-27	1.5184e-25
CRP	CRP	29107.3	-1.25741	0.422334	-2.97728	0.00290821	0.00494865
CSPG4	CSPG4	97.4535	1.13029	0.198563	5.69236	1.25294e-08	4.33173e-08
CTF1	CTF1	15.6588	-1.50551	0.215279	-6.9933	2.68504e-12	1.44998e-11
CTH	CTH	2033.88	-1.86125	0.237189	-7.84713	4.25676e-15	3.15611e-14
CTNND2	CTNND2	116.105	2.01935	0.371925	5.42945	5.65286e-08	1.81307e-07
CTSO	CTSO	1147.76	-1.28875	0.141894	-9.08249	1.06119e-19	1.35806e-18
CTSW	CTSW	42.6835	-1.03017	0.232057	-4.43927	9.02629e-06	2.19102e-05
CYB5A	CYB5A	7305.51	-1.26816	0.135992	-9.32529	1.10684e-20	1.60844e-19
CYP1A1	CYP1A1	532.777	-2.31501	0.380324	-6.08694	1.15089e-09	4.51113e-09
CYP1A2	CYP1A2	5769.69	-5.44568	0.427564	-12.7365	3.705e-37	6.16949e-35
CYP2A6	CYP2A6	11830.8	-2.05867	0.39329	-5.23447	1.65455e-07	5.01253e-07
CYP2A7	CYP2A7	1361.4	-2.47266	0.407984	-6.06067	1.35557e-09	5.2769e-09
CYP2A13	CYP2A13	22.5079	-1.03111	0.361257	-2.85421	0.00431436	0.00716479
CYP2B6	CYP2B6	3582.86	-2.62676	0.303726	-8.64845	5.22023e-18	5.45695e-17
CYP2C19	CYP2C19	565.661	-2.21576	0.234138	-9.46348	2.97861e-21	4.66879e-20
CYP2C8	CYP2C8	17058.6	-2.89515	0.299689	-9.66052	4.43589e-22	7.5759e-21
CYP2C9	CYP2C9	14643	-2.46366	0.277124	-8.8901	6.10561e-19	7.07191e-18
CYP2C18	CYP2C18	1601.51	-1.14504	0.186034	-6.15497	7.509e-10	3.0151e-09
CYP2D7	CYP2D7	1743.27	-1.55446	0.258651	-6.0099	1.85637e-09	7.1033e-09
CYP2D6	CYP2D6	12569.7	-1.47535	0.230386	-6.40381	1.51549e-10	6.61434e-10
CYP2E1	CYP2E1	68884.2	-2.26853	0.371827	-6.10102	1.05391e-09	4.15285e-09
CYP2J2	CYP2J2	1621.22	-1.41203	0.157196	-8.98259	2.64465e-19	3.19389e-18
CYP3A4	CYP3A4	27979.3	-2.34323	0.413606	-5.66537	1.4671e-08	5.02914e-08
CYP4A11	CYP4A11	10310.1	-2.44503	0.278821	-8.76919	1.79963e-18	1.98071e-17
CYP8B1	CYP8B1	5191.75	-2.02954	0.315199	-6.43893	1.2032e-10	5.32524e-10
CYP17A1	CYP17A1	302.163	2.66527	0.353762	7.53408	4.91801e-14	3.25582e-13
CYP26A1	CYP26A1	273.857	-4.09791	0.401699	-10.2015	1.95328e-24	4.45198e-23
CYP27A1	CYP27A1	7175.85	-1.12687	0.146912	-7.67036	1.7151e-14	1.19408e-13
DACH1	DACH1	36.4202	-2.59832	0.228696	-11.3614	6.50631e-30	3.18651e-28
DAO	DAO	1022.96	-1.20676	0.232082	-5.19972	1.99588e-07	5.98256e-07
DBH	DBH	360.802	-1.8083	0.194505	-9.29695	1.44533e-20	2.07056e-19
DBN1	DBN1	338.969	1.35259	0.235266	5.74922	8.9654e-09	3.14489e-08
DCN	DCN	3372.51	-2.73337	0.352812	-7.74741	9.37893e-15	6.67753e-14
DDB2	DDB2	347.492	-1.09869	0.114046	-9.63372	5.76082e-22	9.70698e-21
GADD45A	GADD45A	1790.94	-1.61771	0.15073	-10.7325	7.1656e-27	2.30504e-25
DDT	DDT	2625.32	-1.12607	0.14739	-7.64011	2.17032e-14	1.49483e-13
DDX11	DDX11	234.582	1.42066	0.161442	8.79979	1.37067e-18	1.53243e-17
DECR1	DECR1	3489.7	-1.01635	0.127434	-7.97555	1.51708e-15	1.18699e-14
CFD	CFD	121.299	-1.50025	0.204256	-7.34495	2.05838e-13	1.26892e-12
DHODH	DHODH	1189.99	-1.84333	0.184802	-9.97465	1.96797e-23	3.92319e-22
NQO1	NQO1	1420.94	2.95769	0.430763	6.86617	6.59499e-12	3.42552e-11
DLG2	DLG2	44.538	-1.33746	0.172938	-7.73372	1.04448e-14	7.41029e-14
DLG4	DLG4	598.195	-1.07384	0.106139	-10.1174	4.62761e-24	9.98464e-23
SARDH	SARDH	1712.87	-1.52823	0.136363	-11.2071	3.76507e-29	1.67581e-27
DNASE1L3	DNASE1L3	869.48	-3.19016	0.24866	-12.8294	1.12249e-37	2.09049e-35
DYNC1I1	DYNC1I1	45.8973	2.18824	0.337506	6.48356	8.95825e-11	4.02269e-10
DNMT1	DNMT1	553.062	1.20865	0.118466	10.2025	1.93288e-24	4.41258e-23
DNMT3A	DNMT3A	443.955	1.20194	0.12462	9.64481	5.1709e-22	8.77565e-21
DNMT3B	DNMT3B	64.2547	1.56591	0.155257	10.0859	6.37858e-24	1.34349e-22
DPT	DPT	254.37	-3.80656	0.385936	-9.8632	6.01049e-23	1.13581e-21
DPYS	DPYS	5426.92	-1.39868	0.198452	-7.04795	1.81569e-12	9.98807e-12
DRD4	DRD4	23.3908	1.20687	0.249559	4.83603	1.32456e-06	3.58673e-06
ARID3A	ARID3A	348.167	2.3892	0.243601	9.80782	1.0419e-22	1.92772e-21
RCAN1	RCAN1	1582.32	-2.14458	0.155468	-13.7944	2.75386e-43	1.34407e-40
TSC22D3	TSC22D3	1206.09	-1.02023	0.219404	-4.65001	3.31927e-06	8.52803e-06
SLC26A2	SLC26A2	160.114	1.59226	0.135365	11.7627	6.07306e-32	4.06691e-30
DTNA	DTNA	220.273	1.93791	0.240927	8.04354	8.728e-16	7.05115e-15
DTX1	DTX1	296.956	-1.50566	0.276304	-5.44931	5.05662e-08	1.63066e-07
DTYMK	DTYMK	289.562	1.20833	0.114773	10.5281	6.41449e-26	1.81581e-24
ECM2	ECM2	607.681	-1.34159	0.17529	-7.65356	1.95493e-14	1.35174e-13
DUSP1	DUSP1	5845.76	-2.0642	0.19859	-10.3943	2.63222e-25	6.84861e-24
DUSP2	DUSP2	84.5065	-1.42194	0.220555	-6.44709	1.14016e-10	5.05411e-10
DUSP6	DUSP6	1904.13	-1.08798	0.16147	-6.73797	1.60613e-11	7.87976e-11
DUSP9	DUSP9	561.497	5.86319	0.356922	16.4271	1.22375e-60	8.66048e-57
E2F1	E2F1	205.14	2.89673	0.264384	10.9565	6.18187e-28	2.33329e-26
E2F2	E2F2	31.5909	2.94265	0.258358	11.3898	4.70103e-30	2.35118e-28
E2F3	E2F3	286.821	1.23906	0.110102	11.2538	2.21765e-29	1.00604e-27
E2F5	E2F5	99.0278	1.25808	0.146625	8.58026	9.46568e-18	9.53575e-17
EBF1	EBF1	51.462	1.4644	0.215579	6.79287	1.09926e-11	5.52914e-11
ECHS1	ECHS1	8667.31	-1.58774	0.126071	-12.594	2.27864e-36	3.25777e-34
ECM1	ECM1	555.973	-3.09143	0.221817	-13.9369	3.7816e-44	2.05865e-41
ECT2	ECT2	250.224	2.68904	0.202331	13.2903	2.63535e-40	7.46014e-38
EDN1	EDN1	66.9192	-1.00386	0.209262	-4.79712	1.60962e-06	4.3157e-06
EDNRB	EDNRB	847.317	-1.38192	0.170929	-8.0848	6.22679e-16	5.09445e-15
EEF1A2	EEF1A2	308.828	3.31658	0.485698	6.82848	8.58168e-12	4.36611e-11
EFNA3	EFNA3	40.3385	1.81339	0.220407	8.22747	1.91213e-16	1.66652e-15
EFNA4	EFNA4	78.82	1.07448	0.126452	8.49715	1.94299e-17	1.90187e-16
EFNB3	EFNB3	21.5045	-2.44631	0.275328	-8.88508	6.38726e-19	7.356e-18
CELSR3	CELSR3	119.173	2.27201	0.276912	8.20481	2.30965e-16	1.99699e-15
EGR1	EGR1	2910.72	-2.63215	0.22915	-11.4866	1.54091e-30	8.29281e-29
EGR2	EGR2	84.3014	-2.23804	0.217622	-10.2841	8.31459e-25	1.99128e-23
EGR3	EGR3	48.1887	-2.53163	0.22044	-11.4844	1.57984e-30	8.43811e-29
EHHADH	EHHADH	5421.23	-1.56144	0.181784	-8.58955	8.73121e-18	8.84621e-17
EPHA2	EPHA2	569.851	-1.8134	0.184791	-9.81324	9.87494e-23	1.83425e-21
ELN	ELN	259.895	-1.26163	0.241226	-5.23009	1.6943e-07	5.12417e-07
ADGRE1	ADGRE1	20.6004	-2.03581	0.24041	-8.46807	2.49493e-17	2.40553e-16
ENG	ENG	1023.15	-1.17434	0.181969	-6.45355	1.09263e-10	4.85712e-10
ENO3	ENO3	923.294	-1.9909	0.216966	-9.17609	4.47044e-20	6.00328e-19
ENPEP	ENPEP	1089.08	-1.16223	0.159669	-7.27899	3.3633e-13	2.01286e-12
STOM	STOM	5133.12	-1.12225	0.141634	-7.92361	2.30705e-15	1.7689e-14
EPHA3	EPHA3	111.061	-1.67274	0.233751	-7.15606	8.30302e-13	4.73875e-12
EPHB1	EPHB1	31.1019	-1.57847	0.254537	-6.20133	5.59874e-10	2.28502e-09
EPHB2	EPHB2	72.8197	1.23278	0.321873	3.83003	0.000128128	0.000265561
EPHX2	EPHX2	2752.57	-1.67813	0.174436	-9.6203	6.56393e-22	1.0943e-20
EPRS1	EPRS1	1327.69	1.07884	0.0910174	11.8531	2.07358e-32	1.53662e-30
ERG	ERG	181.655	-1.23447	0.149407	-8.26248	1.42682e-16	1.26299e-15
ERV3-1	ERV3-1	93.7634	1.01776	0.151883	6.70094	2.07088e-11	9.99019e-11
ESR1	ESR1	342.507	-2.64194	0.237102	-11.1426	7.78117e-29	3.30735e-27
ESRRG	ESRRG	38.8669	-1.16446	0.341954	-3.40532	0.000660859	0.0012345
ETFDH	ETFDH	1587.5	-1.65635	0.1376	-12.0374	2.25859e-33	1.97334e-31
ETS2	ETS2	4934.6	-1.66284	0.139121	-11.9525	6.29703e-33	5.02888e-31
ETV4	ETV4	191.402	2.53864	0.285032	8.90653	5.26563e-19	6.1544e-18
EZH2	EZH2	213.072	2.14246	0.153073	13.9963	1.64105e-44	9.29099e-42
F2	F2	21682.3	-1.24559	0.1496	-8.32613	8.35311e-17	7.63759e-16
F2RL2	F2RL2	26.8398	-1.14207	0.266959	-4.27807	1.88523e-05	4.37291e-05
F8	F8	318.118	-1.13603	0.156889	-7.24097	4.45486e-13	2.63054e-12
F9	F9	6595.91	-1.92938	0.258964	-7.45038	9.30732e-14	5.969e-13
F11	F11	3046.48	-1.57517	0.190076	-8.28703	1.16108e-16	1.03815e-15
F12	F12	6025.7	-1.31185	0.191655	-6.84486	7.65522e-12	3.92437e-11
F13A1	F13A1	93.8369	1.67541	0.263973	6.34689	2.19705e-10	9.37782e-10
FABP1	FABP1	19454.1	-1.57716	0.217365	-7.25582	3.99223e-13	2.36923e-12
FABP5	FABP5	200.083	1.8936	0.214592	8.82419	1.10254e-18	1.24843e-17
FANCD2	FANCD2	119.719	2.24269	0.190007	11.8032	3.75619e-32	2.65826e-30
FANCE	FANCE	43.2154	1.77145	0.155405	11.399	4.23064e-30	2.12342e-28
ACSL1	ACSL1	13682.3	-1.57677	0.180712	-8.72532	2.65426e-18	2.8766e-17
ACSL4	ACSL4	3686.6	3.22168	0.263075	12.2463	1.75911e-34	1.81741e-32
FAH	FAH	2287.79	-1.23224	0.136949	-8.9978	2.30296e-19	2.79795e-18
FANCG	FANCG	116.731	1.18208	0.12931	9.14141	6.16457e-20	8.10827e-19
FAP	FAP	28.6212	1.27114	0.298794	4.25423	2.09767e-05	4.83242e-05
FBLN1	FBLN1	584.866	1.12494	0.302739	3.71587	0.000202508	0.000408828
FASN	FASN	9325.67	1.04417	0.165416	6.31235	2.74824e-10	1.15839e-09
FBLN2	FBLN2	204.365	-1.39272	0.243313	-5.72399	1.04053e-08	3.6275e-08
FBP1	FBP1	9618.26	-2.44465	0.22998	-10.6298	2.1652e-26	6.57644e-25
FCER1A	FCER1A	21.2341	-1.07574	0.292985	-3.67166	0.000240981	0.000481419
FCGR2B	FCGR2B	235.01	-2.33687	0.256491	-9.11093	8.16767e-20	1.05866e-18
FCGR3A	FCGR3A	738.071	-1.12301	0.199465	-5.63013	1.80074e-08	6.09024e-08
FCGR3B	FCGR3B	33.6734	-1.20402	0.270506	-4.45097	8.54813e-06	2.08137e-05
FCGRT	FCGRT	3735.74	-1.12949	0.0974356	-11.5921	4.5176e-31	2.68664e-29
FCN1	FCN1	56.9884	-1.12376	0.209602	-5.36141	8.25737e-08	2.59376e-07
FCN2	FCN2	654.021	-4.85551	0.359357	-13.5117	1.33472e-41	4.7229e-39
FDPS	FDPS	1473.71	1.25182	0.137087	9.13162	6.74808e-20	8.81924e-19
FEN1	FEN1	294.227	1.67673	0.139555	12.0149	2.96816e-33	2.5308e-31
FGA	FGA	202491	-1.70424	0.211122	-8.07232	6.89759e-16	5.62053e-15
FGB	FGB	199874	-1.98942	0.223392	-8.90552	5.31347e-19	6.20007e-18
FGD1	FGD1	69.2571	1.03168	0.142094	7.2606	3.85389e-13	2.28905e-12
FGF12	FGF12	55.5233	2.56211	0.302145	8.47972	2.25733e-17	2.19138e-16
FGF13	FGF13	63.2599	1.51557	0.239103	6.33856	2.31926e-10	9.85197e-10
FGG	FGG	122791	-1.87856	0.207561	-9.05063	1.42148e-19	1.78682e-18
FGL1	FGL1	23819.6	-1.66251	0.216038	-7.69547	1.40976e-14	9.87812e-14
FOXF1	FOXF1	67.2327	-1.77796	0.226304	-7.85648	3.95064e-15	2.9423e-14
FOXM1	FOXM1	232.177	2.60691	0.197682	13.1874	1.03714e-39	2.62137e-37
FOXD2	FOXD2	27.4724	1.50793	0.23723	6.35641	2.06518e-10	8.85775e-10
FOXO1	FOXO1	671.811	-1.52356	0.164121	-9.28317	1.64506e-20	2.3472e-19
FLNC	FLNC	219.226	2.7567	0.366828	7.51495	5.69306e-14	3.72881e-13
FMO1	FMO1	64.7768	1.29987	0.357418	3.63682	0.000276021	0.000546789
FMO2	FMO2	98.8466	-1.67077	0.264182	-6.32433	2.54336e-10	1.07491e-09
FMO3	FMO3	7886.2	-1.40692	0.231628	-6.07405	1.24725e-09	4.874e-09
FOLH1	FOLH1	450.341	-1.52228	0.178722	-8.51762	1.62859e-17	1.60188e-16
FOLR2	FOLR2	168.657	-1.04939	0.18646	-5.62794	1.82377e-08	6.16519e-08
FOS	FOS	4057.66	-3.49707	0.244553	-14.2999	2.19205e-46	1.72368e-43
FOSB	FOSB	928.152	-3.94604	0.312825	-12.6142	1.76317e-36	2.59957e-34
FPR1	FPR1	44.5106	-1.70156	0.266102	-6.39439	1.61188e-10	7.0005e-10
FXN	FXN	343.73	-1.21485	0.0981027	-12.3835	3.21176e-35	3.75696e-33
CENPI	CENPI	59.0172	3.06524	0.263216	11.6453	2.42367e-31	1.49802e-29
FUT1	FUT1	42.3651	1.33933	0.200718	6.67268	2.51173e-11	1.20186e-10
FYN	FYN	411.988	-1.48351	0.130497	-11.3682	6.0242e-30	2.97096e-28
G6PC1	G6PC1	10170.1	-1.43956	0.250321	-5.75087	8.87876e-09	3.11836e-08
G6PD	G6PD	473.571	2.60769	0.21193	12.3045	8.56657e-35	9.47276e-33
GABRD	GABRD	20.4172	2.29769	0.284453	8.07756	6.60775e-16	5.39366e-15
GABRE	GABRE	295.777	1.53581	0.23967	6.408	1.47446e-10	6.44715e-10
B4GALNT1	B4GALNT1	95.6233	3.10577	0.297629	10.435	1.71548e-25	4.57267e-24
GAMT	GAMT	4201.45	-1.25609	0.141369	-8.88517	6.38228e-19	7.356e-18
GAS1	GAS1	50.4174	-1.90864	0.275849	-6.91913	4.54412e-12	2.39633e-11
GAS6	GAS6	784.192	-1.02264	0.211823	-4.82779	1.38059e-06	3.72846e-06
GATM	GATM	25508.8	-1.14293	0.178732	-6.39468	1.60879e-10	6.98922e-10
GBA1	GBA1	1062.12	1.38013	0.124868	11.0527	2.12649e-28	8.72414e-27
GC	GC	50603.7	-1.22885	0.159048	-7.72629	1.10723e-14	7.83587e-14
GCDH	GCDH	1305.37	-1.78613	0.150756	-11.8478	2.20813e-32	1.62781e-30
GCGR	GCGR	984.698	-2.02223	0.330547	-6.11782	9.48641e-10	3.75898e-09
GCH1	GCH1	1045.9	-1.76206	0.143417	-12.2863	1.0736e-34	1.1689e-32
GCHFR	GCHFR	374.643	-1.10301	0.130666	-8.44142	3.13502e-17	2.98206e-16
GCKR	GCKR	1474.94	-1.41831	0.173651	-8.16763	3.14518e-16	2.66249e-15
NR6A1	NR6A1	131.432	1.06263	0.167227	6.35439	2.09258e-10	8.96712e-10
GCSH	GCSH	1151.96	-1.04904	0.110466	-9.49652	2.17012e-21	3.4551e-20
GDF2	GDF2	254.597	-5.50977	0.502887	-10.9563	6.19976e-28	2.33381e-26
GEM	GEM	207.4	-1.57799	0.230614	-6.84256	7.77887e-12	3.97912e-11
GFRA2	GFRA2	32.9598	-1.14804	0.197116	-5.82417	5.7397e-09	2.06769e-08
GGT5	GGT5	489.316	-2.60573	0.217621	-11.9737	4.88157e-33	3.97091e-31
GHR	GHR	2055.37	-2.0128	0.231197	-8.70599	3.14802e-18	3.3781e-17
GJB2	GJB2	607.615	-1.32909	0.173968	-7.63983	2.17512e-14	1.49741e-13
GK	GK	1323.55	-1.04746	0.152382	-6.87393	6.2459e-12	3.25376e-11
GPC3	GPC3	7176.34	4.11701	0.373535	11.0218	3.00089e-28	1.20116e-26
GLS	GLS	820.652	1.1002	0.130313	8.44272	3.10029e-17	2.953e-16
GLRX	GLRX	1098.65	-1.101	0.155052	-7.10088	1.23968e-12	6.94636e-12
GLUD2	GLUD2	186.289	1.0473	0.184058	5.69005	1.27006e-08	4.38769e-08
GNA12	GNA12	495.282	1.01413	0.110045	9.21556	3.09645e-20	4.2386e-19
GNAO1	GNAO1	306.275	-1.9267	0.273788	-7.03719	1.96162e-12	1.0749e-11
GNAZ	GNAZ	143.286	3.05572	0.245504	12.4467	1.45754e-35	1.76326e-33
GOT1	GOT1	4226.11	-1.26876	0.159811	-7.93913	2.0361e-15	1.57395e-14
GOT2	GOT2	5633.2	-1.44236	0.135599	-10.637	2.00559e-26	6.10474e-25
SFN	SFN	191.547	3.85971	0.398813	9.678	3.73971e-22	6.46298e-21
GPD1	GPD1	1711.04	-1.65825	0.248018	-6.68598	2.29383e-11	1.10207e-10
GPD2	GPD2	228.617	1.09865	0.117197	9.37434	6.96085e-21	1.04479e-19
GPM6A	GPM6A	119.58	-3.30864	0.341046	-9.70144	2.97285e-22	5.18837e-21
NPBWR1	NPBWR1	94.665	-1.19498	0.374541	-3.19051	0.00142024	0.00253238
GPR17	GPR17	28.3589	-1.01447	0.25659	-3.95365	7.69666e-05	0.000164188
MCHR1	MCHR1	35.4029	1.06039	0.236317	4.48714	7.21847e-06	1.77317e-05
GPR35	GPR35	36.8952	2.12075	0.277767	7.63501	2.25805e-14	1.54998e-13
GPT	GPT	1574.69	-1.77356	0.205283	-8.63957	5.64226e-18	5.86778e-17
GPX7	GPX7	101.206	1.34541	0.212615	6.32788	2.48546e-10	1.05201e-09
GRIN2B	GRIN2B	21.6957	-1.34084	0.323993	-4.1385	3.49578e-05	7.80923e-05
CXCL2	CXCL2	2002.6	-2.73203	0.254503	-10.7348	6.99062e-27	2.25388e-25
CXCL3	CXCL3	27.3394	-1.18964	0.27749	-4.28714	1.8099e-05	4.20853e-05
GSTA1	GSTA1	15117.7	-1.3483	0.245986	-5.4812	4.22439e-08	1.37421e-07
GSTA2	GSTA2	3300.46	-1.45139	0.321658	-4.51222	6.41533e-06	1.58746e-05
GSTM1	GSTM1	1310.56	-1.96615	0.454681	-4.32424	1.53055e-05	3.59381e-05
GSTM2	GSTM2	284.265	-1.27089	0.217708	-5.83758	5.29633e-09	1.91675e-08
GSTZ1	GSTZ1	969.67	-2.12251	0.210699	-10.0737	7.22311e-24	1.50347e-22
GUCY2C	GUCY2C	75.8767	2.85593	0.310956	9.18437	4.13954e-20	5.5801e-19
GYS2	GYS2	1739.61	-2.21708	0.282934	-7.83605	4.64925e-15	3.43411e-14
GZMH	GZMH	35.9869	-1.1892	0.197531	-6.02032	1.74074e-09	6.68796e-09
GUCY2D	GUCY2D	31.6583	1.96217	0.281304	6.97527	3.05295e-12	1.63866e-11
GZMK	GZMK	71.8758	-1.35444	0.247472	-5.47309	4.42262e-08	1.43573e-07
GZMM	GZMM	24.6524	-1.14137	0.215017	-5.30827	1.1067e-07	3.42088e-07
H2AX	H2AX	365.488	1.27705	0.153823	8.30206	1.02318e-16	9.224e-16
HAGH	HAGH	2575.95	-1.19414	0.145732	-8.19409	2.52497e-16	2.16466e-15
HAS2	HAS2	35.6463	-1.19419	0.393354	-3.03592	0.00239805	0.00413623
HBA1	HBA1	418.779	-2.63888	0.235266	-11.2166	3.38046e-29	1.51895e-27
HBA2	HBA2	460.783	-2.50266	0.224408	-11.1523	6.98081e-29	2.99413e-27
HBB	HBB	597.611	-2.79337	0.274851	-10.1632	2.89389e-24	6.44026e-23
HELLS	HELLS	173.352	2.41741	0.190554	12.6862	7.05451e-37	1.08532e-34
HGD	HGD	6991.99	-1.60213	0.166157	-9.64226	5.3009e-22	8.98551e-21
HGF	HGF	448.267	-2.71588	0.262213	-10.3576	3.8672e-25	9.73182e-24
HGFAC	HGFAC	2758.57	-2.20688	0.334971	-6.58828	4.44942e-11	2.07025e-10
NRG1	NRG1	88.8677	-1.73156	0.353429	-4.89932	9.61709e-07	2.65808e-06
HK2	HK2	212.882	2.37028	0.321859	7.36434	1.78019e-13	1.10513e-12
HK3	HK3	112.859	-1.34973	0.22629	-5.96459	2.45244e-09	9.24664e-09
HMGB2	HMGB2	581.098	1.17647	0.117404	10.0207	1.23654e-23	2.51104e-22
HMGCL	HMGCL	2443.94	-1.5285	0.127451	-11.9928	3.87619e-33	3.26569e-31
HMGCS2	HMGCS2	24555.8	-1.35695	0.191872	-7.07216	1.52543e-12	8.45379e-12
HMGA1	HMGA1	874.669	1.89619	0.169417	11.1924	4.43996e-29	1.95165e-27
HMMR	HMMR	145.672	2.82782	0.250628	11.2829	1.59335e-29	7.49245e-28
NR4A1	NR4A1	1000.92	-2.47097	0.215346	-11.4744	1.77406e-30	9.33457e-29
TLX1	TLX1	33.2603	1.87129	0.285343	6.55803	5.45222e-11	2.5178e-10
HOXA3	HOXA3	46.6136	1.51275	0.302932	4.99368	5.92401e-07	1.67329e-06
HP	HP	385790	-2.45626	0.258234	-9.51178	1.87427e-21	3.00096e-20
HPD	HPD	18639.3	-1.96658	0.339723	-5.78877	7.09036e-09	2.5209e-08
HPR	HPR	34759.9	-2.38103	0.264469	-9.00305	2.19529e-19	2.68095e-18
HPX	HPX	41580.6	-2.36401	0.204248	-11.5742	5.56675e-31	3.22917e-29
HRG	HRG	41403.6	-1.55504	0.283433	-5.48645	4.10094e-08	1.33713e-07
HSD11B1	HSD11B1	5961.91	-1.40128	0.326065	-4.29754	1.72701e-05	4.02373e-05
HSD17B2	HSD17B2	2109.65	-1.50711	0.191528	-7.86885	3.5792e-15	2.68326e-14
IGSF3	IGSF3	233.876	2.6145	0.238837	10.9468	6.88112e-28	2.56304e-26
HTR2B	HTR2B	39.3421	-1.23442	0.235286	-5.24648	1.5503e-07	4.70877e-07
HYAL1	HYAL1	2086.48	-1.047	0.132052	-7.92867	2.21497e-15	1.70384e-14
IRF8	IRF8	375.045	-1.59847	0.153324	-10.4255	1.897e-25	5.01872e-24
ID1	ID1	1670.42	-2.54104	0.249106	-10.2006	1.96983e-24	4.48042e-23
ID2	ID2	4303.59	-1.52875	0.144717	-10.5637	4.38964e-26	1.27579e-24
ID3	ID3	461.208	-1.32849	0.174347	-7.61982	2.54024e-14	1.73442e-13
ID4	ID4	193.663	-1.60208	0.260236	-6.15624	7.44925e-10	2.99536e-09
CFI	CFI	10274	-1.6066	0.157425	-10.2055	1.87292e-24	4.2826e-23
IGF1	IGF1	1571.27	-1.94263	0.266541	-7.28831	3.13878e-13	1.89209e-12
IGF2	IGF2	17570.7	1.32836	0.437406	3.0369	0.00239028	0.00412334
IGFALS	IGFALS	1283.43	-3.6847	0.312964	-11.7736	5.34189e-32	3.62077e-30
IGFBP1	IGFBP1	14492.9	-1.94827	0.248686	-7.83426	4.71607e-15	3.47482e-14
IGFBP3	IGFBP3	8987.57	-1.96234	0.171233	-11.4601	2.09376e-30	1.08553e-28
IGFBP4	IGFBP4	13438.1	-1.29486	0.156227	-8.28829	1.1489e-16	1.02791e-15
IGFBP6	IGFBP6	62.6117	-1.18535	0.23292	-5.0891	3.59764e-07	1.04647e-06
CCN1	CCN1	1816.25	-2.35565	0.181994	-12.9436	2.55535e-38	4.95458e-36
JCHAIN	JCHAIN	570.379	-2.11636	0.32623	-6.48732	8.73739e-11	3.93349e-10
IHH	IHH	82.873	1.1454	0.23064	4.9662	6.82772e-07	1.91403e-06
IL1B	IL1B	39.4959	-1.5222	0.237927	-6.39775	1.57684e-10	6.85882e-10
IL1RN	IL1RN	925.775	-1.56267	0.200711	-7.78568	6.93389e-15	5.02007e-14
IL2RB	IL2RB	138.519	-1.19632	0.186488	-6.41501	1.40814e-10	6.17817e-10
IL13RA2	IL13RA2	41.5116	-1.01632	0.334607	-3.03734	0.00238675	0.00411826
IL16	IL16	260.641	-1.16926	0.132643	-8.81506	1.19623e-18	1.34804e-17
TNFRSF9	TNFRSF9	23.2823	1.21254	0.296895	4.08406	4.42549e-05	9.75372e-05
ILF2	ILF2	1519.4	1.16203	0.091005	12.7689	2.4473e-37	4.22428e-35
IMPDH1	IMPDH1	169.6	1.11965	0.204715	5.46929	4.51842e-08	1.46481e-07
INCENP	INCENP	230.322	1.46721	0.117737	12.4618	1.20617e-35	1.5108e-33
INHBC	INHBC	2086.56	-1.05606	0.186435	-5.66448	1.47472e-08	5.05158e-08
IRAK1	IRAK1	1009.68	1.39896	0.117131	11.9436	7.01618e-33	5.54788e-31
ITGA6	ITGA6	953.316	1.36364	0.156677	8.70354	3.21685e-18	3.44673e-17
IRF4	IRF4	45.6401	-1.52666	0.294455	-5.1847	2.1636e-07	6.4634e-07
ISLR	ISLR	114.248	-1.50359	0.349302	-4.30455	1.67326e-05	3.90814e-05
ITGA2	ITGA2	182.151	1.9282	0.221853	8.69132	3.5826e-18	3.81264e-17
ITGA9	ITGA9	326.705	-1.7909	0.172362	-10.3904	2.74344e-25	7.11184e-24
ITGAD	ITGAD	41.9306	-1.79951	0.244964	-7.34601	2.04214e-13	1.26e-12
ITIH1	ITIH1	25949	-1.40276	0.177149	-7.91854	2.40314e-15	1.8376e-14
ITIH4	ITIH4	40645.6	-1.9813	0.193053	-10.263	1.03433e-24	2.45224e-23
ITPKA	ITPKA	75.4127	2.08537	0.215602	9.67234	3.95237e-22	6.78905e-21
ITPR3	ITPR3	251.721	1.15763	0.216589	5.3448	9.05152e-08	2.8319e-07
IVD	IVD	2965.9	-1.33305	0.125009	-10.6637	1.50522e-26	4.67212e-25
JUN	JUN	4467.39	-1.61232	0.137822	-11.6986	1.29602e-31	8.22593e-30
JUNB	JUNB	2891.22	-1.72184	0.184862	-9.31417	1.22914e-20	1.78251e-19
JUND	JUND	3331.38	-1.20807	0.1407	-8.58611	8.99637e-18	9.09533e-17
KCND3	KCND3	419.141	-2.14462	0.321912	-6.66213	2.69886e-11	1.28623e-10
KCNJ5	KCNJ5	35.6468	1.78497	0.303492	5.88145	4.067e-09	1.49479e-08
KCNJ8	KCNJ8	651.009	-1.18873	0.172892	-6.87558	6.17378e-12	3.21737e-11
KCNJ11	KCNJ11	38.3772	1.83018	0.266063	6.87875	6.03794e-12	3.14889e-11
KCNJ15	KCNJ15	61.1331	-2.1647	0.249176	-8.68742	3.70772e-18	3.93396e-17
KCNJ16	KCNJ16	57.2385	-2.75001	0.405515	-6.78153	1.18908e-11	5.95338e-11
KCNN2	KCNN2	136.359	-3.00704	0.320638	-9.37829	6.7053e-21	1.0075e-19
KHK	KHK	3157.11	-1.17048	0.143015	-8.18426	2.73981e-16	2.33751e-15
KISS1	KISS1	20.9967	1.5316	0.25009	6.12419	9.1144e-10	3.61866e-09
KLKB1	KLKB1	2688.79	-1.93729	0.180594	-10.7273	7.57528e-27	2.4313e-25
KLRB1	KLRB1	52.7533	-1.54119	0.198704	-7.75618	8.75291e-15	6.25069e-14
KLRD1	KLRD1	57.5661	-1.44901	0.216259	-6.70035	2.07921e-11	1.00236e-10
KIF11	KIF11	149.933	2.44864	0.193773	12.6366	1.32612e-36	2.01826e-34
KIFC1	KIFC1	157.68	3.09714	0.248735	12.4516	1.37138e-35	1.70268e-33
KPNA2	KPNA2	712.724	1.87667	0.161715	11.6048	3.89533e-31	2.33621e-29
AFF3	AFF3	186.768	1.23944	0.21732	5.70331	1.17505e-08	4.07838e-08
LAMA2	LAMA2	177.944	-1.5729	0.288379	-5.45427	4.91734e-08	1.58795e-07
LAMA3	LAMA3	313.578	1.42852	0.258648	5.52301	3.33246e-08	1.09743e-07
LAMA4	LAMA4	318.655	1.15438	0.160661	7.1852	6.71109e-13	3.87235e-12
LAMB3	LAMB3	305.189	1.64469	0.255925	6.42646	1.30608e-10	5.75894e-10
LAMC1	LAMC1	1841.65	1.52105	0.140077	10.8587	1.81385e-27	6.40229e-26
STMN1	STMN1	855.257	1.9869	0.16951	11.7214	9.89945e-32	6.36894e-30
LCAT	LCAT	1262.61	-2.93533	0.198258	-14.8056	1.34777e-49	3.81525e-46
LCN2	LCN2	436.757	2.87526	0.37612	7.64452	2.09721e-14	1.44659e-13
LECT2	LECT2	2023.08	-1.86149	0.278668	-6.67995	2.39031e-11	1.14725e-10
LEPR	LEPR	4006.89	-1.02427	0.241999	-4.23253	2.31072e-05	5.29737e-05
LFNG	LFNG	83.4152	1.10478	0.239455	4.61374	3.95488e-06	1.00769e-05
LGALS4	LGALS4	2010.34	1.50705	0.313407	4.8086	1.5199e-06	4.08286e-06
LIF	LIF	109.407	-1.02567	0.334101	-3.06993	0.00214108	0.00371793
LIFR	LIFR	809.293	-2.44471	0.219532	-11.136	8.37739e-29	3.55011e-27
LIG1	LIG1	348.612	1.01541	0.0965639	10.5154	7.3337e-26	2.05141e-24
LIMK1	LIMK1	202.724	1.32448	0.158522	8.35517	6.53386e-17	6.02478e-16
LIMK2	LIMK2	373.706	1.00751	0.163646	6.15665	7.42992e-10	2.98929e-09
LIPC	LIPC	2325	-1.31606	0.172988	-7.60781	2.78779e-14	1.89704e-13
FADS1	FADS1	1147.11	2.35382	0.297117	7.92219	2.33359e-15	1.78539e-14
LMNB1	LMNB1	404.979	1.82832	0.157104	11.6376	2.65238e-31	1.62519e-29
LOX	LOX	147.374	1.48375	0.243369	6.09671	1.08274e-09	4.25935e-09
LPA	LPA	972.512	-2.49105	0.250811	-9.93201	3.0211e-23	5.89153e-22
LPL	LPL	35.9381	1.99316	0.265768	7.4996	6.40144e-14	4.16388e-13
LRP4	LRP4	55.104	1.45898	0.326998	4.46174	8.12977e-06	1.98534e-05
LTC4S	LTC4S	32.8709	-1.0475	0.203224	-5.15439	2.54452e-07	7.52981e-07
LTK	LTK	64.8151	-2.05066	0.235132	-8.72131	2.75007e-18	2.97133e-17
BCAM	BCAM	2248.87	1.01033	0.184146	5.48654	4.09874e-08	1.33672e-07
LUM	LUM	827.62	-1.1831	0.383305	-3.08659	0.00202469	0.00352476
LY6E	LY6E	3341.8	-2.15446	0.243557	-8.84582	9.08567e-19	1.03625e-17
LYZ	LYZ	5390.09	1.96015	0.312271	6.27708	3.44987e-10	1.43912e-09
TACSTD2	TACSTD2	146.898	-2.90268	0.345833	-8.3933	4.72673e-17	4.41598e-16
EPCAM	EPCAM	828.051	1.51843	0.445586	3.40772	0.000655075	0.00122434
MAD2L1	MAD2L1	102.143	2.15142	0.195727	10.9919	4.17904e-28	1.64764e-26
SMAD6	SMAD6	270.176	-1.59364	0.153148	-10.4058	2.33168e-25	6.1003e-24
MAFG	MAFG	311.824	1.08237	0.142362	7.60293	2.89497e-14	1.96619e-13
MAOB	MAOB	4424.07	-1.03831	0.111136	-9.34272	9.38887e-21	1.38139e-19
MAP1A	MAP1A	36.485	1.39166	0.266583	5.22037	1.78566e-07	5.38551e-07
MAP2	MAP2	368.965	1.37732	0.230961	5.96342	2.47019e-09	9.3086e-09
MAPT	MAPT	61.3475	2.10102	0.281347	7.46772	8.15983e-14	5.2641e-13
MARK1	MARK1	28.274	1.1522	0.270401	4.26109	2.03435e-05	4.69802e-05
MAT1A	MAT1A	16735.1	-1.85583	0.168209	-11.0329	2.6531e-28	1.06986e-26
MBL2	MBL2	3204.94	-1.72967	0.225685	-7.66408	1.80123e-14	1.25096e-13
MCC	MCC	465.251	-1.34049	0.183623	-7.30026	2.87218e-13	1.73508e-12
MCM2	MCM2	243.71	2.42941	0.21465	11.318	1.06847e-29	5.07486e-28
MCM3	MCM3	722.313	1.59038	0.130254	12.2099	2.75333e-34	2.78362e-32
MCM4	MCM4	589.625	2.01952	0.160888	12.5524	3.85847e-36	5.35419e-34
MCM5	MCM5	577.656	1.57731	0.147615	10.6853	1.19229e-26	3.74182e-25
MCM6	MCM6	364.684	1.83213	0.158153	11.5846	4.93481e-31	2.88625e-29
MCM7	MCM7	999.885	1.34712	0.128136	10.5132	7.51067e-26	2.08853e-24
MDFI	MDFI	28.5739	1.64502	0.325163	5.05907	4.21297e-07	1.21175e-06
MDK	MDK	1381.87	2.16207	0.325816	6.63586	3.22619e-11	1.52212e-10
ME1	ME1	445.283	1.54709	0.191294	8.08751	6.08957e-16	4.99084e-15
MEP1B	MEP1B	41.2156	-1.43604	0.373433	-3.8455	0.000120306	0.000250303
MFAP4	MFAP4	409.862	-2.6113	0.330485	-7.90143	2.75725e-15	2.09368e-14
MELTF	MELTF	123.909	1.52632	0.239484	6.37339	1.84892e-10	7.98584e-10
MGMT	MGMT	1389.62	-1.45543	0.125972	-11.5536	7.08217e-31	4.00964e-29
MGST1	MGST1	12930.2	-1.16232	0.140547	-8.26997	1.33995e-16	1.19131e-15
MGST2	MGST2	1484.01	-1.02571	0.102908	-9.96727	2.11965e-23	4.20779e-22
MICB	MICB	71.156	1.21118	0.187392	6.46334	1.02414e-10	4.56555e-10
MKI67	MKI67	466.435	3.00437	0.272588	11.0217	3.00417e-28	1.20116e-26
NR3C2	NR3C2	174.808	-1.3426	0.168486	-7.9686	1.60486e-15	1.25152e-14
MMP9	MMP9	131.492	2.93293	0.336162	8.72476	2.6674e-18	2.88863e-17
MMP11	MMP11	195.502	2.99808	0.280722	10.6799	1.26429e-26	3.95027e-25
ALDH6A1	ALDH6A1	5416.18	-1.95872	0.181212	-10.809	3.12068e-27	1.07209e-25
MPP3	MPP3	35.5523	1.2218	0.250559	4.8763	1.08093e-06	2.96962e-06
MPZ	MPZ	137.276	2.54707	0.261615	9.73592	2.11887e-22	3.76292e-21
MRC1	MRC1	606.944	-1.17214	0.249665	-4.69485	2.66809e-06	6.94704e-06
MSH2	MSH2	292.569	1.53656	0.114297	13.4436	3.35763e-41	1.10521e-38
MSH5	MSH5	98.5591	1.22323	0.156119	7.83525	4.67926e-15	3.45129e-14
MSI1	MSI1	99.192	2.69979	0.376143	7.17757	7.09624e-13	4.0846e-12
MSRA	MSRA	508.561	-1.63148	0.138302	-11.7965	4.06828e-32	2.83657e-30
MST1	MST1	7089.02	-1.13496	0.158898	-7.14271	9.15108e-13	5.19136e-12
MST1R	MST1R	32.9159	1.32833	0.288345	4.60673	4.09059e-06	1.04021e-05
MT1A	MT1A	263.111	-2.27016	0.311583	-7.28589	3.19557e-13	1.92141e-12
MT1E	MT1E	8149.02	-3.03381	0.324831	-9.33966	9.664e-21	1.4204e-19
MT1F	MT1F	2078.84	-2.75068	0.375332	-7.32865	2.32485e-13	1.4202e-12
MT1G	MT1G	12079.4	-3.87999	0.385866	-10.0553	8.70877e-24	1.79685e-22
MT1H	MT1H	860.715	-4.72789	0.388944	-12.1557	5.35111e-34	5.04931e-32
MT1M	MT1M	1015.61	-3.3606	0.394903	-8.50994	1.7402e-17	1.70929e-16
MT1X	MT1X	7197.35	-3.08379	0.315443	-9.77604	1.42682e-22	2.60248e-21
MT2A	MT2A	22412.9	-3.15681	0.273972	-11.5224	1.01769e-30	5.64879e-29
ATP6	ATP6	295591	-1.28603	0.149946	-8.5766	9.77203e-18	9.83737e-17
ATP8	ATP8	123593	-1.20151	0.151504	-7.93057	2.18146e-15	1.67989e-14
COX1	COX1	851875	-1.08603	0.144483	-7.51663	5.62056e-14	3.69329e-13
COX3	COX3	290114	-1.03412	0.138752	-7.453	9.12381e-14	5.85396e-13
CYTB	CYTB	198388	-1.26074	0.159403	-7.90914	2.59173e-15	1.97223e-14
NUDT1	NUDT1	69.516	1.25109	0.152872	8.18393	2.74744e-16	2.34261e-15
MTHFD1	MTHFD1	4733.76	-1.50417	0.157159	-9.57103	1.05849e-21	1.74005e-20
ND1	ND1	165098	-1.10009	0.148051	-7.43044	1.08234e-13	6.86357e-13
ND3	ND3	48143.8	-1.39652	0.159075	-8.77896	1.64995e-18	1.82022e-17
ND4	ND4	488606	-1.16131	0.141114	-8.22959	1.8785e-16	1.63822e-15
ND4L	ND4L	75303.3	-1.0962	0.144304	-7.59642	3.04434e-14	2.05973e-13
ND5	ND5	150831	-1.22346	0.173599	-7.04766	1.81951e-12	1.00052e-11
ND6	ND6	67194.6	-1.42789	0.186948	-7.63793	2.20743e-14	1.5167e-13
MYO1F	MYO1F	249.25	-1.02859	0.159427	-6.45183	1.10506e-10	4.90774e-10
MUC6	MUC6	305.073	-3.20918	0.365251	-8.78623	1.54661e-18	1.71557e-17
MMUT	MMUT	2811.24	-1.23206	0.143231	-8.60191	7.83977e-18	7.98878e-17
MYBL2	MYBL2	257.361	3.19798	0.336369	9.50737	1.95537e-21	3.12021e-20
GADD45B	GADD45B	3210.44	-2.53098	0.202745	-12.4836	9.17514e-36	1.16995e-33
MYO10	MYO10	277.074	-1.69034	0.173188	-9.76016	1.66899e-22	3.00545e-21
NCAM1	NCAM1	62.9592	-2.18496	0.280585	-7.78715	6.85391e-15	4.96978e-14
NCAM2	NCAM2	66.8584	-1.18525	0.386764	-3.06453	0.00218012	0.00378293
NEB	NEB	332.049	2.43729	0.25122	9.70181	2.96186e-22	5.17557e-21
NEK2	NEK2	123.237	3.55765	0.292576	12.1597	5.09242e-34	4.83746e-32
NELL2	NELL2	27.6416	1.03212	0.261153	3.95216	7.74495e-05	0.000165143
NEU1	NEU1	1043.27	1.06855	0.122389	8.73077	2.52953e-18	2.74774e-17
NFIL3	NFIL3	863.455	-1.19449	0.135421	-8.82059	1.13858e-18	1.28615e-17
TONSL	TONSL	168.279	1.58708	0.143679	11.0461	2.29035e-28	9.28871e-27
NGF	NGF	18.5944	-1.24045	0.233343	-5.31597	1.0609e-07	3.28505e-07
NGFR	NGFR	300.986	-2.84129	0.270968	-10.4857	1.00476e-25	2.73489e-24
NMB	NMB	40.9693	1.26927	0.186418	6.80873	9.84647e-12	4.98273e-11
NNMT	NNMT	11553.7	-3.16139	0.295779	-10.6883	1.15431e-26	3.64689e-25
NOTCH3	NOTCH3	357.065	1.09394	0.185898	5.88466	3.98874e-09	1.46831e-08
NPTX2	NPTX2	137.137	3.50726	0.42203	8.31045	9.53391e-17	8.63912e-16
NPY1R	NPY1R	120.069	-2.78535	0.274363	-10.1521	3.24408e-24	7.16328e-23
NRAP	NRAP	976.264	-1.06019	0.190546	-5.56394	2.63755e-08	8.76749e-08
NRCAM	NRCAM	197.416	3.38921	0.356966	9.49449	2.21283e-21	3.5181e-20
NTF3	NTF3	53.4704	-3.92275	0.285605	-13.7349	6.2735e-43	2.95984e-40
NTRK2	NTRK2	29.91	-2.02153	0.315291	-6.41161	1.43987e-10	6.30373e-10
ROR1	ROR1	30.0342	1.23885	0.266275	4.6525	3.2793e-06	8.43406e-06
NR4A2	NR4A2	275.679	-1.92424	0.202933	-9.48213	2.4915e-21	3.94459e-20
NVL	NVL	209.243	1.06534	0.0799539	13.3244	1.66976e-40	4.82323e-38
OAT	OAT	1638.18	-1.94753	0.242809	-8.02083	1.0503e-15	8.36576e-15
ORC1	ORC1	42.1869	2.6517	0.240553	11.0234	2.94874e-28	1.18569e-26
ORM1	ORM1	74418.7	-1.74813	0.213257	-8.19729	2.4587e-16	2.11424e-15
ORM2	ORM2	35779.7	-1.82428	0.205022	-8.89795	5.68864e-19	6.60517e-18
OTC	OTC	2168.79	-1.48343	0.271621	-5.46139	4.72408e-08	1.52694e-07
CLDN11	CLDN11	65.5036	-1.02917	0.248663	-4.13881	3.49117e-05	7.80016e-05
OXCT1	OXCT1	88.4791	1.54975	0.263926	5.8719	4.30833e-09	1.57694e-08
OXT	OXT	42.3641	-1.42192	0.347667	-4.08989	4.31582e-05	9.52535e-05
P2RY6	P2RY6	28.5985	1.03511	0.248722	4.16173	3.15851e-05	7.09838e-05
PEBP1	PEBP1	19963	-1.03449	0.11583	-8.93111	4.21762e-19	4.96641e-18
PAFAH1B3	PAFAH1B3	120.789	1.78302	0.192566	9.25926	2.05849e-20	2.89334e-19
PAH	PAH	19824.4	-1.30983	0.157376	-8.32299	8.57729e-17	7.83245e-16
SERPINE1	SERPINE1	3513.09	-1.12994	0.255613	-4.42048	9.84802e-06	2.37581e-05
PAK3	PAK3	88.3886	1.36647	0.345058	3.96013	7.49086e-05	0.000159966
CNTN3	CNTN3	93.9818	-1.14358	0.372291	-3.07173	0.00212823	0.00369742
PCBD1	PCBD1	2859.01	-1.06637	0.115105	-9.26433	1.96312e-20	2.77137e-19
PCDH7	PCDH7	23.7989	-1.20908	0.33045	-3.65888	0.000253321	0.000504148
PCDH9	PCDH9	60.6519	-1.72355	0.254734	-6.76607	1.32325e-11	6.58089e-11
PCK1	PCK1	27712	-2.63713	0.343824	-7.67	1.72e-14	1.19633e-13
PCK2	PCK2	5927.7	-1.50857	0.181614	-8.30648	9.85797e-17	8.90425e-16
PCOLCE	PCOLCE	920.187	-1.0606	0.258151	-4.10843	3.98354e-05	8.82639e-05
PDE1A	PDE1A	47.0867	-1.40622	0.192948	-7.2881	3.14367e-13	1.89342e-12
PDE2A	PDE2A	191.361	-1.98483	0.188614	-10.5233	6.74931e-26	1.90298e-24
PDE4C	PDE4C	30.8175	1.24777	0.21522	5.79764	6.72547e-09	2.40021e-08
PDE6G	PDE6G	17.3186	-1.02995	0.17024	-6.05	1.44846e-09	5.62611e-09
PDGFA	PDGFA	283.459	1.60287	0.234449	6.83677	8.09995e-12	4.13439e-11
PDGFRA	PDGFRA	506.291	-1.21184	0.346164	-3.50077	0.00046392	0.000886503
PDK4	PDK4	4720.7	-1.50215	0.249881	-6.01148	1.83842e-09	7.04412e-09
ENPP2	ENPP2	892.359	1.30307	0.19733	6.60352	4.0152e-11	1.87872e-10
ENPP3	ENPP3	154.425	1.26587	0.287046	4.40998	1.03378e-05	2.48466e-05
PEG3	PEG3	536.379	2.51415	0.358733	7.00841	2.41048e-12	1.3077e-11
PER1	PER1	1093.1	-1.5635	0.17989	-8.69143	3.57901e-18	3.81264e-17
CFP	CFP	231.658	-3.63184	0.215601	-16.8452	1.13788e-63	1.61056e-59
PFKFB1	PFKFB1	365.012	-1.02683	0.237299	-4.32715	1.5105e-05	3.54906e-05
PFKFB2	PFKFB2	226.758	1.60357	0.146729	10.9288	8.39796e-28	3.07144e-26
PFKFB4	PFKFB4	68.3121	2.01847	0.253417	7.96501	1.65206e-15	1.28691e-14
PGAM2	PGAM2	59.6521	1.24758	0.19736	6.32133	2.59318e-10	1.09499e-09
PGM1	PGM1	2687.28	-1.09129	0.125134	-8.72099	2.75768e-18	2.97728e-17
PGM5	PGM5	102.951	-1.12532	0.276037	-4.07668	4.56828e-05	0.000100512
PHYH	PHYH	4891.58	-1.17062	0.148796	-7.86731	3.62356e-15	2.71365e-14
SERPINA1	SERPINA1	318205	-1.39638	0.146348	-9.54153	1.40744e-21	2.27668e-20
SERPINA4	SERPINA4	4509.31	-1.7265	0.198794	-8.68487	3.7917e-18	4.01705e-17
SERPINE2	SERPINE2	349.53	1.14173	0.26299	4.34136	1.41606e-05	3.34048e-05
SERPINB8	SERPINB8	237.809	-1.1548	0.170108	-6.78861	1.13217e-11	5.68453e-11
SERPINI1	SERPINI1	101.351	1.50666	0.210791	7.14768	8.82538e-13	5.01866e-12
PIGC	PIGC	289.469	1.08816	0.0927942	11.7266	9.31394e-32	6.01961e-30
PIK3R2	PIK3R2	844.481	1.16624	0.126777	9.19912	3.60909e-20	4.89301e-19
PKHD1	PKHD1	310.287	-1.63942	0.268994	-6.09462	1.09696e-09	4.31168e-09
PKM	PKM	1599.65	1.80302	0.220808	8.16554	3.20001e-16	2.70729e-15
PLA2G5	PLA2G5	66.502	-1.50284	0.23945	-6.27624	3.46867e-10	1.44611e-09
PLAG1	PLAG1	57.7251	1.5886	0.243912	6.513	7.36637e-11	3.34607e-10
PLCG1	PLCG1	647.417	1.03323	0.115175	8.971	2.93823e-19	3.5214e-18
PLG	PLG	36492.9	-1.72521	0.195661	-8.81733	1.1722e-18	1.32307e-17
PLGLB2	PLGLB2	2477.64	-1.76702	0.195267	-9.04926	1.43946e-19	1.80622e-18
PLGLB1	PLGLB1	1549.67	-1.72963	0.192405	-8.98955	2.48255e-19	3.00582e-18
SERPINF2	SERPINF2	20862.5	-1.68917	0.150071	-11.2558	2.16755e-29	9.86478e-28
PLIN1	PLIN1	382.169	-2.03593	0.233464	-8.72053	2.76912e-18	2.98509e-17
PLK1	PLK1	140.615	2.70035	0.265245	10.1806	2.42063e-24	5.44455e-23
FXYD1	FXYD1	1700.36	-1.86984	0.246088	-7.59826	3.00133e-14	2.03355e-13
PLP2	PLP2	317.864	1.31369	0.197693	6.64508	3.03045e-11	1.43407e-10
PLXNA1	PLXNA1	282.66	1.44053	0.155572	9.25959	2.05222e-20	2.88739e-19
PRRX1	PRRX1	27.784	1.8349	0.307779	5.96174	2.49568e-09	9.40213e-09
SEPTIN5	SEPTIN5	59.5156	1.87177	0.225063	8.31664	9.04958e-17	8.24245e-16
POLA1	POLA1	150.602	1.20441	0.118805	10.1377	3.75992e-24	8.19999e-23
POLD1	POLD1	298.409	1.31077	0.114129	11.4849	1.57027e-30	8.41879e-29
POLE2	POLE2	75.8423	1.62054	0.151282	10.7121	8.93201e-27	2.86026e-25
PON1	PON1	6365.5	-1.59853	0.22043	-7.25188	4.11038e-13	2.43424e-12
PON3	PON3	3523.79	-1.80856	0.202222	-8.94343	3.77283e-19	4.46494e-18
POU5F1	POU5F1	36.8723	1.05534	0.221372	4.76726	1.86747e-06	4.95912e-06
CTSA	CTSA	3098.27	1.03892	0.110342	9.41542	4.7121e-21	7.2025e-20
PPL	PPL	374.991	-1.00577	0.161378	-6.2324	4.59357e-10	1.89059e-09
PPP1R1A	PPP1R1A	1602.72	-1.09308	0.255284	-4.28182	1.85375e-05	4.30413e-05
PRELP	PRELP	305.937	-2.41424	0.287471	-8.39821	4.53342e-17	4.2494e-16
SRGN	SRGN	835.269	-1.16032	0.193123	-6.00821	1.87586e-09	7.16819e-09
PRIM1	PRIM1	136.326	1.47202	0.140837	10.4519	1.43581e-25	3.85625e-24
PRIM2	PRIM2	113.376	1.10897	0.123488	8.98038	2.69827e-19	3.25587e-18
PRKAA2	PRKAA2	273.216	1.4243	0.205213	6.94057	3.90515e-12	2.06862e-11
PRKAB2	PRKAB2	1399.24	1.03343	0.124152	8.32392	8.51e-17	7.77602e-16
PKIB	PKIB	110.719	1.4433	0.263501	5.47739	4.31643e-08	1.40222e-07
PRKAR2B	PRKAR2B	76.5405	-1.24984	0.250763	-4.98414	6.22376e-07	1.7534e-06
PRKDC	PRKDC	1656.58	1.36219	0.13119	10.3834	2.95221e-25	7.6251e-24
MAPK4	MAPK4	41.9277	1.48415	0.34122	4.34955	1.36419e-05	3.22296e-05
MAPK13	MAPK13	217.952	1.37156	0.21917	6.25798	3.89987e-10	1.61636e-09
MAP2K1	MAP2K1	712.608	-1.00247	0.0893915	-11.2144	3.46475e-29	1.5519e-27
MAP2K3	MAP2K3	924.516	-1.08593	0.112735	-9.6326	5.82383e-22	9.80149e-21
PROC	PROC	4196.97	-1.24709	0.144195	-8.6486	5.21332e-18	5.45376e-17
PROS1	PROS1	5254.03	-1.16784	0.125963	-9.27127	1.83947e-20	2.61142e-19
PRSS3	PRSS3	71.4761	1.38121	0.38127	3.62266	0.000291594	0.000575624
MASP1	MASP1	2668.82	-1.68671	0.174064	-9.69012	3.32138e-22	5.76112e-21
PRSS8	PRSS8	237.05	-1.57534	0.376939	-4.1793	2.9241e-05	6.60303e-05
PSPH	PSPH	348.899	1.48646	0.158337	9.3879	6.12068e-21	9.25556e-20
PTGER2	PTGER2	18.1395	-1.18914	0.228354	-5.20742	1.91489e-07	5.75931e-07
PTGFR	PTGFR	115.18	1.93145	0.304316	6.34685	2.1977e-10	9.37782e-10
PTGIS	PTGIS	171.378	-1.82604	0.314612	-5.8041	6.47121e-09	2.31472e-08
PTGS2	PTGS2	81.996	-2.63047	0.291518	-9.02333	1.82449e-19	2.25733e-18
PTH1R	PTH1R	296.588	-3.6347	0.251149	-14.4723	1.81369e-47	2.85234e-44
PTK7	PTK7	125.843	1.71889	0.27044	6.35589	2.07221e-10	8.88251e-10
PTMS	PTMS	7515.41	-1.29561	0.124727	-10.3876	2.82479e-25	7.30933e-24
PTN	PTN	76.6817	-1.89943	0.239272	-7.93839	2.04816e-15	1.58154e-14
PTPN13	PTPN13	63.4152	-1.77622	0.236011	-7.52599	5.23209e-14	3.44923e-13
PTPRB	PTPRB	431.548	-1.15217	0.168338	-6.84435	7.68232e-12	3.93684e-11
NECTIN1	NECTIN1	198.126	1.32443	0.16224	8.16342	3.25667e-16	2.75029e-15
PXMP2	PXMP2	1235.58	-1.41805	0.149359	-9.49429	2.21714e-21	3.5181e-20
PYCR1	PYCR1	315.046	2.42837	0.297605	8.15971	3.35834e-16	2.83277e-15
PYGB	PYGB	762.291	1.18608	0.15287	7.7587	8.58032e-15	6.13673e-14
PZP	PZP	353.306	-1.09162	0.372149	-2.93328	0.00335399	0.00567038
QDPR	QDPR	2081.34	-1.37257	0.128284	-10.6995	1.02355e-26	3.25545e-25
RAB3B	RAB3B	124.948	3.96167	0.315814	12.5443	4.27244e-36	5.87108e-34
RAB27B	RAB27B	68.9083	1.15272	0.278729	4.13564	3.53963e-05	7.89846e-05
RAD51	RAD51	38.2519	2.12686	0.205581	10.3456	4.38119e-25	1.08792e-23
RAP2A	RAP2A	655.459	1.48443	0.12865	11.5386	8.43185e-31	4.73589e-29
RARB	RARB	65.0419	-1.1104	0.182031	-6.10005	1.06033e-09	4.17465e-09
RASGRF2	RASGRF2	53.5038	1.14812	0.163665	7.01507	2.29839e-12	1.25025e-11
RBL1	RBL1	100.034	1.53508	0.125095	12.2713	1.29165e-34	1.35423e-32
RBP1	RBP1	673.877	-1.22096	0.260776	-4.68201	2.84073e-06	7.3654e-06
RBP4	RBP4	75118.4	-1.6521	0.16271	-10.1536	3.19235e-24	7.06008e-23
RDH5	RDH5	368.605	-2.34453	0.190607	-12.3003	9.01905e-35	9.89578e-33
RET	RET	27.0878	-1.22126	0.339244	-3.59993	0.000318297	0.000624592
RFC3	RFC3	169.347	1.23278	0.131851	9.34979	8.78189e-21	1.3002e-19
RFC4	RFC4	208.535	1.58544	0.124913	12.6923	6.52155e-37	1.02562e-34
RFX5	RFX5	544.298	1.32727	0.11855	11.1959	4.27206e-29	1.8837e-27
RGS4	RGS4	61.2405	-2.19935	0.251406	-8.74817	2.16838e-18	2.37181e-17
RNASE4	RNASE4	6222.19	-1.50423	0.146852	-10.2432	1.27002e-24	2.98602e-23
ROBO1	ROBO1	1066.18	2.15217	0.244859	8.78944	1.50301e-18	1.66852e-17
RRM2	RRM2	384.062	2.73123	0.242077	11.2825	1.60149e-29	7.50578e-28
RTN1	RTN1	51.6088	1.03382	0.240335	4.30155	1.69605e-05	3.95746e-05
S100A1	S100A1	54.7141	1.07211	0.212848	5.03698	4.72938e-07	1.35045e-06
SORT1	SORT1	542.946	1.50386	0.189923	7.91827	2.40846e-15	1.84068e-14
S100A8	S100A8	42.4334	-1.12849	0.340696	-3.31231	0.000925305	0.00169056
S100A10	S100A10	1422.36	1.14121	0.158329	7.2078	5.68612e-13	3.30655e-12
S100A11	S100A11	707.968	1.00996	0.241758	4.17756	2.94648e-05	6.65038e-05
SAA1	SAA1	17902.9	-1.73838	0.466561	-3.72595	0.000194584	0.00039373
SAA2	SAA2	4715.67	-2.00968	0.46344	-4.33644	1.44808e-05	3.41092e-05
SAA4	SAA4	4283.77	-2.35158	0.260828	-9.01583	1.95389e-19	2.40691e-18
ACSM3	ACSM3	1034.79	-2.13292	0.179703	-11.8692	1.71169e-32	1.28187e-30
SALL2	SALL2	70.3142	1.77446	0.270281	6.56523	5.1954e-11	2.4047e-10
MAPK12	MAPK12	102.984	2.10554	0.234579	8.97584	2.81209e-19	3.38455e-18
SAT1	SAT1	7241.21	-1.1973	0.12751	-9.38981	6.0108e-21	9.09913e-20
SATB1	SATB1	366.862	-1.05765	0.162231	-6.51943	7.05769e-11	3.22136e-10
SCD	SCD	21952.8	1.08279	0.18763	5.77089	7.8853e-09	2.78952e-08
CLEC11A	CLEC11A	118.641	-1.32125	0.207859	-6.35644	2.06478e-10	8.85775e-10
SCN7A	SCN7A	31.9683	-1.75215	0.363239	-4.82369	1.40925e-06	3.80151e-06
SCNN1A	SCNN1A	77.3165	-1.11351	0.212797	-5.23274	1.6702e-07	5.05668e-07
SCP2	SCP2	10556	-1.23713	0.155608	-7.9503	1.86054e-15	1.44296e-14
CCL2	CCL2	380.373	-1.99756	0.249064	-8.02026	1.05522e-15	8.40019e-15
CCL3	CCL3	82.0954	-1.42218	0.189017	-7.52412	5.30781e-14	3.49426e-13
CCL4	CCL4	93.0108	-1.31223	0.188034	-6.97868	2.97976e-12	1.60241e-11
CCL5	CCL5	298.154	-1.09902	0.207241	-5.3031	1.1385e-07	3.51303e-07
CCL14	CCL14	347.706	-2.41036	0.197444	-12.2078	2.82442e-34	2.81527e-32
CCL20	CCL20	505.874	2.47948	0.304112	8.15319	3.54435e-16	2.98256e-15
CCL21	CCL21	487.94	-1.17473	0.414479	-2.83424	0.00459346	0.00758733
CCL23	CCL23	14.633	-1.69383	0.232992	-7.2699	3.59748e-13	2.14394e-12
CXCL5	CXCL5	121.492	2.92312	0.464777	6.28931	3.18885e-10	1.33378e-09
XCL1	XCL1	32.9356	1.03999	0.266649	3.90021	9.61082e-05	0.000202639
SDC4	SDC4	5508	-1.00645	0.129729	-7.7581	8.62135e-15	6.16296e-14
CXCL12	CXCL12	2555.29	-2.24552	0.265179	-8.46795	2.49744e-17	2.40631e-16
SELE	SELE	101.852	-2.16486	0.22712	-9.53179	1.54589e-21	2.49493e-20
SELP	SELP	52.7962	-2.39635	0.263954	-9.07867	1.09908e-19	1.40275e-18
SELENOP	SELENOP	30384.5	-1.26261	0.146469	-8.6203	6.67798e-18	6.84929e-17
SFRP1	SFRP1	66.184	-2.58465	0.332433	-7.77493	7.54881e-15	5.45132e-14
SFRP5	SFRP5	313.445	-3.80328	0.471191	-8.07163	6.93679e-16	5.64921e-15
SGCA	SGCA	25.664	-2.39008	0.26374	-9.06227	1.27765e-19	1.61462e-18
SHBG	SHBG	621.579	-2.12624	0.292084	-7.27954	3.34957e-13	2.00634e-12
SHMT1	SHMT1	4433.53	-1.56579	0.186443	-8.39823	4.53269e-17	4.2494e-16
STIL	STIL	80.7384	2.38289	0.18038	13.2103	7.64723e-40	2.00442e-37
SKP2	SKP2	524.474	1.051	0.144022	7.2975	2.9316e-13	1.76946e-12
SLC1A1	SLC1A1	841.222	-1.18724	0.245446	-4.83707	1.31769e-06	3.57221e-06
SLC1A2	SLC1A2	1308.17	-1.42718	0.280043	-5.0963	3.46363e-07	1.00937e-06
SLC1A3	SLC1A3	96.6378	1.46374	0.202403	7.23179	4.76655e-13	2.79975e-12
SLC1A5	SLC1A5	322.244	1.53596	0.222228	6.91161	4.7917e-12	2.52219e-11
SLC1A7	SLC1A7	123.822	2.72984	0.366001	7.45857	8.74655e-14	5.61955e-13
SLC2A1	SLC2A1	170.192	2.05442	0.286768	7.16406	7.83244e-13	4.48283e-12
SLC2A2	SLC2A2	9559.27	-1.00042	0.176848	-5.65695	1.5409e-08	5.25918e-08
SLC5A1	SLC5A1	80.3152	-3.40536	0.422452	-8.06093	7.57172e-16	6.15567e-15
SLC6A8	SLC6A8	259.567	1.8349	0.306863	5.97955	2.23759e-09	8.48404e-09
SLC6A9	SLC6A9	70.4394	1.67597	0.249245	6.7242	1.76561e-11	8.59961e-11
SLC6A12	SLC6A12	861.258	-1.21978	0.228288	-5.34314	9.13485e-08	2.85419e-07
SLC6A13	SLC6A13	269.036	-1.98524	0.254144	-7.81146	5.65282e-15	4.13702e-14
SLC7A1	SLC7A1	133.357	1.40394	0.237545	5.91023	3.41622e-09	1.26645e-08
SLC7A2	SLC7A2	4805.74	-1.31972	0.194427	-6.78775	1.13895e-11	5.71655e-11
SLC8A1	SLC8A1	92.8007	-1.07102	0.174392	-6.14148	8.1755e-10	3.26328e-09
SLC9A3	SLC9A3	265.645	1.38875	0.190965	7.27232	3.53372e-13	2.10772e-12
SLC10A1	SLC10A1	3035.27	-1.88673	0.326774	-5.77381	7.75008e-09	2.74237e-08
SLC16A2	SLC16A2	1220.46	-1.35987	0.192764	-7.05458	1.73127e-12	9.53108e-12
SLC17A1	SLC17A1	403.34	-1.09163	0.194148	-5.62266	1.88036e-08	6.34892e-08
SLC34A1	SLC34A1	15.1829	-1.42596	0.252284	-5.65218	1.58429e-08	5.40076e-08
SLC22A1	SLC22A1	6521.92	-2.05092	0.378854	-5.41349	6.18082e-08	1.97435e-07
SLC22A3	SLC22A3	1827.69	-1.30572	0.14047	-9.2954	1.46655e-20	2.09884e-19
HLTF	HLTF	735.083	1.11496	0.101883	10.9435	7.13871e-28	2.652e-26
SMARCC1	SMARCC1	931.858	1.16971	0.109659	10.6668	1.45584e-26	4.5288e-25
SIGLEC1	SIGLEC1	285.67	-1.32563	0.193292	-6.85815	6.97603e-12	3.59704e-11
SNAI1	SNAI1	45.0908	-1.02675	0.25145	-4.08333	4.43958e-05	9.78172e-05
SNCG	SNCG	165.337	2.57098	0.292824	8.77994	1.63568e-18	1.80588e-17
SNRPB	SNRPB	1336.78	1.1453	0.0998567	11.4694	1.87887e-30	9.81311e-29
SOD1	SOD1	9124.21	-1.09909	0.129928	-8.45924	2.69137e-17	2.58087e-16
SORD	SORD	7586.07	-1.46084	0.159101	-9.18188	4.23625e-20	5.69961e-19
SORL1	SORL1	2280.38	-1.16392	0.163606	-7.11413	1.12621e-12	6.32804e-12
SOX4	SOX4	695.805	1.56171	0.223665	6.98237	2.90239e-12	1.56199e-11
SOX9	SOX9	691.141	1.17593	0.237607	4.94903	7.45827e-07	2.08214e-06
SOX12	SOX12	509.028	1.11302	0.163248	6.81796	9.23407e-12	4.68623e-11
SPINK1	SPINK1	1634.05	4.03195	0.437701	9.21167	3.21088e-20	4.38675e-19
SPP2	SPP2	1860.15	-1.88807	0.309259	-6.10513	1.02716e-09	4.05307e-09
SPP1	SPP1	2988.99	2.73779	0.347628	7.87563	3.39021e-15	2.54833e-14
SPTBN2	SPTBN2	979.224	-1.44651	0.19752	-7.32337	2.41815e-13	1.47592e-12
SQLE	SQLE	1528.4	2.29796	0.23618	9.72971	2.25231e-22	3.98489e-21
SRC	SRC	422.964	1.06398	0.167715	6.344	2.23876e-10	9.5272e-10
SRD5A1	SRD5A1	1358.07	-1.32391	0.171163	-7.73475	1.03602e-14	7.3577e-14
SRD5A2	SRD5A2	893.153	-2.70635	0.316153	-8.56024	1.1263e-17	1.12424e-16
AKR1D1	AKR1D1	2797.54	-2.37023	0.269174	-8.80558	1.30175e-18	1.45998e-17
SREBF2	SREBF2	1614.19	1.22975	0.131431	9.35664	8.23125e-21	1.22379e-19
SULT1E1	SULT1E1	386.878	-1.11576	0.328347	-3.39811	0.000678525	0.00126433
AURKA	AURKA	220.95	1.99584	0.191749	10.4086	2.26525e-25	5.94848e-24
SULT1A2	SULT1A2	477.845	-1.41373	0.234195	-6.03655	1.57445e-09	6.07877e-09
STX1A	STX1A	32.3967	1.19434	0.157508	7.5827	3.38434e-14	2.27695e-13
SULT1A1	SULT1A1	3334.17	-1.8049	0.204418	-8.82943	1.05207e-18	1.19319e-17
SULT1C2	SULT1C2	313.458	3.63213	0.310196	11.7092	1.14396e-31	7.29354e-30
SULT2A1	SULT2A1	13961.7	-1.55027	0.220985	-7.01527	2.29513e-12	1.24895e-11
SYP	SYP	26.6357	1.5967	0.2223	7.18262	6.83869e-13	3.94116e-12
SYT1	SYT1	80.7447	1.02153	0.266962	3.82649	0.000129982	0.000269209
TAF6	TAF6	361.018	1.13099	0.12495	9.05147	1.41051e-19	1.77619e-18
TARBP1	TARBP1	721.328	1.65011	0.136578	12.0818	1.3177e-33	1.20327e-31
TAT	TAT	19243.9	-2.40718	0.3273	-7.35466	1.91413e-13	1.18515e-12
TBCE	TBCE	460.219	1.09471	0.0838744	13.0518	6.20859e-39	1.37307e-36
TBX15	TBX15	490.359	-1.09003	0.236291	-4.61309	3.9672e-06	1.01029e-05
TBXA2R	TBXA2R	73.516	-2.17387	0.180535	-12.0413	2.1562e-33	1.89558e-31
TCF19	TCF19	187.878	2.46645	0.207612	11.8801	1.50205e-32	1.1369e-30
TCF21	TCF21	46.9008	-2.4762	0.240455	-10.2979	7.19805e-25	1.73563e-23
VPS72	VPS72	480.174	1.12796	0.0923789	12.2102	2.74309e-34	2.78362e-32
TCOF1	TCOF1	463.232	1.09559	0.0985491	11.1172	1.03515e-28	4.34762e-27
TDGF1	TDGF1	114.66	1.2506	0.311553	4.01408	5.96781e-05	0.000129394
TDO2	TDO2	6783.31	-1.79867	0.24883	-7.22853	4.88242e-13	2.8639e-12
TEK	TEK	145.99	-1.58993	0.213768	-7.43762	1.02517e-13	6.52149e-13
TF	TF	143083	-1.31755	0.147086	-8.95766	3.31649e-19	3.95132e-18
TFR2	TFR2	10780.5	-1.10967	0.171967	-6.45279	1.09807e-10	4.87826e-10
TFRC	TFRC	1060.62	1.4671	0.155516	9.43376	3.95643e-21	6.10679e-20
THBD	THBD	259.908	-1.46442	0.223416	-6.55468	5.57598e-11	2.57076e-10
THBS1	THBS1	3043.84	-1.32569	0.249176	-5.32029	1.036e-07	3.21429e-07
THBS4	THBS4	236.082	3.16331	0.390503	8.1006	5.46891e-16	4.5109e-15
THRSP	THRSP	1785.57	-1.50679	0.380123	-3.96396	7.37166e-05	0.000157611
THY1	THY1	398.305	1.62225	0.228624	7.09571	1.2869e-12	7.19382e-12
TIAM1	TIAM1	128.628	-1.4043	0.181779	-7.72535	1.11544e-14	7.89005e-14
TK1	TK1	203.059	1.54857	0.184507	8.393	4.73883e-17	4.42437e-16
TKT	TKT	2415.6	1.63589	0.167723	9.7535	1.78224e-22	3.19718e-21
TLR4	TLR4	268.935	-1.05436	0.140148	-7.5232	5.34533e-14	3.51733e-13
TMPRSS2	TMPRSS2	579.85	-1.13799	0.180913	-6.29029	3.1687e-10	1.32613e-09
CLEC3B	CLEC3B	252.473	-2.00023	0.212147	-9.42852	4.15915e-21	6.39877e-20
TNXB	TNXB	372.662	-1.20159	0.204847	-5.86576	4.47069e-09	1.63298e-08
TOP2A	TOP2A	754.705	3.34613	0.288039	11.6169	3.38117e-31	2.04517e-29
TP73	TP73	40.4244	1.9662	0.254178	7.73553	1.02977e-14	7.31696e-14
TPT1	TPT1	38201.7	-1.06055	0.107963	-9.82326	8.94024e-23	1.6672e-21
TRAF5	TRAF5	154.924	1.42395	0.159328	8.93721	3.99121e-19	4.71279e-18
CCT3	CCT3	3251.53	1.27723	0.0918023	13.9128	5.29469e-44	2.7756e-41
TRPC1	TRPC1	60.7046	1.08689	0.202548	5.3661	8.04592e-08	2.53183e-07
TRPM2	TRPM2	46.4963	1.2056	0.208456	5.78348	7.31712e-09	2.59826e-08
TTK	TTK	102.902	3.5027	0.306133	11.4417	2.58637e-30	1.32157e-28
TUB	TUB	44.4707	1.20344	0.250175	4.8104	1.50631e-06	4.0479e-06
TTR	TTR	58133.9	-2.06838	0.216627	-9.54812	1.32068e-21	2.14436e-20
TUBG1	TUBG1	440.897	1.20474	0.105175	11.4546	2.22889e-30	1.15137e-28
TUFT1	TUFT1	180.086	1.25186	0.13786	9.08066	1.07916e-19	1.37856e-18
TNFSF4	TNFSF4	127.307	1.47764	0.183729	8.04249	8.80343e-16	7.10803e-15
TNFRSF4	TNFRSF4	38.21	1.28182	0.200076	6.40668	1.48719e-10	6.50082e-10
TXNRD1	TXNRD1	2075.78	1.60707	0.159219	10.0935	5.90502e-24	1.24932e-22
TYMS	TYMS	242.869	1.24795	0.144617	8.62933	6.17128e-18	6.36649e-17
TYRO3	TYRO3	116.555	1.81471	0.236899	7.66026	1.85552e-14	1.28614e-13
UGP2	UGP2	6458.01	-1.0116	0.154461	-6.5492	5.78443e-11	2.65993e-10
UGT2B7	UGT2B7	8534.33	-2.32467	0.225677	-10.3009	6.98125e-25	1.6891e-23
UGT2B10	UGT2B10	6236.14	-1.95537	0.265584	-7.36253	1.80455e-13	1.11975e-12
UGT2B17	UGT2B17	153.568	-1.18826	0.336355	-3.53276	0.000411242	0.000793446
UCK2	UCK2	352.132	1.7476	0.121874	14.3393	1.24236e-46	1.13758e-43
COL14A1	COL14A1	451.595	-1.10668	0.274797	-4.02725	5.64328e-05	0.000122696
VIL1	VIL1	854.344	1.43873	0.240629	5.97903	2.24476e-09	8.50891e-09
VIPR1	VIPR1	330.873	-3.86516	0.26884	-14.3772	7.19951e-47	7.27871e-44
VLDLR	VLDLR	63.4001	1.15835	0.258255	4.48527	7.28213e-06	1.78819e-05
WFS1	WFS1	330.99	1.04371	0.126368	8.25929	1.46546e-16	1.29638e-15
NSD2	NSD2	655.134	1.35677	0.11854	11.4457	2.47236e-30	1.26789e-28
WNT5A	WNT5A	170.752	1.13428	0.228586	4.96216	6.9715e-07	1.95163e-06
WNT11	WNT11	88.2782	-1.09639	0.292157	-3.75275	0.000174905	0.00035651
XK	XK	89.1665	2.07259	0.296185	6.99761	2.60373e-12	1.40661e-11
XRCC2	XRCC2	58.0182	2.80204	0.226707	12.3597	4.31592e-35	4.92642e-33
ZFP36	ZFP36	3720.3	-2.22215	0.163384	-13.6008	3.9611e-42	1.43757e-39
ZIC1	ZIC1	93.6046	1.87648	0.413814	4.53459	5.77161e-06	1.43722e-05
ZNF711	ZNF711	64.6213	1.78926	0.302647	5.91204	3.37891e-09	1.25361e-08
ZNF28	ZNF28	148.015	1.2604	0.187565	6.7198	1.81969e-11	8.84398e-11
ZSCAN20	ZSCAN20	35.8742	1.10726	0.12567	8.81087	1.24175e-18	1.39601e-17
ZNF43	ZNF43	111.856	1.22285	0.212501	5.75455	8.68712e-09	3.05789e-08
ZBTB25	ZBTB25	953.752	-1.25133	0.118582	-10.5525	4.94682e-26	1.42312e-24
ZNF74	ZNF74	122.664	1.13922	0.124127	9.17779	4.40033e-20	5.91474e-19
ZNF85	ZNF85	35.1327	1.20877	0.212507	5.68816	1.28414e-08	4.43203e-08
ZNF124	ZNF124	73.9722	1.11782	0.140662	7.94687	1.91287e-15	1.4803e-14
ZNF208	ZNF208	83.8062	1.589	0.361212	4.39908	1.08709e-05	2.6035e-05
ZFAND5	ZFAND5	4704.46	-1.05336	0.16781	-6.2771	3.44949e-10	1.43912e-09
ZP3	ZP3	20.6455	1.64338	0.191491	8.58202	9.32174e-18	9.40413e-17
DNALI1	DNALI1	259.441	-1.08243	0.173541	-6.23734	4.45084e-10	1.83345e-09
LRP8	LRP8	27.9609	1.50274	0.212823	7.06098	1.65328e-12	9.11593e-12
ALDH5A1	ALDH5A1	2777.02	-1.05391	0.138093	-7.63191	2.31308e-14	1.58391e-13
HSD17B8	HSD17B8	405.662	-1.06948	0.138079	-7.74539	9.52853e-15	6.78063e-14
LST1	LST1	101.559	-1.24179	0.163815	-7.58042	3.44433e-14	2.31486e-13
PLA2G7	PLA2G7	155.618	1.05693	0.234301	4.511	6.4522e-06	1.59574e-05
TFPI2	TFPI2	109.042	-2.4756	0.265444	-9.32626	1.09673e-20	1.59539e-19
UBXN8	UBXN8	345.447	-1.04694	0.106585	-9.82253	9.00562e-23	1.67718e-21
NR4A3	NR4A3	141.261	-2.60841	0.27036	-9.6479	5.01726e-22	8.52513e-21
ADAM12	ADAM12	26.0793	1.81744	0.255194	7.12181	1.06516e-12	6.01063e-12
FOSL1	FOSL1	32.1554	-1.98971	0.298981	-6.65498	2.83337e-11	1.34576e-10
DPF3	DPF3	63.1475	-1.78821	0.222279	-8.0449	8.63167e-16	6.97731e-15
ZNF239	ZNF239	51.1622	1.69305	0.28088	6.02766	1.66349e-09	6.40506e-09
CHAF1B	CHAF1B	67.2681	2.00244	0.181867	11.0104	3.40339e-28	1.35695e-26
GATD3	GATD3	1090.06	-1.35651	0.110599	-12.2651	1.3942e-34	1.45099e-32
ACOX2	ACOX2	2034.93	-1.4214	0.162566	-8.7435	2.25999e-18	2.4663e-17
CDC7	CDC7	99.7887	1.85828	0.168203	11.0478	2.24566e-28	9.13365e-27
CDC45	CDC45	71.933	2.79373	0.261391	10.6879	1.15916e-26	3.65407e-25
EOMES	EOMES	37.7544	-1.14433	0.238651	-4.79499	1.62685e-06	4.35777e-06
FZD6	FZD6	210.423	1.34134	0.182387	7.35437	1.91836e-13	1.18725e-12
H4C14	H4C14	53.3201	1.22924	0.194827	6.30939	2.80144e-10	1.17905e-09
SRPX	SRPX	161.806	-2.87764	0.296248	-9.71363	2.63771e-22	4.63778e-21
BBOX1	BBOX1	422.072	-1.92665	0.281526	-6.84359	7.72349e-12	3.95385e-11
LTBP4	LTBP4	847.886	-1.2243	0.209155	-5.85355	4.81199e-09	1.75222e-08
SOAT2	SOAT2	116.942	2.16243	0.367496	5.88423	3.99907e-09	1.47173e-08
CAVIN2	CAVIN2	413.494	-1.43112	0.179851	-7.95728	1.75865e-15	1.36694e-14
RASAL1	RASAL1	153.187	-1.38073	0.247407	-5.58079	2.39423e-08	7.9962e-08
RAD54L	RAD54L	60.483	1.92397	0.161797	11.8913	1.31401e-32	1.01078e-30
DYRK2	DYRK2	322.62	1.0729	0.11224	9.55895	1.18953e-21	1.95094e-20
TTF2	TTF2	125.017	1.38179	0.12043	11.4738	1.7865e-30	9.36522e-29
TEAD2	TEAD2	253.88	1.39185	0.177189	7.85517	3.99235e-15	2.96785e-14
GPR65	GPR65	54.0107	-1.33471	0.179195	-7.44837	9.45025e-14	6.05244e-13
CILP	CILP	36.7586	-1.99514	0.226294	-8.8166	1.17983e-18	1.33063e-17
PRSS12	PRSS12	39.4254	1.21556	0.347471	3.4983	0.000468242	0.000893796
CNTNAP1	CNTNAP1	92.4621	1.35531	0.215927	6.27673	3.45775e-10	1.44198e-09
IFITM1	IFITM1	1765.35	-1.40537	0.188271	-7.46459	8.35589e-14	5.38077e-13
CYP4F2	CYP4F2	2389.55	-1.66123	0.234108	-7.096	1.28416e-12	7.18416e-12
CST7	CST7	68.5066	-1.22454	0.186525	-6.56501	5.20298e-11	2.40742e-10
CPZ	CPZ	39.1366	-1.45923	0.349058	-4.18047	2.9091e-05	6.57125e-05
BCAS1	BCAS1	41.9441	2.42523	0.362279	6.69435	2.16627e-11	1.04255e-10
APOL1	APOL1	3052.65	-1.08016	0.15883	-6.80072	1.04096e-11	5.2508e-11
FCN3	FCN3	1013.88	-4.30377	0.356645	-12.0674	1.57019e-33	1.41557e-31
LGR5	LGR5	189.068	1.53012	0.397546	3.84892	0.000118638	0.000247015
BHLHE40	BHLHE40	2955.68	-1.05831	0.156354	-6.76867	1.29968e-11	6.47737e-11
KMO	KMO	983.76	-1.25944	0.159857	-7.87855	3.31197e-15	2.49084e-14
TMEFF1	TMEFF1	13.9363	1.59583	0.171925	9.28213	1.66126e-20	2.36792e-19
TNFSF11	TNFSF11	41.989	-1.36183	0.266814	-5.10404	3.32482e-07	9.709e-07
RDH16	RDH16	4662.88	-2.37638	0.264881	-8.9715	2.92516e-19	3.50871e-18
PLPP2	PLPP2	180.941	1.5409	0.338217	4.55594	5.21507e-06	1.30715e-05
PLPP3	PLPP3	2088.74	-1.2968	0.128441	-10.0964	5.72803e-24	1.21551e-22
STC2	STC2	117.356	3.26289	0.315385	10.3457	4.37499e-25	1.08792e-23
JRK	JRK	155.685	1.25929	0.121697	10.3478	4.2837e-25	1.06745e-23
HSD17B6	HSD17B6	9686.1	-1.65285	0.23347	-7.0795	1.4468e-12	8.03371e-12
SKAP1	SKAP1	179.981	-2.02679	0.204053	-9.93271	2.99998e-23	5.86489e-22
AKR1C3	AKR1C3	4616.66	1.55719	0.139923	11.1289	9.07544e-29	3.82303e-27
ALDH4A1	ALDH4A1	5287.63	-1.01576	0.127298	-7.97938	1.47065e-15	1.15322e-14
SLC4A4	SLC4A4	714.781	-1.46387	0.216294	-6.76795	1.30622e-11	6.50536e-11
PEA15	PEA15	1329.68	1.11338	0.106126	10.4911	9.48941e-26	2.60297e-24
MARCO	MARCO	652.546	-4.54694	0.39927	-11.3881	4.79089e-30	2.38768e-28
JRKL	JRKL	135.01	1.02412	0.104795	9.77255	1.47693e-22	2.69041e-21
DNAH11	DNAH11	132.56	1.20609	0.177541	6.79331	1.09591e-11	5.51422e-11
B3GALNT1	B3GALNT1	56.4083	1.39364	0.203837	6.83701	8.08626e-12	4.12979e-11
ADAM23	ADAM23	58.731	2.60188	0.345564	7.52936	5.09877e-14	3.36762e-13
ADAM15	ADAM15	759.238	1.23993	0.140669	8.81456	1.20156e-18	1.35298e-17
ADAM9	ADAM9	586.383	1.03106	0.161033	6.40274	1.52611e-10	6.65568e-10
SIGLEC5	SIGLEC5	15.6146	-1.37224	0.210245	-6.52686	6.71606e-11	3.07138e-10
TNFRSF18	TNFRSF18	17.8774	1.04129	0.240873	4.32297	1.53941e-05	3.61341e-05
SUCLG2	SUCLG2	2991.62	-1.33917	0.132485	-10.1081	5.08586e-24	1.09234e-22
IL18RAP	IL18RAP	28.7816	-1.63474	0.185317	-8.82131	1.13125e-18	1.27889e-17
IL18R1	IL18R1	137.458	-1.14649	0.163651	-7.0057	2.45746e-12	1.33268e-11
CES2	CES2	8085.88	-1.00005	0.192261	-5.20152	1.97669e-07	5.93257e-07
SOCS2	SOCS2	554.595	-2.35615	0.237738	-9.91071	3.7399e-23	7.20197e-22
CCN6	CCN6	46.8942	-1.44497	0.154739	-9.33812	9.80614e-21	1.4383e-19
PROM1	PROM1	81.1456	-1.2384	0.429455	-2.88365	0.0039309	0.00656883
CDK5R1	CDK5R1	43.7352	1.30378	0.143831	9.0647	1.24943e-19	1.58179e-18
NR1I2	NR1I2	1031.7	-1.6927	0.256202	-6.60691	3.92428e-11	1.838e-10
FCGBP	FCGBP	120.946	1.08313	0.231359	4.68159	2.84657e-06	7.37919e-06
PROZ	PROZ	548.614	-2.07066	0.226421	-9.14516	5.95438e-20	7.85504e-19
APLN	APLN	98.0159	2.35544	0.319286	7.3772	1.61654e-13	1.00662e-12
VNN2	VNN2	180.634	1.60697	0.239264	6.71631	1.86387e-11	9.04706e-11
VNN1	VNN1	3446.7	-1.21983	0.257569	-4.73593	2.18051e-06	5.74301e-06
SPHK1	SPHK1	183.288	1.36106	0.291177	4.67433	2.94919e-06	7.63124e-06
SQSTM1	SQSTM1	13217.9	1.10075	0.165685	6.64365	3.06016e-11	1.44764e-10
SGCE	SGCE	529.571	1.2495	0.192223	6.50025	8.01848e-11	3.62368e-10
TIMELESS	TIMELESS	494.931	1.23111	0.116201	10.5947	3.15393e-26	9.39806e-25
WASF1	WASF1	208.618	1.21027	0.127816	9.46877	2.83146e-21	4.45789e-20
P4HA2	P4HA2	354.758	1.15685	0.156216	7.40546	1.30696e-13	8.21437e-13
PLOD3	PLOD3	1291.82	1.10011	0.108242	10.1635	2.88576e-24	6.43925e-23
F2RL3	F2RL3	21.5943	1.04831	0.296804	3.53199	0.000412453	0.000795348
MPZL1	MPZL1	817.447	1.17895	0.114516	10.295	7.42096e-25	1.78633e-23
SOCS3	SOCS3	1042.31	-1.77598	0.2736	-6.49114	8.51883e-11	3.84121e-10
CH25H	CH25H	38.6905	-2.74698	0.305096	-9.00365	2.18329e-19	2.6686e-18
RHBDL1	RHBDL1	41.4521	1.46869	0.217074	6.76587	1.3251e-11	6.58548e-11
PRC1	PRC1	212.377	2.84962	0.214738	13.2702	3.445e-40	9.56089e-38
SLC13A2	SLC13A2	32.7466	1.24104	0.340858	3.64092	0.000271662	0.00053853
ANGPTL1	ANGPTL1	171.814	-2.24296	0.230894	-9.71424	2.62206e-22	4.616e-21
CLDN10	CLDN10	82.208	-2.65042	0.393678	-6.73245	1.6683e-11	8.15652e-11
DIRAS3	DIRAS3	53.4706	-2.81971	0.301708	-9.34582	9.11811e-21	1.34716e-19
LDB2	LDB2	295.41	-1.29465	0.161254	-8.02865	9.85474e-16	7.88937e-15
PKMYT1	PKMYT1	85.6245	2.07517	0.197235	10.5213	6.89027e-26	1.93502e-24
RGN	RGN	3525.34	-1.62347	0.16747	-9.69406	3.19575e-22	5.55003e-21
MTMR7	MTMR7	152.851	1.00042	0.173187	5.77653	7.62571e-09	2.70241e-08
SLC16A4	SLC16A4	145.546	-1.87336	0.215966	-8.67431	4.16073e-18	4.39157e-17
SLC16A3	SLC16A3	180.093	1.58734	0.236075	6.72386	1.76975e-11	8.61679e-11
CCNB2	CCNB2	113.385	3.05699	0.266542	11.4691	1.88658e-30	9.81713e-29
CCNE2	CCNE2	86.4459	1.88392	0.144719	13.0178	9.69463e-39	1.98866e-36
NEURL1	NEURL1	35.326	1.00965	0.235697	4.28368	1.83825e-05	4.27024e-05
SLC28A2	SLC28A2	24.2581	1.21348	0.325181	3.7317	0.000190193	0.000385562
SLC28A1	SLC28A1	630.641	-1.5985	0.300029	-5.32782	9.94007e-08	3.09077e-07
EXO1	EXO1	68.2597	3.36089	0.301974	11.1297	8.98946e-29	3.79812e-27
MYOM2	MYOM2	47.5782	-2.65652	0.273275	-9.72102	2.45312e-22	4.3257e-21
ARHGEF2	ARHGEF2	506.651	1.40637	0.171709	8.19043	2.60303e-16	2.22887e-15
RASSF9	RASSF9	55.0909	-1.1145	0.247167	-4.5091	6.51028e-06	1.60983e-05
AURKB	AURKB	76.7894	2.78797	0.241911	11.5248	9.89632e-31	5.51466e-29
XPR1	XPR1	457.621	1.1273	0.102851	10.9605	5.91836e-28	2.25184e-26
LRAT	LRAT	149.655	-3.27874	0.231994	-14.1328	2.38311e-45	1.46655e-42
DLG5	DLG5	433.117	1.51498	0.16	9.46864	2.83523e-21	4.45888e-20
PTTG1	PTTG1	182.041	2.601	0.254036	10.2387	1.33016e-24	3.11707e-23
PNMA1	PNMA1	192.028	1.12828	0.1494	7.55203	4.28512e-14	2.85419e-13
ASIC3	ASIC3	33.8067	1.16552	0.233665	4.98798	6.10145e-07	1.721e-06
NREP	NREP	763.299	1.05738	0.178485	5.92422	3.13781e-09	1.16998e-08
TRIP13	TRIP13	94.8127	3.04053	0.257335	11.8155	3.24729e-32	2.3331e-30
CD163	CD163	762.29	-1.46332	0.211789	-6.90933	4.86955e-12	2.56221e-11
GLP2R	GLP2R	14.7172	-1.92432	0.312053	-6.16666	6.97492e-10	2.82146e-09
NHERF2	NHERF2	3301.61	-1.29402	0.149234	-8.67113	4.27845e-18	4.5091e-17
LHX2	LHX2	46.3761	-2.43593	0.284954	-8.54853	1.24666e-17	1.23566e-16
NRXN3	NRXN3	66.3598	1.74473	0.333326	5.23431	1.65604e-07	5.01487e-07
GRHPR	GRHPR	5228.68	-1.6532	0.15393	-10.7399	6.61156e-27	2.14513e-25
RECQL4	RECQL4	244.836	1.97762	0.152307	12.9844	1.49967e-38	2.98963e-36
FADS2	FADS2	1575.84	2.00091	0.314232	6.36762	1.91984e-10	8.26737e-10
KCNK6	KCNK6	110.188	-1.38414	0.161605	-8.56495	1.08123e-17	1.08077e-16
ABCG2	ABCG2	487.063	-1.24447	0.224772	-5.53658	3.08443e-08	1.01817e-07
MAP4K4	MAP4K4	1914.82	1.12022	0.120865	9.26836	1.89031e-20	2.67554e-19
LY86	LY86	41.491	-1.00402	0.18642	-5.38577	7.21356e-08	2.28465e-07
HOMER1	HOMER1	103.553	1.38897	0.215332	6.45037	1.11579e-10	4.94921e-10
HAND2	HAND2	94.4055	-3.8387	0.36836	-10.4211	1.98687e-25	5.2369e-24
CHST10	CHST10	44.2516	1.26315	0.214174	5.89779	3.68413e-09	1.36078e-08
KIF23	KIF23	113.306	2.91957	0.243684	11.981	4.46997e-33	3.69988e-31
RPH3AL	RPH3AL	180.085	-1.00439	0.118469	-8.47809	2.28923e-17	2.21475e-16
ADAMTS4	ADAMTS4	317.39	-1.19648	0.237348	-5.04105	4.62975e-07	1.32427e-06
ADAMTS2	ADAMTS2	281.239	-1.59463	0.220986	-7.21597	5.35518e-13	3.12308e-12
ADAMTS1	ADAMTS1	831.91	-1.7186	0.207054	-8.30029	1.03861e-16	9.3396e-16
GAL3ST1	GAL3ST1	155.51	1.46008	0.248645	5.87216	4.30164e-09	1.5749e-08
MPDU1	MPDU1	907.088	-1.03058	0.0888629	-11.5974	4.24805e-31	2.537e-29
TP53I3	TP53I3	290.963	1.10956	0.181333	6.1189	9.42261e-10	3.73474e-09
RAB3D	RAB3D	140.653	1.26462	0.203179	6.22417	4.84109e-10	1.98611e-09
CXCL14	CXCL14	467.961	-4.48852	0.426163	-10.5324	6.12628e-26	1.7447e-24
SPAG7	SPAG7	538.741	-1.04296	0.0995549	-10.4763	1.11045e-25	3.01677e-24
CHD1L	CHD1L	931.353	1.06333	0.102651	10.3587	3.82037e-25	9.63877e-24
GTF2IRD1	GTF2IRD1	158.131	1.09368	0.129781	8.42713	3.54244e-17	3.34524e-16
APOBEC3B	APOBEC3B	34.561	2.09752	0.289868	7.23614	4.61631e-13	2.7202e-12
KIF20B	KIF20B	144.095	1.33369	0.143213	9.31264	1.2469e-20	1.80641e-19
IER2	IER2	1487.71	-1.6325	0.126959	-12.8585	7.70945e-38	1.47459e-35
GNA14	GNA14	71.0552	-2.23158	0.204297	-10.9232	8.92788e-28	3.24013e-26
NUP155	NUP155	363.794	1.18773	0.100976	11.7625	6.09146e-32	4.06691e-30
TESMIN	TESMIN	33.2257	2.26485	0.218433	10.3686	3.44447e-25	8.7528e-24
FEZ1	FEZ1	105.045	-1.77661	0.17377	-10.2239	1.55012e-24	3.59089e-23
IKBKE	IKBKE	74.4212	1.30647	0.190813	6.84686	7.54895e-12	3.87692e-11
PPM1F	PPM1F	338.412	1.09477	0.133507	8.2001	2.40192e-16	2.06667e-15
TTLL4	TTLL4	299.132	1.38356	0.132511	10.4411	1.60995e-25	4.29949e-24
LRRC14	LRRC14	288.057	1.0329	0.091683	11.266	1.93138e-29	8.87555e-28
GREB1	GREB1	263.336	1.37381	0.235912	5.8234	5.76624e-09	2.07673e-08
ESPL1	ESPL1	168.988	1.89389	0.237285	7.98151	1.44553e-15	1.13415e-14
ADAMTSL2	ADAMTSL2	683.332	-1.89589	0.257813	-7.35377	1.92694e-13	1.19204e-12
KNTC1	KNTC1	263.881	2.05053	0.156844	13.0737	4.65746e-39	1.04638e-36
SNPH	SNPH	23.6354	1.10587	0.263802	4.19203	2.76475e-05	6.26316e-05
PCLAF	PCLAF	113.668	2.24542	0.189367	11.8575	1.96781e-32	1.46591e-30
RNF144A	RNF144A	115.143	1.30217	0.191036	6.81633	9.33934e-12	4.73796e-11
RIMS3	RIMS3	28.9688	1.24903	0.185578	6.73047	1.69112e-11	8.26237e-11
DLGAP5	DLGAP5	98.154	3.45761	0.288018	12.0048	3.35105e-33	2.84016e-31
SFI1	SFI1	279.389	1.16841	0.163208	7.159	8.12668e-13	4.64372e-12
URB2	URB2	122.441	1.05499	0.100344	10.5137	7.47357e-26	2.0823e-24
ARHGAP11A	ARHGAP11A	139.371	2.63954	0.206021	12.812	1.40457e-37	2.48503e-35
ARHGEF11	ARHGEF11	736.266	1.21883	0.104392	11.6755	1.70005e-31	1.06472e-29
DNAJC6	DNAJC6	68.1196	2.52339	0.214328	11.7735	5.34648e-32	3.62077e-30
ZNF623	ZNF623	166.367	1.18773	0.110034	10.7942	3.66592e-27	1.2503e-25
MELK	MELK	116.53	3.08428	0.286637	10.7602	5.30353e-27	1.76626e-25
GINS1	GINS1	116.893	2.58625	0.225361	11.476	1.74103e-30	9.19496e-29
ZEB2	ZEB2	378.097	-1.06468	0.155429	-6.84996	7.38724e-12	3.79938e-11
MFAP3L	MFAP3L	594.918	-1.53902	0.241707	-6.36731	1.92377e-10	8.28133e-10
SETDB1	SETDB1	594.824	1.01765	0.0878236	11.5874	4.77414e-31	2.81091e-29
WASHC5	WASHC5	595.041	1.2488	0.121338	10.2919	7.66097e-25	1.84097e-23
UBAP2L	UBAP2L	1549.54	1.20267	0.088279	13.6235	2.90358e-42	1.20874e-39
SV2B	SV2B	30.1587	1.00302	0.319321	3.14112	0.00168304	0.00296364
SV2A	SV2A	36.7549	1.24515	0.281785	4.4188	9.92516e-06	2.3932e-05
MRC2	MRC2	222.007	-1.07115	0.225538	-4.74931	2.04111e-06	5.39494e-06
ARNT2	ARNT2	83.9233	1.36882	0.292226	4.68411	2.81174e-06	7.29825e-06
NCAPD2	NCAPD2	312.063	1.67998	0.13761	12.2083	2.80784e-34	2.81527e-32
KBTBD11	KBTBD11	185.575	-2.61847	0.274004	-9.55631	1.22033e-21	1.99452e-20
KIF14	KIF14	98.496	3.13448	0.22998	13.6294	2.67863e-42	1.14889e-39
CD302	CD302	1641.96	-1.36159	0.127691	-10.6632	1.51366e-26	4.68805e-25
DLEC1	DLEC1	1244.67	-1.9127	0.1359	-14.0743	5.46306e-45	3.22184e-42
HS3ST3B1	HS3ST3B1	745.647	-1.07686	0.197406	-5.45504	4.89616e-08	1.58184e-07
SLC23A2	SLC23A2	1765.73	-1.355	0.135952	-9.96669	2.13219e-23	4.22675e-22
TNFSF15	TNFSF15	36.5693	2.13861	0.270626	7.90245	2.73481e-15	2.07775e-14
NR1I3	NR1I3	1113.95	-1.09156	0.184336	-5.92157	3.18877e-09	1.18805e-08
CCS	CCS	885.267	-1.09887	0.103885	-10.5777	3.78084e-26	1.11025e-24
NAALADL1	NAALADL1	120.487	3.2374	0.304005	10.6492	1.75909e-26	5.4009e-25
GNPDA1	GNPDA1	361.995	1.03595	0.10884	9.5181	1.76369e-21	2.83351e-20
KCNE3	KCNE3	112.069	1.12027	0.167164	6.70162	2.06124e-11	9.9471e-11
GNE	GNE	1725.25	-1.41932	0.145597	-9.74829	1.87594e-22	3.3483e-21
TROAP	TROAP	101.888	3.1108	0.26844	11.5885	4.71586e-31	2.79281e-29
SMC4	SMC4	814.618	1.56828	0.133039	11.7881	4.49516e-32	3.10363e-30
GJC1	GJC1	54.7794	1.58687	0.23129	6.86095	6.84053e-12	3.53619e-11
AP1M2	AP1M2	73.5291	1.28626	0.403292	3.18939	0.00142572	0.00254152
SAE1	SAE1	757.028	1.0783	0.0985969	10.9364	7.71774e-28	2.82997e-26
ABCC5	ABCC5	317.011	1.02245	0.111125	9.20094	3.54823e-20	4.81736e-19
ABCC9	ABCC9	932.998	-1.23006	0.210649	-5.8394	5.23892e-09	1.89695e-08
SCAMP3	SCAMP3	935.477	1.24269	0.0975639	12.7372	3.67432e-37	6.16949e-35
USH1C	USH1C	115.541	1.39189	0.370986	3.75186	0.00017553	0.000357629
EDIL3	EDIL3	72.1683	1.39324	0.267893	5.20073	1.98509e-07	5.95631e-07
UST	UST	34.7493	-1.12657	0.254032	-4.43475	9.21784e-06	2.23292e-05
TSPAN5	TSPAN5	77.8061	1.57501	0.271434	5.80255	6.53123e-09	2.33442e-08
KIF20A	KIF20A	162.138	2.80004	0.222062	12.6093	1.87698e-36	2.73885e-34
FAM13A	FAM13A	755.246	-1.91911	0.166611	-11.5185	1.06401e-30	5.88281e-29
ADGRG2	ADGRG2	73.7959	1.79598	0.267766	6.70729	1.98277e-11	9.58473e-11
PLXNC1	PLXNC1	234.545	2.27472	0.196778	11.5599	6.58138e-31	3.75617e-29
AASS	AASS	2031.49	-1.54495	0.229004	-6.74642	1.5154e-11	7.45014e-11
PDZK1IP1	PDZK1IP1	494.042	2.28821	0.475616	4.81105	1.50141e-06	4.03627e-06
CHST4	CHST4	120.501	-4.39037	0.389851	-11.2617	2.02878e-29	9.26304e-28
SLC25A15	SLC25A15	1600.56	-1.17615	0.186212	-6.31616	2.68141e-10	1.13089e-09
RCL1	RCL1	957.554	-1.95076	0.166074	-11.7463	7.37363e-32	4.83178e-30
TENM1	TENM1	495.041	-1.09349	0.330128	-3.31233	0.00092521	0.00169056
LHFPL2	LHFPL2	231.557	1.22058	0.181593	6.72151	1.79855e-11	8.74799e-11
DDX39A	DDX39A	621.86	1.20686	0.118546	10.1805	2.42339e-24	5.44455e-23
TRIB1	TRIB1	2587.57	-1.5628	0.15518	-10.0709	7.43265e-24	1.54481e-22
GPHN	GPHN	514.814	-1.30123	0.125941	-10.332	5.049e-25	1.24501e-23
SLC17A2	SLC17A2	784.33	-1.15453	0.197118	-5.85706	4.71124e-09	1.7173e-08
RIDA	RIDA	6201.83	-1.7622	0.198469	-8.87895	6.74925e-19	7.76658e-18
GLYAT	GLYAT	2446.85	-2.71468	0.345511	-7.85701	3.93407e-15	2.93222e-14
ABCC4	ABCC4	193.718	1.52277	0.219669	6.93209	4.14666e-12	2.18918e-11
SF3B4	SF3B4	688.818	1.22318	0.100251	12.2012	3.06432e-34	3.01198e-32
RAMP3	RAMP3	180.304	-1.85275	0.223484	-8.29029	1.12969e-16	1.012e-15
EFS	EFS	19.2626	-1.05065	0.253236	-4.14891	3.34063e-05	7.47622e-05
TRAIP	TRAIP	43.3262	2.46364	0.213659	11.5307	9.23739e-31	5.16783e-29
NMUR1	NMUR1	21.008	-1.28666	0.213112	-6.03748	1.56536e-09	6.04697e-09
LAMC3	LAMC3	237.702	-1.78993	0.248397	-7.20594	5.76431e-13	3.34926e-12
B3GNT3	B3GNT3	116.944	1.11087	0.289244	3.84061	0.00012273	0.000254934
CLEC4M	CLEC4M	333.376	-4.93011	0.539294	-9.14179	6.14249e-20	8.08751e-19
TRIM22	TRIM22	628.168	-1.51524	0.175591	-8.62937	6.16885e-18	6.36649e-17
ABCA10	ABCA10	166.609	-1.01981	0.222276	-4.58803	4.47446e-06	1.13274e-05
ABCA9	ABCA9	417.771	-1.36782	0.193304	-7.076	1.4837e-12	8.23217e-12
ABCA8	ABCA8	900.908	-1.88158	0.248003	-7.58691	3.27633e-14	2.2072e-13
NPM2	NPM2	39.232	1.18438	0.317201	3.73383	0.00018859	0.000382477
KLF2	KLF2	351.857	-1.10126	0.209782	-5.24953	1.52487e-07	4.63353e-07
SEMA3A	SEMA3A	28.8626	1.53644	0.317476	4.83954	1.30142e-06	3.53083e-06
TUBA1B	TUBA1B	3974.42	1.38308	0.13517	10.2321	1.42337e-24	3.30812e-23
SCML2	SCML2	86.3534	2.17294	0.180133	12.063	1.6569e-33	1.48429e-31
DLC1	DLC1	697.734	-1.15775	0.112506	-10.2905	7.77494e-25	1.86519e-23
NDRG1	NDRG1	2154.65	1.0684	0.178051	6.00053	1.96671e-09	7.49711e-09
PEMT	PEMT	1011.93	-1.50535	0.162728	-9.25067	2.23084e-20	3.117e-19
PIAS3	PIAS3	200.174	1.15029	0.105843	10.868	1.63794e-27	5.82498e-26
ST3GAL6	ST3GAL6	748.028	-1.56272	0.15535	-10.0593	8.3553e-24	1.72644e-22
NDC80	NDC80	110.615	2.75429	0.216957	12.6951	6.29651e-37	1.00136e-34
WFDC2	WFDC2	51.6837	1.28456	0.417113	3.07964	0.00207248	0.00360632
BASP1	BASP1	167.469	-1.42872	0.199204	-7.17216	7.38252e-13	4.24075e-12
SPON2	SPON2	2017.17	1.3313	0.172838	7.70259	1.33331e-14	9.37959e-14
OLFM1	OLFM1	47.4804	-1.25157	0.304003	-4.11696	3.83901e-05	8.52484e-05
LRRN2	LRRN2	45.7302	1.66496	0.290648	5.72844	1.01359e-08	3.5388e-08
ACAA2	ACAA2	7744.61	-1.64317	0.158646	-10.3575	3.871e-25	9.73182e-24
TACC3	TACC3	266.082	1.93391	0.163645	11.8177	3.16181e-32	2.29499e-30
CAP2	CAP2	414.485	2.2232	0.155564	14.2912	2.48158e-46	1.84865e-43
SEMA4F	SEMA4F	59.5899	1.44844	0.206063	7.02911	2.07855e-12	1.1359e-11
FBLN5	FBLN5	521.304	-1.55806	0.253481	-6.14666	7.91308e-10	3.16837e-09
CIB2	CIB2	28.0482	1.85935	0.238176	7.80661	5.87484e-15	4.28621e-14
NEBL	NEBL	162.431	1.28576	0.305588	4.20748	2.5823e-05	5.87903e-05
RNASEH2A	RNASEH2A	155.654	1.65622	0.169305	9.78251	1.33853e-22	2.44774e-21
UBD	UBD	4692.87	1.70974	0.239168	7.14868	8.76164e-13	4.98642e-12
CXCL13	CXCL13	78.1837	1.49793	0.377821	3.96466	7.34994e-05	0.000157218
SLC34A2	SLC34A2	53.1435	-1.38237	0.416362	-3.32011	0.00089982	0.00164778
TACC2	TACC2	445.076	1.0378	0.123919	8.37482	5.53077e-17	5.12656e-16
COLEC10	COLEC10	488.683	-4.65559	0.32341	-14.3953	5.53655e-47	6.02802e-44
SCGN	SCGN	161.574	1.81335	0.314018	5.77467	7.7105e-09	2.72904e-08
SMC2	SMC2	247.467	1.15766	0.127812	9.05756	1.33404e-19	1.68139e-18
SLCO1B1	SLCO1B1	4823.7	-1.28128	0.211349	-6.06241	1.34095e-09	5.22142e-09
P3H4	P3H4	164.171	1.17739	0.179684	6.55258	5.65525e-11	2.60561e-10
ST6GALNAC2	ST6GALNAC2	56.157	1.29165	0.210084	6.14822	7.83558e-10	3.13911e-09
SPAG5	SPAG5	459.145	1.62912	0.158654	10.2684	9.78452e-25	2.32366e-23
TRIM16	TRIM16	198.191	1.9205	0.214372	8.95873	3.28432e-19	3.91628e-18
RAD51AP1	RAD51AP1	80.3435	2.63724	0.200839	13.1311	2.18377e-39	5.15152e-37
IGF2BP3	IGF2BP3	161.452	3.12547	0.343122	9.10892	8.32059e-20	1.07622e-18
IGF2BP2	IGF2BP2	398.993	2.77579	0.263582	10.531	6.21425e-26	1.76619e-24
CD226	CD226	57.0152	-1.40434	0.208145	-6.74695	1.50981e-11	7.42522e-11
CCT6B	CCT6B	45.3809	-1.26696	0.182037	-6.95994	3.40416e-12	1.81273e-11
ENTREP3	ENTREP3	286.056	1.58218	0.120883	13.0885	3.83297e-39	8.89375e-37
UGT2B11	UGT2B11	294.731	2.21634	0.276905	8.00395	1.20486e-15	9.51655e-15
POLQ	POLQ	59.6401	2.8863	0.242657	11.8945	1.26337e-32	9.77146e-31
PLK4	PLK4	45.4721	2.03918	0.18584	10.9727	5.16856e-28	2.00427e-26
MASP2	MASP2	2910.34	-1.41414	0.220759	-6.4058	1.49586e-10	6.53468e-10
GRAP	GRAP	50.1758	-1.04477	0.159005	-6.57068	5.00853e-11	2.32081e-10
ALDH1L1	ALDH1L1	5019.88	-1.08861	0.26085	-4.17333	3.00183e-05	6.76343e-05
FTCD	FTCD	7847.58	-1.93939	0.258117	-7.51362	5.75144e-14	3.7653e-13
LILRB1	LILRB1	127.314	-1.00493	0.198885	-5.05279	4.35403e-07	1.2508e-06
FGL2	FGL2	535.451	-1.20766	0.18809	-6.42066	1.35685e-10	5.97352e-10
CFHR4	CFHR4	1726.85	-1.35239	0.282031	-4.79518	1.62531e-06	4.35448e-06
CFHR3	CFHR3	6885.5	-1.78221	0.289294	-6.16054	7.24982e-10	2.92347e-09
C1QL1	C1QL1	54.6294	1.90828	0.360613	5.29175	1.21151e-07	3.72452e-07
PPARGC1A	PPARGC1A	1175.64	-1.13162	0.224015	-5.05153	4.38287e-07	1.25832e-06
LYVE1	LYVE1	324.295	-3.46762	0.238694	-14.5275	8.11797e-48	1.43627e-44
DHRS4	DHRS4	910.963	-1.18965	0.116327	-10.2268	1.50394e-24	3.48964e-23
MTMR11	MTMR11	208.83	1.12675	0.211336	5.33154	9.73815e-08	3.03131e-07
GADD45G	GADD45G	1681.13	-2.20954	0.22952	-9.62677	6.16344e-22	1.03117e-20
EHMT2	EHMT2	487.901	1.17613	0.111112	10.585	3.4966e-26	1.03537e-24
DBF4	DBF4	135.252	1.27766	0.125142	10.2097	1.79469e-24	4.12371e-23
CBX1	CBX1	544.117	1.01631	0.100207	10.1422	3.59069e-24	7.85513e-23
PNRC1	PNRC1	2200.45	-1.05345	0.124451	-8.46477	2.56656e-17	2.4662e-16
MLLT11	MLLT11	71.9428	1.02068	0.23074	4.42351	9.7112e-06	2.344e-05
STIP1	STIP1	1454.21	1.06573	0.100716	10.5816	3.62832e-26	1.07213e-24
ACOT2	ACOT2	1178.34	-1.06466	0.13786	-7.7228	1.13801e-14	8.04562e-14
CKAP4	CKAP4	1573.23	1.10927	0.139086	7.97543	1.5185e-15	1.18745e-14
ADIRF	ADIRF	211.578	-1.57261	0.28742	-5.47147	4.46321e-08	1.44857e-07
LILRB5	LILRB5	255.779	-2.27689	0.191588	-11.8843	1.42759e-32	1.08635e-30
SDS	SDS	6352.9	-1.58448	0.384801	-4.11767	3.82724e-05	8.50366e-05
SLC27A5	SLC27A5	5082.87	-2.08518	0.243921	-8.54859	1.24605e-17	1.23566e-16
SLC27A2	SLC27A2	3191.42	-1.30649	0.190893	-6.84411	7.69513e-12	3.94198e-11
KIF2C	KIF2C	123.67	3.22915	0.25882	12.4764	1.00401e-35	1.26882e-33
TDRKH	TDRKH	174.489	1.81897	0.141696	12.8372	1.01503e-37	1.91556e-35
LILRA1	LILRA1	20.8628	-1.21019	0.205204	-5.89749	3.69078e-09	1.36253e-08
LILRA2	LILRA2	21.653	-1.78796	0.197307	-9.0618	1.28314e-19	1.62012e-18
UBE2C	UBE2C	160.858	3.16471	0.299257	10.5752	3.88159e-26	1.13587e-24
TOPBP1	TOPBP1	433.814	1.03084	0.102216	10.0849	6.44139e-24	1.35069e-22
TRIM31	TRIM31	123.12	1.93469	0.273904	7.06338	1.62498e-12	8.97033e-12
ESM1	ESM1	162.852	2.45572	0.350872	6.99892	2.57939e-12	1.39399e-11
ADAMTS13	ADAMTS13	480.008	-2.56841	0.175859	-14.6049	2.61188e-48	6.16143e-45
CIT	CIT	137.607	1.02698	0.183266	5.60376	2.09752e-08	7.05016e-08
EMILIN1	EMILIN1	512.278	-1.54511	0.221587	-6.97293	3.10413e-12	1.66302e-11
CD160	CD160	23.9783	-1.37203	0.171218	-8.01336	1.11613e-15	8.85027e-15
KIF3A	KIF3A	94.6701	1.09002	0.103381	10.5437	5.42911e-26	1.55554e-24
ZWINT	ZWINT	186.04	2.24446	0.218728	10.2614	1.05152e-24	2.48883e-23
PLAAT3	PLAAT3	1035.25	-1.3966	0.169972	-8.21661	2.09333e-16	1.81884e-15
PTP4A3	PTP4A3	340.781	2.51293	0.245543	10.2342	1.39329e-24	3.24887e-23
NUDT6	NUDT6	137.981	-1.27908	0.132556	-9.64935	4.9468e-22	8.4155e-21
WDHD1	WDHD1	74.3307	2.21681	0.176795	12.5389	4.57487e-36	6.22623e-34
ADAMTS6	ADAMTS6	26.2686	1.33559	0.201666	6.6228	3.5245e-11	1.65844e-10
TREH	TREH	135.124	-1.26264	0.198779	-6.35201	2.12521e-10	9.09042e-10
SLC2A6	SLC2A6	109.404	1.19099	0.204203	5.83239	5.46389e-09	1.97436e-08
INMT	INMT	294.741	-3.30023	0.261589	-12.6161	1.72197e-36	2.56556e-34
CELF3	CELF3	219.463	1.05719	0.0926388	11.4119	3.64561e-30	1.8363e-28
CEP250	CEP250	371.565	1.15968	0.102408	11.3241	9.96498e-30	4.74897e-28
ANXA10	ANXA10	472.995	-2.28285	0.261675	-8.72399	2.68576e-18	2.90629e-17
CHEK2	CHEK2	140.69	1.1781	0.174891	6.73622	1.62565e-11	7.96177e-11
DUSP10	DUSP10	784.141	-1.11988	0.149335	-7.4991	6.42584e-14	4.17783e-13
PTGDR2	PTGDR2	56.4292	1.10211	0.204666	5.38492	7.2476e-08	2.29389e-07
FILIP1L	FILIP1L	273.513	-1.07405	0.155754	-6.89581	5.35596e-12	2.80564e-11
XPOT	XPOT	1326.11	1.04926	0.10331	10.1565	3.10146e-24	6.8698e-23
CHP1	CHP1	3708.16	-1.00647	0.107543	-9.35876	8.06808e-21	1.20206e-19
NRM	NRM	105.852	1.07258	0.144957	7.3993	1.36907e-13	8.58944e-13
SLCO2B1	SLCO2B1	2974.76	-1.05312	0.172746	-6.09638	1.08495e-09	4.26565e-09
VPS45	VPS45	398.528	1.00329	0.0797175	12.5856	2.53456e-36	3.58741e-34
CD300A	CD300A	106.064	-1.35358	0.179056	-7.55952	4.04553e-14	2.69969e-13
GPR182	GPR182	45.3349	-3.24811	0.316915	-10.2491	1.19389e-24	2.8117e-23
MGAT4A	MGAT4A	411.101	1.05862	0.106432	9.9464	2.61476e-23	5.14732e-22
VSIG4	VSIG4	189.363	-1.67068	0.249363	-6.69981	2.08688e-11	1.00502e-10
OIP5	OIP5	38.929	1.41329	0.149158	9.47512	2.66449e-21	4.20906e-20
PHLDA1	PHLDA1	2184.18	-2.31137	0.206241	-11.2071	3.7625e-29	1.67581e-27
PPM1E	PPM1E	45.5358	1.73764	0.240578	7.22276	5.0942e-13	2.97824e-12
FRMPD1	FRMPD1	57.8965	1.20579	0.308466	3.90898	9.2688e-05	0.000195807
CPEB3	CPEB3	559.492	-1.80857	0.147339	-12.2749	1.23585e-34	1.30539e-32
CNKSR2	CNKSR2	87.5858	1.09966	0.194253	5.66101	1.50489e-08	5.14621e-08
ABLIM3	ABLIM3	1296.61	-1.08122	0.151131	-7.15417	8.41797e-13	4.80048e-12
KHDC4	KHDC4	585.74	1.16011	0.111982	10.3598	3.7786e-25	9.5504e-24
KLRK1	KLRK1	42.5107	-1.27982	0.217609	-5.88128	4.07097e-09	1.49586e-08
MMRN1	MMRN1	156.703	-2.1442	0.270607	-7.92364	2.30656e-15	1.7689e-14
TPX2	TPX2	440.69	2.15845	0.203821	10.5899	3.31826e-26	9.84625e-25
AKR7A3	AKR7A3	2423.44	-2.07385	0.269965	-7.6819	1.56743e-14	1.09449e-13
MAST1	MAST1	30.6262	1.03587	0.25071	4.13175	3.60019e-05	8.02726e-05
CEP131	CEP131	193.822	1.43492	0.133516	10.7472	6.10904e-27	2.01087e-25
CEP152	CEP152	67.9341	1.07184	0.135413	7.91533	2.46595e-15	1.88258e-14
TTC39A	TTC39A	119.551	2.78324	0.278926	9.97841	1.89471e-23	3.78248e-22
KIF21B	KIF21B	141.953	1.38649	0.191384	7.24456	4.33853e-13	2.56613e-12
EXPH5	EXPH5	225.709	-2.04112	0.279455	-7.30392	2.79507e-13	1.69211e-12
PEG10	PEG10	5710.5	4.5834	0.385825	11.8795	1.51298e-32	1.13908e-30
SIPA1L3	SIPA1L3	406.757	1.23578	0.116402	10.6165	2.49745e-26	7.53708e-25
MCF2L2	MCF2L2	42.4168	2.04564	0.219758	9.30859	1.29539e-20	1.87092e-19
SPART	SPART	232.106	-1.27179	0.206122	-6.17007	6.82594e-10	2.76515e-09
HIC2	HIC2	180.511	1.40429	0.199792	7.02878	2.0835e-12	1.13817e-11
N4BP3	N4BP3	20.9346	1.25351	0.227982	5.4983	3.83461e-08	1.25463e-07
FRMD4B	FRMD4B	566.446	-1.21287	0.109539	-11.0725	1.70592e-28	7.06013e-27
NUP205	NUP205	439.915	1.15338	0.104896	10.9955	4.01568e-28	1.58765e-26
SLC35D1	SLC35D1	1776.01	-1.03129	0.107959	-9.55265	1.26424e-21	2.05915e-20
GPD1L	GPD1L	145.769	1.17373	0.168512	6.96529	3.27722e-12	1.74975e-11
PLCB1	PLCB1	325.776	2.15516	0.173944	12.39	2.96039e-35	3.49177e-33
BOP1	BOP1	619.557	1.26182	0.134827	9.35876	8.06747e-21	1.20206e-19
KAZN	KAZN	93.6739	-1.87462	0.190738	-9.82822	8.51099e-23	1.58924e-21
WSCD1	WSCD1	45.8392	1.06396	0.204794	5.19526	2.04431e-07	6.11867e-07
NEMP1	NEMP1	307.504	1.26051	0.134387	9.37976	6.61226e-21	9.94579e-20
CUX2	CUX2	987.985	-1.11733	0.222457	-5.0227	5.09506e-07	1.44839e-06
TBC1D30	TBC1D30	64.8361	1.38192	0.207729	6.65252	2.88113e-11	1.36798e-10
SYNM	SYNM	274.952	1.1089	0.169638	6.53684	6.28303e-11	2.88173e-10
SYNE1	SYNE1	745.265	-1.30778	0.121605	-10.7543	5.65444e-27	1.87431e-25
SMG5	SMG5	1609.71	1.15897	0.100753	11.5031	1.27334e-30	6.93187e-29
NCAPH	NCAPH	95.9859	2.88737	0.230604	12.5209	5.73707e-36	7.66062e-34
ZFPM2	ZFPM2	52.5789	-1.33528	0.19948	-6.69379	2.17461e-11	1.04621e-10
MLYCD	MLYCD	496.454	-1.54974	0.119668	-12.9504	2.33763e-38	4.59538e-36
ITGB3BP	ITGB3BP	131.57	1.15822	0.127998	9.04873	1.4464e-19	1.81171e-18
TMED3	TMED3	363.679	1.38948	0.205864	6.74952	1.4834e-11	7.30296e-11
SLC7A8	SLC7A8	143.837	-1.24054	0.200742	-6.17978	6.41926e-10	2.60638e-09
ABCB9	ABCB9	44.8623	1.02465	0.146608	6.98908	2.76687e-12	1.49133e-11
HEY1	HEY1	84.4248	1.22251	0.179381	6.81517	9.41554e-12	4.7749e-11
NPTXR	NPTXR	111.973	-1.55215	0.391362	-3.96603	7.30794e-05	0.000156343
CES3	CES3	719.849	-1.05515	0.203446	-5.18637	2.1443e-07	6.40844e-07
HAAO	HAAO	2861.76	-1.48065	0.146843	-10.0832	6.55402e-24	1.37227e-22
SCRIB	SCRIB	1272.26	1.13139	0.108256	10.4511	1.44884e-25	3.88388e-24
SLC39A14	SLC39A14	7386.61	-1.19363	0.128938	-9.25738	2.095e-20	2.94173e-19
SEC14L2	SEC14L2	2932.2	-1.28189	0.223642	-5.73189	9.93203e-09	3.47106e-08
MAPK8IP2	MAPK8IP2	102.764	2.422	0.291532	8.30783	9.74697e-17	8.82088e-16
VSIG2	VSIG2	62.4108	-1.89416	0.278204	-6.80851	9.86133e-12	4.98668e-11
ORC6	ORC6	52.0544	2.71347	0.230255	11.7847	4.6835e-32	3.21797e-30
DAPK2	DAPK2	118.494	1.24662	0.172546	7.22489	5.01519e-13	2.93448e-12
RUSC1	RUSC1	249.972	1.28315	0.122271	10.4943	9.17414e-26	2.52628e-24
PPP1R15A	PPP1R15A	869.493	-1.06878	0.144048	-7.41961	1.17465e-13	7.42562e-13
POLA2	POLA2	141.316	1.17052	0.118298	9.89467	4.39077e-23	8.39823e-22
SLC7A11	SLC7A11	90.7978	4.00565	0.358516	11.1729	5.53578e-29	2.4258e-27
GABARAPL1	GABARAPL1	2128.79	-1.76408	0.150226	-11.7428	7.68999e-32	5.01586e-30
SHPK	SHPK	335.896	-1.15459	0.101081	-11.4225	3.22922e-30	1.63822e-28
OSBP2	OSBP2	56.415	2.06879	0.18936	10.9252	8.73891e-28	3.1879e-26
MAFF	MAFF	497.009	-1.07145	0.179552	-5.96737	2.41112e-09	9.10054e-09
FLRT2	FLRT2	106.391	-1.10009	0.306832	-3.58533	0.000336653	0.000657875
KIF4A	KIF4A	153.4	3.46076	0.309007	11.1996	4.09617e-29	1.81746e-27
QPCT	QPCT	41.3455	1.22559	0.249066	4.92074	8.6219e-07	2.3933e-06
NOCT	NOCT	186.941	-2.07059	0.198619	-10.425	1.90741e-25	5.03684e-24
TMEM184B	TMEM184B	369.163	1.02648	0.112894	9.09248	9.6807e-20	1.24338e-18
RAB26	RAB26	268.841	-1.08845	0.210454	-5.17193	2.31682e-07	6.89784e-07
METTL7A	METTL7A	10362.5	-1.09184	0.131299	-8.31566	9.12452e-17	8.28405e-16
FAM149A	FAM149A	384.933	-1.4437	0.158005	-9.13705	6.41812e-20	8.4191e-19
WHRN	WHRN	166.269	1.05452	0.164741	6.40108	1.54284e-10	6.72127e-10
USP49	USP49	101.477	1.06577	0.120604	8.83691	9.84053e-19	1.11874e-17
MXRA5	MXRA5	173.255	-1.9561	0.226584	-8.633	5.97627e-18	6.17432e-17
DCAF13	DCAF13	469.128	1.13511	0.111521	10.1785	2.47425e-24	5.55001e-23
ABI3BP	ABI3BP	170.464	-1.40726	0.270795	-5.19676	2.02787e-07	6.07202e-07
PAMR1	PAMR1	111.565	-2.55868	0.230307	-11.1099	1.12313e-28	4.67552e-27
PLEKHG4	PLEKHG4	45.8979	1.84897	0.277744	6.65707	2.79333e-11	1.32763e-10
MTHFD1L	MTHFD1L	158.307	1.46027	0.168046	8.68975	3.63253e-18	3.85997e-17
OLFML2B	OLFML2B	73.0063	2.39949	0.227256	10.5585	4.6389e-26	1.33725e-24
TPGS2	TPGS2	466.399	1.05653	0.115358	9.15871	5.2522e-20	6.99338e-19
KRT23	KRT23	289.052	1.5234	0.440246	3.46035	0.000539477	0.00102123
TKFC	TKFC	2987.48	-1.27846	0.174392	-7.33096	2.28504e-13	1.39708e-12
OSBPL3	OSBPL3	190.13	1.71214	0.166008	10.3136	6.11807e-25	1.49284e-23
ATRNL1	ATRNL1	90.4432	1.10662	0.324457	3.41069	0.000647996	0.00121239
GPSM1	GPSM1	128.759	1.25275	0.22084	5.67267	1.40592e-08	4.83463e-08
PTPN20	PTPN20	26.6298	1.09665	0.321893	3.40688	0.000657109	0.00122782
PHF19	PHF19	136.752	1.20615	0.144013	8.37532	5.50722e-17	5.10807e-16
KIF26A	KIF26A	31.3298	-1.18265	0.205536	-5.75397	8.71701e-09	3.06688e-08
PCDHB5	PCDHB5	44.5925	1.11897	0.332427	3.36605	0.000762541	0.00141048
PHGDH	PHGDH	1523.82	-1.27227	0.199738	-6.36968	1.89419e-10	8.16644e-10
TIAM2	TIAM2	45.6884	1.11407	0.195534	5.69755	1.21542e-08	4.21126e-08
CABYR	CABYR	60.1077	2.53061	0.290465	8.71226	2.97868e-18	3.2061e-17
SACS	SACS	156.852	1.00891	0.170814	5.90651	3.49423e-09	1.29435e-08
IL1RAPL2	IL1RAPL2	16.472	-2.06495	0.285255	-7.23895	4.52169e-13	2.66889e-12
FGF21	FGF21	414.039	1.11295	0.330224	3.37029	0.000750883	0.00139055
GAPDHS	GAPDHS	25.6074	1.09039	0.162865	6.69506	2.15579e-11	1.03786e-10
HSPB8	HSPB8	173.3	1.52784	0.297829	5.12991	2.89874e-07	8.51397e-07
SEZ6L2	SEZ6L2	281.777	1.79009	0.402743	4.44474	8.79989e-06	2.1401e-05
SLC17A5	SLC17A5	512.699	1.07356	0.105295	10.1957	2.07335e-24	4.69539e-23
CNNM1	CNNM1	40.8823	1.23119	0.365168	3.37158	0.000747388	0.00138463
RGS17	RGS17	12.2843	1.20839	0.207135	5.83381	5.41745e-09	1.95908e-08
CKAP2	CKAP2	221.46	1.70432	0.154013	11.0661	1.83213e-28	7.56035e-27
ZNF285	ZNF285	26.2566	1.04054	0.196694	5.29016	1.22209e-07	3.7546e-07
PABPC1	PABPC1	12102.8	1.07881	0.135888	7.93893	2.03941e-15	1.57564e-14
GPR160	GPR160	100.64	1.62517	0.211088	7.69901	1.37122e-14	9.62237e-14
FETUB	FETUB	1549.45	-1.59556	0.274274	-5.8174	5.97711e-09	2.14719e-08
SIGLEC7	SIGLEC7	38.2083	-1.85124	0.201975	-9.16569	4.92298e-20	6.57978e-19
ANKRD1	ANKRD1	60.4522	1.50986	0.402402	3.75212	0.000175344	0.000357347
MTBP	MTBP	57.0649	2.08898	0.167974	12.4364	1.65906e-35	1.99002e-33
PDE7B	PDE7B	113.418	-2.11417	0.183726	-11.5072	1.21394e-30	6.65975e-29
CPNE7	CPNE7	39.5751	1.69717	0.328474	5.16683	2.38096e-07	7.07539e-07
CIDEB	CIDEB	1514.14	-1.67368	0.138758	-12.0619	1.67894e-33	1.49457e-31
AGO2	AGO2	523.461	1.1878	0.114473	10.3763	3.17949e-25	8.13789e-24
NAAA	NAAA	571.243	-1.71171	0.1314	-13.0267	8.62601e-39	1.86936e-36
GLS2	GLS2	1005.93	-2.01949	0.305437	-6.61179	3.79701e-11	1.78192e-10
SIGLEC9	SIGLEC9	38.2067	-1.19281	0.195517	-6.10078	1.05553e-09	4.15809e-09
C5AR2	C5AR2	76.1895	1.2446	0.244661	5.08706	3.63654e-07	1.05669e-06
GNMT	GNMT	1059.83	-2.1777	0.312287	-6.97337	3.0944e-12	1.65965e-11
GPR162	GPR162	59.4305	-1.23665	0.228162	-5.42007	5.95764e-08	1.90607e-07
SULT1B1	SULT1B1	568.292	-1.14818	0.247076	-4.64706	3.36694e-06	8.64581e-06
RND1	RND1	990.54	-1.65361	0.215125	-7.68674	1.50928e-14	1.05597e-13
SMPDL3B	SMPDL3B	36.4106	1.45715	0.310078	4.69929	2.61065e-06	6.80376e-06
BMP10	BMP10	74.4749	-4.58417	0.487448	-9.40442	5.23168e-21	7.97943e-20
RBMS3	RBMS3	142.257	-1.67335	0.183459	-9.12114	7.43389e-20	9.67978e-19
ZNF330	ZNF330	504.567	-1.03392	0.0976232	-10.5909	3.28326e-26	9.76286e-25
ANGPTL3	ANGPTL3	10206.7	-1.24098	0.195439	-6.34972	2.15706e-10	9.21274e-10
UBE2S	UBE2S	489.413	1.85132	0.157121	11.7827	4.79164e-32	3.27637e-30
PCSK1N	PCSK1N	131.932	2.08458	0.481518	4.32918	1.49663e-05	3.51824e-05
STK39	STK39	174.199	1.9032	0.220895	8.61588	6.94048e-18	7.10308e-17
PCLO	PCLO	42.2882	1.28761	0.362152	3.55545	0.000377328	0.000732004
SLCO1B3	SLCO1B3	1759.4	-2.79003	0.38576	-7.23256	4.7399e-13	2.78954e-12
CDH19	CDH19	83.7842	-1.59348	0.412968	-3.85861	0.000114033	0.000237812
FLVCR1	FLVCR1	229.956	2.10963	0.147147	14.3369	1.28594e-46	1.13758e-43
MACROD1	MACROD1	620.071	-1.16007	0.148296	-7.82263	5.17319e-15	3.79975e-14
ATAD2	ATAD2	911.008	1.84113	0.151883	12.122	8.07421e-34	7.51858e-32
UBE2T	UBE2T	98.3261	2.77757	0.20409	13.6095	3.51583e-42	1.33589e-39
STXBP6	STXBP6	158.382	1.21169	0.165101	7.33909	2.15045e-13	1.32107e-12
CNIH4	CNIH4	475.189	1.17544	0.0933274	12.5948	2.25591e-36	3.25777e-34
CTNNA3	CTNNA3	68.1134	-1.67408	0.273835	-6.11347	9.74905e-10	3.85765e-09
RACGAP1	RACGAP1	216.205	2.4274	0.184835	13.1328	2.13716e-39	5.127e-37
UHRF1	UHRF1	143.907	2.99554	0.239467	12.5092	6.64965e-36	8.55628e-34
CYP2S1	CYP2S1	55.72	1.20449	0.293231	4.10765	3.99704e-05	8.85354e-05
GPR171	GPR171	27.9794	-1.10066	0.229624	-4.79333	1.64038e-06	4.38904e-06
DSE	DSE	201.197	-1.13201	0.142169	-7.96243	1.68697e-15	1.31338e-14
PNMA3	PNMA3	171.524	3.05411	0.346539	8.81319	1.21635e-18	1.36853e-17
DNMT3L	DNMT3L	56.433	-1.21929	0.283281	-4.30416	1.67618e-05	3.91432e-05
SERTAD1	SERTAD1	207.863	-1.74155	0.139902	-12.4484	1.42686e-35	1.74101e-33
TRHDE	TRHDE	44.2466	1.1604	0.386857	2.99955	0.00270382	0.00462253
DMGDH	DMGDH	2888.09	-1.74764	0.18512	-9.44061	3.70607e-21	5.73914e-20
LRP12	LRP12	74.078	1.37746	0.19203	7.17317	7.32796e-13	4.21112e-12
PACSIN1	PACSIN1	32.2893	2.25384	0.270216	8.3409	7.37243e-17	6.77594e-16
KCNIP3	KCNIP3	33.0509	1.05484	0.262905	4.01226	6.01409e-05	0.000130377
SOCS7	SOCS7	173.616	1.25061	0.138338	9.04031	1.56223e-19	1.95334e-18
EHD3	EHD3	204.073	-1.61653	0.19271	-8.38837	4.92913e-17	4.58691e-16
G0S2	G0S2	2105.71	-1.18219	0.267004	-4.42762	9.52785e-06	2.30171e-05
NOX4	NOX4	14.3217	1.34189	0.272619	4.9222	8.55785e-07	2.37645e-06
PODXL2	PODXL2	244.8	3.10649	0.361592	8.59115	8.6102e-18	8.73612e-17
MYEF2	MYEF2	86.7909	2.17729	0.302531	7.19691	6.15903e-13	3.56107e-12
ASAP1	ASAP1	478.243	1.15936	0.130432	8.88865	6.18582e-19	7.15311e-18
HEBP1	HEBP1	1053.7	-1.17955	0.111836	-10.5471	5.23982e-26	1.50435e-24
PDE11A	PDE11A	183.132	-1.08066	0.241776	-4.46969	7.83344e-06	1.91758e-05
FAHD2A	FAHD2A	898.996	-1.21528	0.117862	-10.311	6.28382e-25	1.5282e-23
GMNN	GMNN	448.922	1.66245	0.122166	13.6081	3.58654e-42	1.33589e-39
CRYL1	CRYL1	2012.46	-1.16285	0.160309	-7.25382	4.0519e-13	2.40162e-12
YBX2	YBX2	58.5895	1.4868	0.285721	5.20367	1.95388e-07	5.86663e-07
ZC2HC1A	ZC2HC1A	93.8865	1.31093	0.155236	8.44478	3.04619e-17	2.90537e-16
ANGPTL4	ANGPTL4	1576.51	-1.65068	0.249679	-6.61121	3.81199e-11	1.78777e-10
CEP83	CEP83	209.432	1.08457	0.0917852	11.8163	3.21355e-32	2.32064e-30
MRNIP	MRNIP	578.34	1.20381	0.186216	6.46458	1.01583e-10	4.53281e-10
JPT1	JPT1	312.459	1.17924	0.13294	8.87052	7.28049e-19	8.34397e-18
SERPINA10	SERPINA10	5117.78	-1.24269	0.148654	-8.35963	6.29155e-17	5.80512e-16
AADAT	AADAT	537.822	-2.42632	0.196066	-12.375	3.56944e-35	4.14114e-33
TUBE1	TUBE1	466.193	-1.47946	0.147758	-10.0127	1.34035e-23	2.71795e-22
LEF1	LEF1	65.0327	1.89054	0.301701	6.26627	3.69799e-10	1.53674e-09
HAO2	HAO2	2313.4	-2.45536	0.317968	-7.72202	1.14502e-14	8.09114e-14
DCXR	DCXR	10058.4	-2.12467	0.19368	-10.97	5.32464e-28	2.04796e-26
HERC5	HERC5	162.599	-1.02524	0.170402	-6.01658	1.7814e-09	6.83861e-09
PLCE1	PLCE1	145.156	1.04177	0.118491	8.79202	1.46895e-18	1.63584e-17
NUSAP1	NUSAP1	346.231	2.40391	0.176111	13.65	2.01952e-42	8.93261e-40
CLEC1B	CLEC1B	129.67	-4.38235	0.438823	-9.9866	1.74462e-23	3.4927e-22
PIPOX	PIPOX	5715.52	-1.19284	0.188935	-6.31353	2.72743e-10	1.14996e-09
C1RL	C1RL	3248.87	-1.67208	0.134483	-12.4334	1.72076e-35	2.04669e-33
RASL12	RASL12	54.126	1.86863	0.208317	8.97014	2.96134e-19	3.54609e-18
CYP39A1	CYP39A1	756.264	-2.65627	0.259366	-10.2414	1.29397e-24	3.03729e-23
SLC22A17	SLC22A17	62.1751	-1.25991	0.2607	-4.8328	1.34628e-06	3.63789e-06
PLAC8	PLAC8	98.1465	-2.50876	0.271056	-9.25553	2.13165e-20	2.99023e-19
KLRF1	KLRF1	16.621	-2.34991	0.208532	-11.2688	1.87036e-29	8.62316e-28
CSAD	CSAD	1051.91	-1.4041	0.146366	-9.59309	8.54855e-22	1.41186e-20
AIG1	AIG1	2802.65	-1.02109	0.109369	-9.33617	9.98788e-21	1.46193e-19
AMOTL2	AMOTL2	493.333	-1.1687	0.132333	-8.83153	1.03252e-18	1.17196e-17
ZNF107	ZNF107	165.497	1.07757	0.130922	8.23066	1.86186e-16	1.62571e-15
SUCO	SUCO	657.677	1.38128	0.104322	13.2406	5.11208e-40	1.36521e-37
ANAPC7	ANAPC7	494.141	1.05139	0.0819668	12.827	1.15718e-37	2.12711e-35
GULP1	GULP1	49.7469	1.32881	0.316511	4.19831	2.68912e-05	6.10651e-05
GTSE1	GTSE1	112.919	3.25097	0.241598	13.4561	2.83373e-41	9.54968e-39
DTL	DTL	144.296	3.2551	0.242588	13.4182	4.72813e-41	1.52095e-38
RAB6B	RAB6B	36.7205	1.02747	0.149055	6.89322	5.45424e-12	2.855e-11
CYRIB	CYRIB	576.375	1.07732	0.121408	8.87359	7.08238e-19	8.13669e-18
KLF13	KLF13	868.881	1.0779	0.137214	7.85564	3.97751e-15	2.95992e-14
OTUD6B	OTUD6B	206.155	1.01524	0.115044	8.82478	1.09679e-18	1.24291e-17
RASD1	RASD1	659.246	-1.59205	0.243139	-6.54789	5.83572e-11	2.68265e-10
GINS2	GINS2	69.8095	1.48269	0.181595	8.16482	3.21902e-16	2.72174e-15
MPC1	MPC1	2663	-1.66596	0.146719	-11.3548	7.01976e-30	3.41435e-28
TPPP3	TPPP3	67.7609	-1.03634	0.207125	-5.00344	5.63166e-07	1.59325e-06
UPB1	UPB1	3170.53	-1.19657	0.207019	-5.78	7.47015e-09	2.64861e-08
CD244	CD244	35.7231	-1.71218	0.219029	-7.81716	5.40294e-15	3.96029e-14
BCL11A	BCL11A	26.6103	1.16617	0.293402	3.97465	7.04831e-05	0.000151177
IL17D	IL17D	31.8561	2.11942	0.235517	8.99902	2.27738e-19	2.77163e-18
TM6SF2	TM6SF2	380.828	-1.61379	0.225476	-7.15727	8.22972e-13	4.69881e-12
PANK1	PANK1	1726.39	-1.60132	0.1507	-10.6258	2.25978e-26	6.84902e-25
SHC3	SHC3	28.1194	1.16529	0.24593	4.73831	2.1551e-06	5.6782e-06
ADAM22	ADAM22	30.5733	1.45677	0.254233	5.73006	1.00396e-08	3.50605e-08
S1PR5	S1PR5	22.351	-1.45017	0.174383	-8.31599	9.09884e-17	8.27667e-16
FXYD6	FXYD6	233.218	-1.34688	0.174287	-7.72795	1.09295e-14	7.73865e-14
P2RY13	P2RY13	59.6821	-1.8356	0.203767	-9.00834	2.09207e-19	2.567e-18
DUOX1	DUOX1	53.1321	2.20943	0.243041	9.09078	9.83297e-20	1.26179e-18
C21orf58	C21orf58	71.6963	1.79181	0.15392	11.6412	2.54546e-31	1.56646e-29
FAM3B	FAM3B	164.025	1.44586	0.393088	3.6782	0.000234881	0.000470228
CLIC6	CLIC6	60.7199	-2.86738	0.352572	-8.13276	4.19617e-16	3.49383e-15
GPR88	GPR88	369.369	1.86166	0.362814	5.13117	2.87946e-07	8.46085e-07
ERRFI1	ERRFI1	7203.53	-1.36155	0.189151	-7.19822	6.10048e-13	3.5301e-12
TREM2	TREM2	36.8207	1.67385	0.254553	6.57564	4.84441e-11	2.24813e-10
GDAP1	GDAP1	100.074	1.48887	0.175841	8.46716	2.51457e-17	2.42117e-16
HAO1	HAO1	4525.58	-1.69692	0.197955	-8.57226	1.01477e-17	1.01793e-16
SLC38A2	SLC38A2	6779.64	-1.53395	0.14337	-10.6993	1.02581e-26	3.25545e-25
SEMA5B	SEMA5B	48.5716	1.28406	0.182702	7.02818	2.09241e-12	1.14259e-11
ANLN	ANLN	236.49	3.1639	0.29292	10.8012	3.39617e-27	1.16391e-25
RETREG1	RETREG1	443.136	-1.65856	0.301366	-5.50347	3.7239e-08	1.21981e-07
SMOX	SMOX	107.141	1.06724	0.203579	5.24236	1.58538e-07	4.81326e-07
RHOF	RHOF	78.7371	1.08313	0.138096	7.84334	4.38714e-15	3.24768e-14
PCDH18	PCDH18	59.5284	-1.24563	0.167467	-7.43809	1.02155e-13	6.50133e-13
CCDC93	CCDC93	401.029	1.02408	0.109584	9.34522	9.17019e-21	1.35344e-19
SDK2	SDK2	23.129	1.10118	0.31476	3.49848	0.000467917	0.000893431
UGT1A10	UGT1A10	1696.95	-1.06756	0.20424	-5.22701	1.72274e-07	5.20765e-07
UGT1A8	UGT1A8	1678.29	-1.11446	0.203822	-5.46781	4.55641e-08	1.47645e-07
UGT1A7	UGT1A7	1688.16	-1.09058	0.204072	-5.34409	9.08729e-08	2.84067e-07
UGT1A5	UGT1A5	1686.8	-1.11858	0.203914	-5.48557	4.1213e-08	1.34281e-07
CCNJ	CCNJ	108.462	1.0324	0.183042	5.64024	1.69811e-08	5.76104e-08
UGT1A4	UGT1A4	2726.24	-1.29351	0.220518	-5.86579	4.46992e-09	1.63298e-08
UGT1A1	UGT1A1	2660.89	-1.27697	0.205453	-6.21537	5.12053e-10	2.09832e-09
UGT1A3	UGT1A3	1811.5	-1.12153	0.201497	-5.56598	2.60686e-08	8.67156e-08
LRRN3	LRRN3	19.2669	-3.02721	0.276249	-10.9583	6.06434e-28	2.29505e-26
FBLIM1	FBLIM1	345.169	1.04509	0.199911	5.2278	1.7154e-07	5.18688e-07
GRAMD1C	GRAMD1C	351.433	-1.78567	0.17981	-9.93091	3.05458e-23	5.94697e-22
CDHR2	CDHR2	1189.86	-2.26863	0.321998	-7.04548	1.84827e-12	1.01515e-11
ASPN	ASPN	389.903	-1.41181	0.223914	-6.30513	2.87955e-10	1.21049e-09
PAQR5	PAQR5	87.2683	1.12202	0.254122	4.41528	1.00879e-05	2.42872e-05
DCAF16	DCAF16	282.138	1.08021	0.107982	10.0036	1.46941e-23	2.96268e-22
PLPPR1	PLPPR1	275.31	1.08629	0.216259	5.02312	5.08387e-07	1.44579e-06
NCAPG2	NCAPG2	189.845	1.80872	0.151256	11.958	5.8949e-33	4.7407e-31
SPDL1	SPDL1	146.613	1.96193	0.144154	13.61	3.49444e-42	1.33589e-39
LIME1	LIME1	1856.57	-1.49548	0.162653	-9.19429	3.77467e-20	5.09797e-19
RNF125	RNF125	356.211	-1.73877	0.182588	-9.52289	1.68422e-21	2.70892e-20
LPCAT2	LPCAT2	173.942	1.02405	0.204386	5.01038	5.43223e-07	1.54022e-06
TMEM132A	TMEM132A	142.971	1.50589	0.270996	5.55688	2.74642e-08	9.11651e-08
NMRK1	NMRK1	545.748	-1.26225	0.12064	-10.4629	1.27814e-25	3.45903e-24
ACSM5	ACSM5	2252.46	-1.83814	0.244269	-7.52507	5.26901e-14	3.47195e-13
MTARC2	MTARC2	2376.01	-1.02701	0.136147	-7.5434	4.57875e-14	3.04119e-13
TESC	TESC	137.542	1.57033	0.278215	5.64431	1.65843e-08	5.63724e-08
TMCO3	TMCO3	551.235	1.75402	0.162679	10.7821	4.18186e-27	1.42284e-25
PARPBP	PARPBP	50.348	2.44174	0.219062	11.1463	7.46385e-29	3.19164e-27
CDCA4	CDCA4	100.25	1.5032	0.138406	10.8608	1.77153e-27	6.28427e-26
ZWILCH	ZWILCH	123.772	1.26037	0.111141	11.3402	8.29092e-30	4.00511e-28
CRYBG2	CRYBG2	34.1948	2.43131	0.281518	8.63643	5.79993e-18	6.01849e-17
SUSD4	SUSD4	161.001	1.59574	0.290397	5.49503	3.90645e-08	1.27636e-07
SPATA6L	SPATA6L	158.133	-1.46724	0.147198	-9.96785	2.10738e-23	4.18931e-22
TMEM45A	TMEM45A	627.964	-1.1165	0.198976	-5.61122	2.00909e-08	6.76099e-08
KIF26B	KIF26B	59.3053	1.8042	0.273444	6.59804	4.16634e-11	1.94686e-10
SOBP	SOBP	138.969	1.35727	0.266325	5.09629	3.46369e-07	1.00937e-06
RADX	RADX	50.5722	1.33758	0.19507	6.85694	7.03523e-12	3.62624e-11
SLC38A4	SLC38A4	9182.42	-1.38715	0.191363	-7.24882	4.20421e-13	2.48773e-12
NTAQ1	NTAQ1	128.325	1.18549	0.122467	9.68004	3.66562e-22	6.34268e-21
ANO10	ANO10	292.796	1.0314	0.112818	9.14218	6.12061e-20	8.06621e-19
LARP1B	LARP1B	845.229	-1.13862	0.109878	-10.3626	3.66713e-25	9.28526e-24
CDCA8	CDCA8	101.776	3.0158	0.250577	12.0354	2.31403e-33	1.99712e-31
MSTO1	MSTO1	374.939	1.5298	0.129368	11.8252	2.89158e-32	2.10966e-30
DARS2	DARS2	439.42	1.21548	0.10897	11.1542	6.82942e-29	2.94706e-27
CEP55	CEP55	68.5987	3.06161	0.255669	11.9749	4.81231e-33	3.9372e-31
CENPQ	CENPQ	82.9509	1.12918	0.139599	8.08877	6.02686e-16	4.94517e-15
CCDC198	CCDC198	485.295	-1.01841	0.156678	-6.5	8.03192e-11	3.62859e-10
GOLPH3L	GOLPH3L	327.482	1.00085	0.105696	9.46912	2.82209e-21	4.4481e-20
ZNF532	ZNF532	232.965	1.11183	0.140629	7.90617	2.6542e-15	2.01868e-14
P3H2	P3H2	73.822	-1.54787	0.189055	-8.18743	2.66863e-16	2.28129e-15
FANCI	FANCI	222.023	1.38803	0.118765	11.6872	1.48203e-31	9.36456e-30
LRRC1	LRRC1	149.968	1.9686	0.191503	10.2797	8.69943e-25	2.06944e-23
STEAP3	STEAP3	1643.13	-1.68245	0.185408	-9.07433	1.14376e-19	1.45321e-18
CCDC25	CCDC25	406.233	-1.02047	0.105918	-9.63457	5.71306e-22	9.661e-21
PACC1	PACC1	64.2002	1.35862	0.125612	10.8161	2.88955e-27	9.95102e-26
ADI1	ADI1	9887.22	-1.26235	0.145267	-8.68986	3.62896e-18	3.85908e-17
ECHDC2	ECHDC2	4389.04	-1.15372	0.162021	-7.12082	1.07289e-12	6.04524e-12
TMEM100	TMEM100	61.13	-1.52112	0.315768	-4.8172	1.45586e-06	3.92275e-06
GIMAP4	GIMAP4	361.071	-1.02226	0.145478	-7.02693	2.11134e-12	1.15249e-11
MNS1	MNS1	67.9361	1.97779	0.223642	8.84355	9.27267e-19	1.05588e-17
LAPTM4B	LAPTM4B	1466.63	2.03566	0.197974	10.2824	8.45683e-25	2.01851e-23
HJURP	HJURP	124.874	3.47327	0.288577	12.0359	2.30217e-33	1.99712e-31
SLC22A15	SLC22A15	102.364	1.42746	0.249345	5.72485	1.03527e-08	3.61013e-08
MCM10	MCM10	62.9839	3.10917	0.283154	10.9805	4.74309e-28	1.85452e-26
DNAJA4	DNAJA4	101.571	1.10776	0.250018	4.43073	9.39128e-06	2.27221e-05
HES6	HES6	85.498	1.61877	0.163448	9.9039	4.00367e-23	7.689e-22
TRPV6	TRPV6	39.9052	-1.48917	0.436875	-3.40869	0.000652758	0.00122033
TNFRSF19	TNFRSF19	183.084	1.41177	0.376474	3.74999	0.000176844	0.000359945
MACROH2A2	MACROH2A2	227.699	1.07831	0.239179	4.50838	6.53235e-06	1.61472e-05
SMPD3	SMPD3	54.6901	-1.79094	0.195491	-9.16126	5.12949e-20	6.83642e-19
CDCA7L	CDCA7L	207.74	1.53875	0.174922	8.79681	1.40764e-18	1.57127e-17
PLXNA3	PLXNA3	282.693	1.19483	0.157384	7.59186	3.15341e-14	2.12742e-13
STAB2	STAB2	202.381	-3.54357	0.250341	-14.1549	1.7408e-45	1.1733e-42
MIOX	MIOX	80.4292	2.33872	0.229666	10.1831	2.3581e-24	5.31475e-23
ITLN1	ITLN1	37.6452	-2.03083	0.373657	-5.43501	5.47936e-08	1.76181e-07
PPP1R9A	PPP1R9A	117.775	1.83487	0.223103	8.22428	1.96359e-16	1.70822e-15
FERMT1	FERMT1	68.9322	1.78989	0.288937	6.19473	5.83832e-10	2.378e-09
PRR5	PRR5	289.119	-1.21091	0.114062	-10.6162	2.50571e-26	7.54592e-25
SLC39A4	SLC39A4	178.128	1.60513	0.28384	5.65507	1.55784e-08	5.31317e-08
DEPDC1	DEPDC1	104.613	3.32182	0.31333	10.6017	2.92715e-26	8.77772e-25
CHD7	CHD7	392.712	1.04416	0.118923	8.78013	1.63289e-18	1.80421e-17
RAB20	RAB20	423.346	-1.21803	0.166678	-7.3077	2.71745e-13	1.65006e-12
BCAS4	BCAS4	24.2854	1.30819	0.184745	7.08105	1.43067e-12	7.95355e-12
INTS8	INTS8	474.199	1.2656	0.0879005	14.3981	5.31864e-47	6.02802e-44
CDC37L1	CDC37L1	677.631	-1.59221	0.122267	-13.0224	9.1309e-39	1.90245e-36
YEATS2	YEATS2	277.177	1.22594	0.101024	12.1351	6.88163e-34	6.4505e-32
CCDC88A	CCDC88A	580.376	1.00719	0.117206	8.59337	8.44552e-18	8.58133e-17
IPO9	IPO9	895.413	1.12962	0.0902479	12.5168	6.03978e-36	7.98944e-34
IQCC	IQCC	30.0015	1.07954	0.134435	8.03022	9.73e-16	7.79832e-15
CEP72	CEP72	149.873	1.1194	0.130048	8.60765	7.45745e-18	7.61015e-17
ASF1B	ASF1B	86.3047	2.56119	0.225981	11.3337	8.9386e-30	4.28871e-28
ENAH	ENAH	1283.7	1.77663	0.146059	12.1638	4.84666e-34	4.63511e-32
OGDHL	OGDHL	2080.79	-1.59231	0.228248	-6.97623	3.03217e-12	1.62812e-11
INAVA	INAVA	155.992	1.97401	0.32475	6.07855	1.21277e-09	4.74975e-09
ZNF83	ZNF83	344.914	1.02515	0.214413	4.78119	1.74258e-06	4.65106e-06
PRR11	PRR11	146.064	2.56674	0.214041	11.9918	3.92143e-33	3.28426e-31
DEPDC1B	DEPDC1B	100.911	2.49118	0.271515	9.17512	4.51077e-20	6.0517e-19
ALLC	ALLC	30.9937	-1.99312	0.230483	-8.64758	5.26038e-18	5.49081e-17
PAG1	PAG1	442.28	1.06946	0.156418	6.83717	8.07735e-12	4.12732e-11
CENPJ	CENPJ	114.793	1.20654	0.127929	9.43134	4.04879e-21	6.23575e-20
ARHGAP15	ARHGAP15	99.9095	-1.09786	0.167556	-6.55219	5.66985e-11	2.61149e-10
BEX1	BEX1	75.1378	1.7837	0.441663	4.03861	5.37681e-05	0.000117226
PBK	PBK	82.1909	2.98586	0.285423	10.4612	1.30247e-25	3.51817e-24
MESP1	MESP1	38.9738	1.01523	0.17058	5.95166	2.65441e-09	9.97361e-09
INKA2	INKA2	60.2823	1.22416	0.166796	7.33928	2.14742e-13	1.31978e-12
SLC50A1	SLC50A1	913.88	1.07612	0.128173	8.39589	4.62386e-17	4.32273e-16
MOSPD1	MOSPD1	157.955	1.0106	0.120877	8.36062	6.239e-17	5.76039e-16
DNAJC12	DNAJC12	520.19	-1.35792	0.238515	-5.69325	1.24646e-08	4.31142e-08
CHST7	CHST7	162.955	-1.514	0.188547	-8.02985	9.75955e-16	7.81758e-15
CYP26B1	CYP26B1	92.3017	1.79844	0.340362	5.2839	1.26465e-07	3.87611e-07
SLC2A9	SLC2A9	519.142	-1.24439	0.199004	-6.25311	4.02368e-10	1.66524e-09
EIF5A2	EIF5A2	123.754	1.50871	0.221273	6.81829	9.21273e-12	4.67876e-11
TWNK	TWNK	160.092	1.01612	0.118939	8.54315	1.30611e-17	1.29368e-16
MUC13	MUC13	1268.76	3.80842	0.422506	9.01388	1.98892e-19	2.4458e-18
TCIM	TCIM	1820.98	-2.34927	0.199774	-11.7596	6.30274e-32	4.18822e-30
UBQLN4	UBQLN4	722.415	1.07187	0.0932682	11.4923	1.44222e-30	7.79129e-29
AGPAT4	AGPAT4	70.4219	1.15534	0.231916	4.98172	6.30222e-07	1.7748e-06
BDH2	BDH2	929.93	-1.56965	0.147531	-10.6394	1.95315e-26	5.95794e-25
NDUFA4L2	NDUFA4L2	233.775	2.27186	0.209615	10.8383	2.26656e-27	7.92122e-26
OLFML3	OLFML3	251.312	-1.7567	0.24059	-7.30163	2.84309e-13	1.71897e-12
PRTFDC1	PRTFDC1	60.4554	1.35848	0.187259	7.25454	4.0302e-13	2.38976e-12
KIF15	KIF15	69.1113	3.18207	0.270894	11.7465	7.3566e-32	4.83178e-30
AKR1B10	AKR1B10	3950.26	3.89556	0.394523	9.8741	5.39126e-23	1.02427e-21
KNL1	KNL1	233.384	1.30744	0.155714	8.39644	4.60203e-17	4.30517e-16
PLSCR4	PLSCR4	834.572	-1.27179	0.137798	-9.22937	2.72221e-20	3.75904e-19
CASS4	CASS4	40.2169	-1.63769	0.176494	-9.27901	1.7106e-20	2.4358e-19
RAB25	RAB25	32.4768	-4.32275	0.344334	-12.5539	3.78323e-36	5.30177e-34
PLXDC1	PLXDC1	69.5112	1.5721	0.189036	8.31639	9.06808e-17	8.25399e-16
MAN1C1	MAN1C1	520.173	-1.87311	0.188827	-9.91971	3.41756e-23	6.61725e-22
PELI2	PELI2	65.4365	-1.43953	0.210003	-6.85483	7.13993e-12	3.67619e-11
SALL4	SALL4	88.6069	1.51398	0.311751	4.85639	1.19545e-06	3.25894e-06
SLC39A10	SLC39A10	216.416	1.73567	0.142225	12.2037	2.97051e-34	2.94018e-32
SLC45A4	SLC45A4	142.561	1.9458	0.243137	8.00291	1.21517e-15	9.59259e-15
CEMIP	CEMIP	46.1417	1.4185	0.238137	5.95665	2.57464e-09	9.68159e-09
VANGL2	VANGL2	52.8053	1.28316	0.347214	3.6956	0.000219367	0.000440727
ARFGEF3	ARFGEF3	162.703	3.13328	0.269974	11.6058	3.84909e-31	2.3183e-29
CLTRN	CLTRN	382.565	-2.2248	0.275375	-8.07918	6.52053e-16	5.32862e-15
SPC25	SPC25	50.3519	2.63933	0.245749	10.7399	6.60963e-27	2.14513e-25
TMIGD3	TMIGD3	34.8981	-1.62791	0.231891	-7.02017	2.21601e-12	1.20729e-11
NDRG2	NDRG2	3515.49	-1.56122	0.149657	-10.432	1.77133e-25	4.69503e-24
GALNT16	GALNT16	46.0039	-1.12211	0.238634	-4.70223	2.57333e-06	6.71123e-06
STRIP2	STRIP2	41.7105	2.41888	0.268991	8.99241	2.41876e-19	2.9311e-18
PNMA8B	PNMA8B	20.2016	-1.74465	0.229681	-7.59597	3.05495e-14	2.06593e-13
CNOT6	CNOT6	337.952	1.01285	0.0891712	11.3585	6.72649e-30	3.28299e-28
RNF150	RNF150	34.1332	-1.74242	0.273225	-6.37723	1.80318e-10	7.79544e-10
NLGN4X	NLGN4X	75.744	1.12055	0.341833	3.27807	0.00104519	0.00189637
XPO5	XPO5	484.818	1.25288	0.125187	10.0081	1.40393e-23	2.83874e-22
GPR158	GPR158	50.2885	2.95948	0.329666	8.9772	2.77737e-19	3.34846e-18
ALPK3	ALPK3	282.947	1.88501	0.23518	8.01521	1.09948e-15	8.7329e-15
STAMBPL1	STAMBPL1	87.8336	1.08038	0.166741	6.47936	9.21137e-11	4.12718e-10
SIPA1L2	SIPA1L2	373.094	1.25084	0.200217	6.24744	4.17225e-10	1.72421e-09
CARNS1	CARNS1	36.5894	1.02973	0.240662	4.27874	1.87953e-05	4.36042e-05
ZNF687	ZNF687	506.453	1.07866	0.0903711	11.9359	7.69198e-33	6.04846e-31
PDZD4	PDZD4	51.506	-1.73577	0.235242	-7.37865	1.59908e-13	9.96189e-13
TRMT9B	TRMT9B	104.402	-1.22181	0.230038	-5.31134	1.0882e-07	3.36665e-07
JCAD	JCAD	239.236	1.11652	0.18213	6.13034	8.76893e-10	3.48835e-09
ZSWIM5	ZSWIM5	109.815	2.2145	0.247251	8.95651	3.35112e-19	3.98922e-18
POGK	POGK	729.675	1.02001	0.0913757	11.1628	6.1974e-29	2.69073e-27
KIAA1522	KIAA1522	783.082	1.18862	0.1376	8.63824	5.70876e-18	5.92823e-17
CIP2A	CIP2A	87.6673	2.2995	0.215883	10.6516	1.71345e-26	5.2722e-25
GRAMD1A	GRAMD1A	612.198	1.25282	0.136013	9.211	3.2309e-20	4.40216e-19
KIAA1549	KIAA1549	75.2067	1.30126	0.24595	5.29074	1.21824e-07	3.74359e-07
BEND3	BEND3	69.5507	1.67976	0.166462	10.0909	6.06045e-24	1.27838e-22
CACHD1	CACHD1	123.672	1.06769	0.200918	5.31408	1.07199e-07	3.31794e-07
VAT1L	VAT1L	77.8037	1.32558	0.366137	3.62045	0.000294095	0.000580341
LRRC4C	LRRC4C	17.2369	-2.19684	0.295796	-7.4269	1.1117e-13	7.04343e-13
KIAA1614	KIAA1614	42.8443	1.62121	0.162217	9.99409	1.6176e-23	3.24759e-22
GBA3	GBA3	1259.55	-2.55865	0.274879	-9.30827	1.29932e-20	1.87468e-19
SCUBE2	SCUBE2	47.0295	1.69752	0.327803	5.17848	2.237e-07	6.67421e-07
HAMP	HAMP	7667.13	-4.38525	0.440405	-9.95732	2.343e-23	4.63815e-22
WFDC1	WFDC1	37.8074	-1.84995	0.275507	-6.71473	1.88416e-11	9.13615e-11
PLEKHB1	PLEKHB1	122.806	1.317	0.356569	3.69352	0.000221169	0.000444159
MS4A7	MS4A7	402.496	-1.42076	0.175066	-8.11556	4.83531e-16	4.00932e-15
JAM2	JAM2	94.7707	-1.05943	0.175707	-6.02954	1.64428e-09	6.33456e-09
PRODH2	PRODH2	1522.52	-1.27238	0.186225	-6.8325	8.34476e-12	4.25321e-11
SINHCAF	SINHCAF	333.724	1.01473	0.164722	6.16026	7.26277e-10	2.92786e-09
RRAGD	RRAGD	433.736	1.34183	0.167876	7.99296	1.31734e-15	1.0376e-14
NTN4	NTN4	453.213	-1.33813	0.16031	-8.34709	6.9966e-17	6.43887e-16
SIGIRR	SIGIRR	795.57	-1.52638	0.180795	-8.44262	3.10296e-17	2.95355e-16
RXFP1	RXFP1	16.338	-1.64456	0.256825	-6.40342	1.51938e-10	6.62924e-10
AVPI1	AVPI1	396.152	-1.62789	0.140776	-11.5637	6.2929e-31	3.62072e-29
PAPPA2	PAPPA2	78.191	1.60575	0.347227	4.62448	3.75532e-06	9.59091e-06
CELF5	CELF5	28.4022	1.18003	0.341306	3.45741	0.000545399	0.00103188
FKBP10	FKBP10	422.92	1.31506	0.274278	4.79462	1.62983e-06	4.36327e-06
PIEZO2	PIEZO2	424.845	1.32288	0.163281	8.10186	5.41241e-16	4.4695e-15
FAM200C	FAM200C	48.17	1.30764	0.132732	9.85173	6.73711e-23	1.26805e-21
CHTF18	CHTF18	177.514	1.11139	0.147599	7.52982	5.08102e-14	3.35746e-13
NECAB3	NECAB3	466.672	1.0566	0.119459	8.84494	9.15787e-19	1.04364e-17
DMRTA1	DMRTA1	294.935	-1.17558	0.187475	-6.2706	3.5966e-10	1.49724e-09
CLSPN	CLSPN	64.4633	3.04354	0.257725	11.8092	3.49781e-32	2.48784e-30
FIGNL1	FIGNL1	183.466	1.37241	0.133502	10.2801	8.6649e-25	2.0647e-23
PRSS22	PRSS22	26.264	-2.24842	0.423618	-5.30766	1.1104e-07	3.43158e-07
PBLD	PBLD	3645.97	-1.9149	0.195757	-9.782	1.3452e-22	2.45677e-21
CLSTN2	CLSTN2	42.2183	-1.82141	0.283761	-6.41883	1.37329e-10	6.04215e-10
SMOC1	SMOC1	1721.34	-1.15255	0.132369	-8.70714	3.11625e-18	3.34908e-17
LRRC4	LRRC4	23.1424	-1.73711	0.174267	-9.96811	2.102e-23	4.18449e-22
CENPK	CENPK	68.7639	2.32648	0.221511	10.5028	8.38769e-26	2.31422e-24
NCAPG	NCAPG	185.777	2.59214	0.190398	13.6143	3.29348e-42	1.33188e-39
DPEP2	DPEP2	34.9828	-1.32178	0.163991	-8.06011	7.62227e-16	6.19321e-15
MS4A6A	MS4A6A	693.341	-1.9225	0.188327	-10.2083	1.81997e-24	4.17503e-23
PDLIM2	PDLIM2	290.648	-1.27816	0.130913	-9.76344	1.6158e-22	2.92455e-21
RAB17	RAB17	1173.45	-1.03853	0.150809	-6.88638	5.72295e-12	2.99234e-11
ZSCAN31	ZSCAN31	195.307	1.17717	0.210685	5.58735	2.30564e-08	7.71492e-08
SOX17	SOX17	44.1869	-1.09764	0.174387	-6.29432	3.08757e-10	1.29409e-09
GREM2	GREM2	372.827	-2.05469	0.342114	-6.00587	1.90313e-09	7.26257e-09
HHIP	HHIP	237.953	-3.76675	0.40547	-9.28982	1.54556e-20	2.20745e-19
CDH24	CDH24	45.6535	1.49576	0.189772	7.88187	3.22521e-15	2.42688e-14
RGS18	RGS18	38.4652	-1.26483	0.185636	-6.81351	9.52458e-12	4.82674e-11
DCLRE1C	DCLRE1C	169.588	1.00926	0.109113	9.24971	2.25103e-20	3.14212e-19
ALDH8A1	ALDH8A1	2465.93	-1.94471	0.180724	-10.7607	5.27882e-27	1.76218e-25
CSRNP1	CSRNP1	894.356	-2.3522	0.148812	-15.8066	2.80398e-56	9.92188e-53
SMYD3	SMYD3	195.411	1.57179	0.145242	10.8219	2.7123e-27	9.38627e-26
CFAP68	CFAP68	197.899	-1.3198	0.127752	-10.331	5.10178e-25	1.25584e-23
GINS3	GINS3	49.0734	1.39283	0.145262	9.58838	8.94798e-22	1.4761e-20
CEP85	CEP85	165.506	1.11155	0.118406	9.38762	6.13691e-21	9.27021e-20
IQCH	IQCH	31.5687	1.30567	0.241915	5.39721	6.76833e-08	2.15327e-07
CYP3A43	CYP3A43	382.208	-1.00846	0.329853	-3.0573	0.00223337	0.0038668
KLC2	KLC2	156.702	1.10026	0.121431	9.0608	1.29499e-19	1.63362e-18
FNDC4	FNDC4	821.581	-1.37916	0.18526	-7.44445	9.73471e-14	6.22201e-13
ETNPPL	ETNPPL	1283.98	-1.08715	0.273707	-3.97195	7.12853e-05	0.000152782
PLEKHG2	PLEKHG2	193.535	1.04836	0.153001	6.85197	7.28388e-12	3.74758e-11
AGXT2	AGXT2	838.484	-1.92474	0.224466	-8.57477	9.92825e-18	9.98043e-17
LRRC19	LRRC19	30.4726	-1.25898	0.311333	-4.04384	5.25835e-05	0.000114785
NT5DC2	NT5DC2	347.087	2.14741	0.199392	10.7698	4.77941e-27	1.61066e-25
CENPH	CENPH	60.372	1.80346	0.167608	10.76	5.31801e-27	1.76693e-25
SLC26A6	SLC26A6	264.66	1.80834	0.151298	11.9522	6.3243e-33	5.02888e-31
PINK1	PINK1	984.673	-1.01839	0.119286	-8.53745	1.37219e-17	1.35723e-16
TMEM237	TMEM237	148.449	1.26575	0.129929	9.74189	1.99806e-22	3.55729e-21
ZFP69B	ZFP69B	46.3684	1.4235	0.137515	10.3516	4.11343e-25	1.02865e-23
SPATS2	SPATS2	262.519	1.43864	0.122373	11.7562	6.56197e-32	4.3401e-30
C8orf33	C8orf33	502.231	1.25465	0.111271	11.2756	1.73276e-29	8.06761e-28
WNK4	WNK4	77.9834	2.3753	0.287955	8.24888	1.59892e-16	1.40566e-15
AACS	AACS	182.735	1.33501	0.131355	10.1634	2.88888e-24	6.43925e-23
DLK2	DLK2	31.633	1.30307	0.178353	7.30611	2.74989e-13	1.66689e-12
CYP4F12	CYP4F12	999.868	-1.09224	0.181451	-6.01947	1.74984e-09	6.72109e-09
COLEC11	COLEC11	1471.91	-1.51052	0.228281	-6.61693	3.66741e-11	1.72396e-10
OTUB2	OTUB2	30.0666	1.3736	0.158319	8.67616	4.09348e-18	4.32381e-17
HROB	HROB	34.1838	1.86152	0.180048	10.339	4.69201e-25	1.16103e-23
SCNM1	SCNM1	172.862	1.2057	0.103372	11.6637	1.95401e-31	1.21303e-29
CENPM	CENPM	61.1656	2.87263	0.286202	10.0371	1.04758e-23	2.14269e-22
TMEM106C	TMEM106C	625.265	1.59641	0.129974	12.2825	1.1241e-34	1.21455e-32
SMIM2	SMIM2	22.9802	-1.25303	0.199184	-6.29083	3.15765e-10	1.3219e-09
TRPM8	TRPM8	750.089	-1.16074	0.25067	-4.63054	3.64711e-06	9.3297e-06
DSCC1	DSCC1	56.3231	1.99192	0.168318	11.8343	2.59594e-32	1.90378e-30
CCDC28B	CCDC28B	62.872	1.74607	0.205043	8.51563	1.65682e-17	1.62852e-16
PRR15L	PRR15L	72.295	1.21284	0.307456	3.94475	7.98827e-05	0.000170126
IRX3	IRX3	51.6294	1.57993	0.329797	4.79061	1.66279e-06	4.44645e-06
MMEL1	MMEL1	53.979	1.13255	0.162064	6.98829	2.78248e-12	1.49917e-11
TTC13	TTC13	334.7	1.21559	0.111282	10.9234	8.90567e-28	3.24013e-26
EPS8L3	EPS8L3	162.086	3.05088	0.444711	6.86037	6.86845e-12	3.54933e-11
SLC52A2	SLC52A2	300.381	1.32221	0.157764	8.38096	5.24968e-17	4.87559e-16
FAT4	FAT4	160.874	-1.30873	0.202143	-6.47427	9.5273e-11	4.26199e-10
TMEM53	TMEM53	348.125	-1.04884	0.12887	-8.13878	3.99272e-16	3.3341e-15
ARHGAP10	ARHGAP10	165.623	-1.88497	0.191521	-9.84213	7.41233e-23	1.38959e-21
PPP1R3B	PPP1R3B	2629.76	-1.29261	0.186301	-6.93829	3.96883e-12	2.09921e-11
VTCN1	VTCN1	31.1101	-2.88488	0.350073	-8.24081	1.71043e-16	1.49996e-15
RTL10	RTL10	196.821	1.09726	0.108485	10.1144	4.76869e-24	1.02734e-22
CENPU	CENPU	137.531	1.59353	0.150156	10.6126	2.60533e-26	7.82926e-25
STEAP4	STEAP4	657.583	-2.45331	0.238175	-10.3005	7.0123e-25	1.69372e-23
ZC2HC1C	ZC2HC1C	75.6409	-1.44989	0.139846	-10.3677	3.47741e-25	8.82065e-24
ANKRD55	ANKRD55	26.8604	-2.34472	0.236251	-9.92469	3.251e-23	6.3207e-22
SUV39H2	SUV39H2	110.748	1.20192	0.109269	10.9997	3.8335e-28	1.51987e-26
SH3D21	SH3D21	52.5485	1.11646	0.173507	6.43468	1.23735e-10	5.46611e-10
E2F8	E2F8	53.8878	2.92594	0.3147	9.29756	1.43703e-20	2.06286e-19
KCTD17	KCTD17	185.102	2.13279	0.236936	9.00155	2.22561e-19	2.71329e-18
DIPK2B	DIPK2B	91.2785	1.01295	0.193519	5.23439	1.65531e-07	5.01376e-07
DHRS12	DHRS12	256.036	-1.27494	0.118559	-10.7536	5.69827e-27	1.88442e-25
MCTP1	MCTP1	114.792	1.55721	0.208422	7.47142	7.93365e-14	5.12753e-13
ACBD4	ACBD4	923.247	-1.113	0.155049	-7.17837	7.05497e-13	4.06249e-12
LRRC31	LRRC31	93.7478	1.05324	0.234381	4.49372	6.999e-06	1.72315e-05
SPRING1	SPRING1	294.206	1.29733	0.145403	8.9223	4.56719e-19	5.35132e-18
SHCBP1	SHCBP1	53.7167	2.72919	0.26814	10.1782	2.48044e-24	5.5551e-23
VASH2	VASH2	35.7667	2.51858	0.255144	9.8712	5.54956e-23	1.05293e-21
ARHGAP28	ARHGAP28	28.1661	2.05532	0.25076	8.19635	2.47797e-16	2.12952e-15
CLMP	CLMP	15.4166	-1.15037	0.236709	-4.85983	1.17486e-06	3.20591e-06
KDM8	KDM8	591.997	-2.22872	0.227815	-9.783	1.33199e-22	2.43894e-21
RNF122	RNF122	86.9291	-1.06007	0.141147	-7.51044	5.89282e-14	3.85252e-13
ZNF669	ZNF669	44.7585	1.2081	0.145916	8.27944	1.23752e-16	1.10371e-15
CCDC134	CCDC134	118.036	1.3656	0.134331	10.1659	2.81498e-24	6.29436e-23
HDAC11	HDAC11	227.17	1.67053	0.12692	13.1621	1.44976e-39	3.6e-37
PLBD1	PLBD1	170.276	1.64317	0.256095	6.41624	1.39679e-10	6.13599e-10
LPCAT1	LPCAT1	605.843	1.58305	0.188259	8.40892	4.13791e-17	3.88898e-16
CYBRD1	CYBRD1	463.571	-1.33696	0.187434	-7.13293	9.82578e-13	5.56074e-12
TMC7	TMC7	35.6156	1.92199	0.203217	9.4578	3.14502e-21	4.9079e-20
ATAD5	ATAD5	76.2841	1.67383	0.145839	11.4773	1.71598e-30	9.09664e-29
ADM2	ADM2	108.229	2.24644	0.222424	10.0998	5.53532e-24	1.17992e-22
CCNP	CCNP	69.6477	2.10932	0.281675	7.48848	6.96768e-14	4.51559e-13
ZNF696	ZNF696	171.191	1.05509	0.0998062	10.5714	4.04299e-26	1.17989e-24
SCD5	SCD5	92.1789	-2.03034	0.231112	-8.78511	1.56207e-18	1.73001e-17
WDR76	WDR76	93.4629	2.19314	0.193428	11.3383	8.48189e-30	4.08342e-28
CPED1	CPED1	502.68	-1.71992	0.227107	-7.57318	3.64193e-14	2.43956e-13
GRHL2	GRHL2	26.921	-2.24239	0.360199	-6.22541	4.80304e-10	1.97141e-09
DSN1	DSN1	202.784	1.08217	0.110979	9.75115	1.82393e-22	3.2637e-21
SVEP1	SVEP1	149.135	-2.0514	0.286737	-7.15428	8.41115e-13	4.79853e-12
TTC26	TTC26	45.9498	1.03102	0.145256	7.09791	1.26654e-12	7.09123e-12
ELOVL7	ELOVL7	154.336	1.36243	0.277283	4.9135	8.94629e-07	2.47945e-06
GREB1L	GREB1L	166.376	1.54901	0.178679	8.66924	4.35017e-18	4.57786e-17
PCNX2	PCNX2	63.2708	1.11937	0.207995	5.38173	7.37729e-08	2.33389e-07
NRSN2	NRSN2	167.292	1.35198	0.213622	6.32885	2.46991e-10	1.04606e-09
FBXL18	FBXL18	161.041	1.75165	0.16695	10.4921	9.39587e-26	2.58231e-24
BAIAP2L2	BAIAP2L2	220.839	2.1824	0.254324	8.58119	9.38976e-18	9.46601e-17
PIF1	PIF1	41.9456	2.21594	0.206217	10.7457	6.20979e-27	2.03457e-25
BBOF1	BBOF1	1382.82	-2.01664	0.166605	-12.1043	1.00241e-33	9.21305e-32
CCDC170	CCDC170	120.508	2.00956	0.291706	6.889	5.61841e-12	2.93876e-11
FRAS1	FRAS1	196.945	1.55453	0.354871	4.38053	1.1839e-05	2.82102e-05
ZC3H12A	ZC3H12A	316.084	-1.01066	0.170467	-5.92877	3.05219e-09	1.13926e-08
ASRGL1	ASRGL1	138.358	1.62042	0.200143	8.09632	5.6647e-16	4.66423e-15
MOGAT2	MOGAT2	1159.17	-2.21853	0.310499	-7.14507	8.99512e-13	5.10903e-12
DBF4B	DBF4B	77.2036	1.34515	0.145382	9.2525	2.19302e-20	3.07023e-19
MYCT1	MYCT1	167.137	-1.41417	0.152473	-9.27486	1.77851e-20	2.52995e-19
TEDC2	TEDC2	49.8712	2.03338	0.222632	9.13336	6.64055e-20	8.68672e-19
MYO19	MYO19	394.711	1.06477	0.103035	10.3341	4.94145e-25	1.22062e-23
HKDC1	HKDC1	429.86	1.68529	0.250179	6.73634	1.62428e-11	7.9578e-11
FHOD3	FHOD3	60.8657	1.5526	0.278724	5.57037	2.54192e-08	8.46946e-08
PIGZ	PIGZ	89.0725	1.32639	0.1639	8.09267	5.8372e-16	4.7979e-15
TRIM45	TRIM45	72.6426	1.8988	0.173979	10.914	9.88328e-28	3.56857e-26
SCUBE1	SCUBE1	150.129	1.00993	0.327378	3.0849	0.00203619	0.00354405
EFHD1	EFHD1	292.636	-1.42138	0.243085	-5.84729	4.99659e-09	1.81524e-08
TET1	TET1	93.7963	1.74149	0.201882	8.62625	6.33944e-18	6.52096e-17
ZKSCAN3	ZKSCAN3	141.663	1.53098	0.120518	12.7033	5.67019e-37	9.11999e-35
PDCD1LG2	PDCD1LG2	28.0921	-1.13654	0.216135	-5.25845	1.45271e-07	4.42473e-07
TTYH3	TTYH3	1135.44	1.21608	0.180539	6.73583	1.62993e-11	7.97996e-11
ARHGAP39	ARHGAP39	67.3199	1.26805	0.150692	8.41481	3.93519e-17	3.70337e-16
TMEM121	TMEM121	18.9895	-1.3535	0.274194	-4.93627	7.96322e-07	2.21829e-06
PRR7	PRR7	69.7149	1.25754	0.190953	6.58559	4.53093e-11	2.1061e-10
STARD5	STARD5	216.941	-1.62459	0.16884	-9.62208	6.45122e-22	1.07805e-20
COLEC12	COLEC12	34.1694	1.0189	0.311372	3.27228	0.00106683	0.00193415
SLC38A1	SLC38A1	845.012	1.51172	0.19484	7.75876	8.57622e-15	6.13673e-14
COL21A1	COL21A1	53.0137	1.04123	0.215135	4.83988	1.29917e-06	3.5254e-06
SNX27	SNX27	397.055	1.25815	0.0953462	13.1956	9.29948e-40	2.39318e-37
FAM83D	FAM83D	155.383	1.95154	0.211848	9.21198	3.20151e-20	4.37818e-19
CDT1	CDT1	104.906	2.55958	0.240417	10.6464	1.81187e-26	5.54499e-25
KAZALD1	KAZALD1	39.4685	1.34401	0.225249	5.96679	2.41972e-09	9.13055e-09
DIAPH3	DIAPH3	51.0358	2.84321	0.2822	10.0752	7.1141e-24	1.48296e-22
REXO5	REXO5	64.2436	1.25071	0.159888	7.82242	5.18154e-15	3.80391e-14
TRIM7	TRIM7	18.8021	1.16992	0.234911	4.98025	6.35011e-07	1.78651e-06
NETO2	NETO2	52.738	2.25197	0.248112	9.07643	1.12193e-19	1.42932e-18
ZNF611	ZNF611	66.135	1.19192	0.165593	7.19787	6.11613e-13	3.53771e-12
CABLES2	CABLES2	100.144	1.08912	0.12004	9.07296	1.15827e-19	1.47032e-18
KIF18A	KIF18A	50.9628	3.05076	0.281631	10.8325	2.41582e-27	8.42205e-26
ZNF93	ZNF93	36.958	1.19578	0.195353	6.12115	9.2901e-10	3.68532e-09
PITPNM3	PITPNM3	61.4717	-2.66617	0.243644	-10.9429	7.1876e-28	2.66318e-26
PMFBP1	PMFBP1	20.5235	2.03924	0.283137	7.20232	5.91951e-13	3.43662e-12
CDCA3	CDCA3	85.4763	2.76999	0.205851	13.4563	2.82695e-41	9.54968e-39
GLT8D2	GLT8D2	36.7614	-1.05283	0.198286	-5.30967	1.09823e-07	3.39545e-07
EPPK1	EPPK1	333.797	2.87647	0.262993	10.9374	7.63189e-28	2.80576e-26
PLVAP	PLVAP	647.279	1.39897	0.211312	6.62039	3.58255e-11	1.68463e-10
NUF2	NUF2	119.99	3.63613	0.286578	12.6881	6.88188e-37	1.0704e-34
RILP	RILP	412.494	-1.04259	0.137179	-7.60022	2.95633e-14	2.00594e-13
SOX7	SOX7	71.7393	-1.0919	0.173663	-6.28745	3.22732e-10	1.34947e-09
TMEM47	TMEM47	422.111	-1.29093	0.176654	-7.30764	2.7188e-13	1.65017e-12
CCDC3	CCDC3	350.388	-1.63185	0.207503	-7.86419	3.71495e-15	2.77914e-14
RHNO1	RHNO1	134.492	1.06492	0.102565	10.3828	2.96866e-25	7.65363e-24
CRISPLD2	CRISPLD2	344.435	-2.17306	0.228879	-9.49436	2.21565e-21	3.5181e-20
RBP5	RBP5	1398.53	-1.42036	0.182905	-7.76555	8.12894e-15	5.8464e-14
SYT15	SYT15	50.7879	1.22311	0.225742	5.41817	6.02124e-08	1.92555e-07
ANGPTL6	ANGPTL6	599.852	-1.44164	0.140847	-10.2355	1.37514e-24	3.21229e-23
FSD1L	FSD1L	64.9971	1.52488	0.15623	9.76048	1.66363e-22	2.99962e-21
RAB34	RAB34	228.622	1.34364	0.235975	5.69402	1.2408e-08	4.29606e-08
BCO2	BCO2	532.143	-3.19916	0.268396	-11.9196	9.35822e-33	7.27782e-31
MRO	MRO	109.318	-2.47704	0.229945	-10.7723	4.65221e-27	1.57154e-25
TSSK6	TSSK6	21.7921	1.12325	0.165496	6.78715	1.14371e-11	5.73844e-11
BRIP1	BRIP1	94.3907	1.48741	0.170912	8.70282	3.23751e-18	3.46624e-17
B3GNT5	B3GNT5	158.93	1.84866	0.214371	8.62364	6.48569e-18	6.66172e-17
OBSCN	OBSCN	209.301	1.78339	0.274049	6.50757	7.63768e-11	3.46264e-10
MND1	MND1	27.2352	2.0893	0.212056	9.8526	6.6792e-23	1.25882e-21
QRICH2	QRICH2	117.252	1.1214	0.181256	6.18681	6.13937e-10	2.4956e-09
ANKRD27	ANKRD27	278.127	1.2234	0.107172	11.4152	3.51071e-30	1.77467e-28
SLC41A2	SLC41A2	1431.89	-1.17125	0.165479	-7.07796	1.4629e-12	8.11998e-12
PRAM1	PRAM1	23.5029	-1.70424	0.202431	-8.41885	3.80201e-17	3.58042e-16
ACAD11	ACAD11	864.002	-1.43476	0.129135	-11.1105	1.11515e-28	4.65599e-27
EVA1A	EVA1A	1180.57	-1.32799	0.151349	-8.77437	1.71866e-18	1.89307e-17
LOXL4	LOXL4	391.66	1.28466	0.321569	3.99497	6.47028e-05	0.000139625
TMEM164	TMEM164	157.538	1.67831	0.149276	11.243	2.5072e-29	1.13016e-27
ZMYND12	ZMYND12	61.3662	-1.18009	0.200945	-5.87268	4.28812e-09	1.57035e-08
SPATC1L	SPATC1L	64.0124	1.8215	0.232965	7.81878	5.3337e-15	3.91157e-14
ATP13A4	ATP13A4	23.5141	-2.02538	0.308739	-6.56017	5.37447e-11	2.48514e-10
SGIP1	SGIP1	47.0667	1.22173	0.258693	4.72272	2.32715e-06	6.10085e-06
HAGHL	HAGHL	33.6261	1.60334	0.233525	6.86579	6.61226e-12	3.43197e-11
GINS4	GINS4	61.1909	1.77701	0.19912	8.92431	4.48484e-19	5.25919e-18
PGAP4	PGAP4	97.9878	1.28532	0.192852	6.66477	2.65073e-11	1.2658e-10
HPS3	HPS3	10487.5	-1.59577	0.159593	-9.99895	1.54021e-23	3.10101e-22
C15orf48	C15orf48	33.1348	1.2513	0.299197	4.18221	2.88694e-05	6.52467e-05
RAB11FIP4	RAB11FIP4	348.226	1.30542	0.148279	8.8038	1.32257e-18	1.48215e-17
BRSK1	BRSK1	27.661	1.57602	0.175389	8.98585	2.56749e-19	3.10335e-18
ABLIM2	ABLIM2	67.7927	1.51654	0.248317	6.10728	1.01342e-09	4.00222e-09
PHYHIPL	PHYHIPL	198.34	1.39748	0.231969	6.02443	1.69711e-09	6.52743e-09
MCM8	MCM8	168.571	1.5823	0.148066	10.6864	1.17839e-26	3.70641e-25
SANBR	SANBR	83.3003	1.57292	0.125465	12.5367	4.7015e-36	6.33762e-34
MAP1LC3A	MAP1LC3A	442.512	-1.17976	0.159438	-7.3995	1.36697e-13	8.58009e-13
COL25A1	COL25A1	37.8086	-3.2263	0.291764	-11.0579	2.00689e-28	8.25742e-27
ZGPAT	ZGPAT	1504.41	-1.55271	0.125487	-12.3735	3.63707e-35	4.1853e-33
ST6GAL2	ST6GAL2	65.7996	-3.25162	0.321093	-10.1267	4.20485e-24	9.11416e-23
KRBA1	KRBA1	71.6126	1.06263	0.197946	5.36828	7.94903e-08	2.50692e-07
EBPL	EBPL	1056.16	-1.09836	0.112742	-9.74229	1.99018e-22	3.54773e-21
HINT2	HINT2	652.962	-1.07601	0.110377	-9.74853	1.87162e-22	3.34482e-21
MCEE	MCEE	294.809	-1.09731	0.10487	-10.4636	1.26908e-25	3.44112e-24
GPT2	GPT2	3089.01	-1.73794	0.179902	-9.66049	4.43721e-22	7.5759e-21
BEX2	BEX2	76.5964	2.40677	0.32811	7.33525	2.21315e-13	1.35665e-12
PSRC1	PSRC1	65.072	1.66782	0.196609	8.48291	2.19628e-17	2.13504e-16
CBX2	CBX2	54.65	2.13181	0.243794	8.74433	2.24347e-18	2.45205e-17
FAM167B	FAM167B	57.7942	-1.42842	0.172143	-8.29783	1.06031e-16	9.52258e-16
CNDP1	CNDP1	430.666	-3.73391	0.396568	-9.41554	4.70661e-21	7.20187e-20
UNC119B	UNC119B	201.051	1.0546	0.148573	7.09819	1.26399e-12	7.07973e-12
ZNF607	ZNF607	41.7996	1.42437	0.202625	7.02958	2.07152e-12	1.1325e-11
KMT5C	KMT5C	134.875	1.05985	0.116509	9.0967	9.31224e-20	1.20041e-18
TUBA1C	TUBA1C	1510.44	1.09322	0.124437	8.78534	1.5589e-18	1.72785e-17
PLCD4	PLCD4	33.6594	1.28512	0.190948	6.73019	1.69444e-11	8.27575e-11
LMNB2	LMNB2	323.137	1.29582	0.118148	10.9678	5.46039e-28	2.09448e-26
ABHD14B	ABHD14B	1669.61	-1.03393	0.111095	-9.30667	1.31904e-20	1.90119e-19
TMEM25	TMEM25	177.222	-1.37591	0.169137	-8.13491	4.12231e-16	3.43899e-15
CBR4	CBR4	1012.67	-1.03361	0.11664	-8.86156	7.89057e-19	9.02126e-18
RSPO3	RSPO3	81.3166	-3.657	0.391355	-9.34447	9.2353e-21	1.36163e-19
ADGRG7	ADGRG7	130.035	-2.52433	0.217074	-11.6289	2.93924e-31	1.79319e-29
MFSD2A	MFSD2A	1478.41	-3.06931	0.335395	-9.15134	5.62317e-20	7.43835e-19
LINGO1	LINGO1	85.8357	2.44419	0.292322	8.36128	6.20432e-17	5.73211e-16
ZNF382	ZNF382	36.0867	1.27759	0.209804	6.08945	1.13296e-09	4.4457e-09
ATOH8	ATOH8	414.813	-2.0864	0.265835	-7.84849	4.2106e-15	3.12516e-14
FAM222A	FAM222A	179.569	1.72521	0.166228	10.3786	3.10446e-25	7.96024e-24
TIGD5	TIGD5	111.719	1.19399	0.131736	9.06345	1.26384e-19	1.59861e-18
NUDCD1	NUDCD1	233.787	1.24247	0.125511	9.89927	4.1934e-23	8.03159e-22
FBF1	FBF1	103.019	1.19925	0.166373	7.20821	5.66904e-13	3.29797e-12
PAQR8	PAQR8	78.4897	1.06693	0.221604	4.81459	1.47504e-06	3.96989e-06
NKD1	NKD1	447.574	2.24477	0.395167	5.68055	1.34259e-08	4.62361e-08
CCNB3	CCNB3	14.9163	1.12964	0.214133	5.2754	1.32465e-07	4.05182e-07
ITPRIP	ITPRIP	270.91	-1.06648	0.146803	-7.26471	3.73827e-13	2.2241e-12
TSPYL5	TSPYL5	35.932	-1.79961	0.209427	-8.59302	8.47119e-18	8.60124e-17
DISP2	DISP2	27.3902	1.55141	0.241848	6.41483	1.40985e-10	6.18183e-10
FHDC1	FHDC1	21.4582	1.58046	0.239585	6.59667	4.20507e-11	1.96431e-10
TSLP	TSLP	106.883	-2.17322	0.27031	-8.03971	9.005e-16	7.26249e-15
NAV3	NAV3	129.178	2.38516	0.297106	8.02796	9.91103e-16	7.92994e-15
KCNK17	KCNK17	23.1084	-2.86572	0.317384	-9.0292	1.72936e-19	2.14714e-18
ARHGAP11B	ARHGAP11B	22.2275	2.2003	0.2064	10.6604	1.55965e-26	4.81993e-25
ABCC10	ABCC10	207.839	1.1812	0.117734	10.0328	1.09359e-23	2.23036e-22
LHX4	LHX4	43.2986	1.67392	0.185951	9.00195	2.21738e-19	2.70558e-18
SAPCD2	SAPCD2	37.1303	2.89426	0.250633	11.5478	7.57247e-31	4.27015e-29
CCDC97	CCDC97	263.187	1.01854	0.0871795	11.6833	1.55183e-31	9.76202e-30
ZNF468	ZNF468	175.542	1.31118	0.180739	7.25456	4.02957e-13	2.38976e-12
MACIR	MACIR	57.9375	1.96986	0.249822	7.88505	3.1441e-15	2.36963e-14
TICRR	TICRR	39.3442	2.98934	0.258641	11.5579	6.73309e-31	3.82732e-29
KNSTRN	KNSTRN	165.249	1.12181	0.106047	10.5784	3.7542e-26	1.10472e-24
BMF	BMF	245.474	1.03506	0.176456	5.86583	4.46878e-09	1.63298e-08
MLIP	MLIP	390.194	-1.00072	0.244118	-4.09933	4.14343e-05	9.15774e-05
N4BP2L1	N4BP2L1	919.2	-1.55875	0.15446	-10.0916	6.0158e-24	1.27086e-22
ZNF486	ZNF486	31.8657	1.32525	0.260253	5.09215	3.54034e-07	1.03022e-06
PYGO2	PYGO2	581.513	1.13159	0.0847144	13.3576	1.06891e-40	3.21901e-38
SPSB3	SPSB3	828.783	-1.02513	0.10963	-9.35086	8.6937e-21	1.28849e-19
IL33	IL33	414.602	-1.79028	0.214033	-8.3645	6.03681e-17	5.58829e-16
CREB3L1	CREB3L1	59.7853	1.49282	0.328369	4.54616	5.46341e-06	1.366e-05
CCDC34	CCDC34	175.862	1.33226	0.152172	8.75497	2.04158e-18	2.24178e-17
TIGD7	TIGD7	93.7361	1.07749	0.131561	8.19	2.61224e-16	2.23541e-15
DERL3	DERL3	84.7618	1.29616	0.246369	5.26105	1.43231e-07	4.36635e-07
SESTD1	SESTD1	441.494	1.29027	0.124434	10.3691	3.42866e-25	8.72828e-24
FAAP24	FAAP24	29.575	1.30757	0.163173	8.01342	1.11564e-15	8.85027e-15
DEPDC7	DEPDC7	783.472	-1.87601	0.160752	-11.6702	1.80996e-31	1.12855e-29
CENPL	CENPL	63.709	2.32025	0.160876	14.4226	3.7307e-47	4.80039e-44
ACY3	ACY3	235.753	-1.06845	0.198902	-5.37176	7.79712e-08	2.46121e-07
TIMD4	TIMD4	42.9454	-2.51465	0.311819	-8.06445	7.35675e-16	5.98433e-15
ZNF300	ZNF300	68.0406	2.04922	0.20737	9.88195	4.98509e-23	9.5093e-22
ZC3HAV1L	ZC3HAV1L	99.5042	1.27083	0.239105	5.31497	1.06677e-07	3.30251e-07
GLYATL1	GLYATL1	2780.67	-2.25386	0.236633	-9.52472	1.65486e-21	2.66472e-20
MEX3A	MEX3A	160.013	2.78528	0.233459	11.9305	8.2074e-33	6.4181e-31
BICDL1	BICDL1	189.963	1.86401	0.206922	9.00829	2.09292e-19	2.567e-18
ASB16	ASB16	34.9837	1.0709	0.139426	7.68076	1.5815e-14	1.10378e-13
REEP6	REEP6	3771.53	-1.1496	0.199778	-5.75436	8.6971e-09	3.06063e-08
UBE2Q2	UBE2Q2	293.541	1.07427	0.140844	7.62743	2.39476e-14	1.63825e-13
PEX11G	PEX11G	144.688	-1.97776	0.1581	-12.5096	6.61892e-36	8.55628e-34
DMKN	DMKN	99.113	1.45609	0.362341	4.01855	5.85568e-05	0.000127099
ARMC6	ARMC6	819.681	-1.02557	0.12843	-7.98545	1.40012e-15	1.10035e-14
CAMK2N2	CAMK2N2	42.0317	1.37938	0.279846	4.92907	8.26216e-07	2.29795e-06
HSPB9	HSPB9	26.7713	-1.12244	0.183194	-6.12705	8.95222e-10	3.55826e-09
SYTL5	SYTL5	80.7785	-1.42568	0.223701	-6.37315	1.8518e-10	7.99586e-10
FOXQ1	FOXQ1	138.987	1.79199	0.316327	5.665	1.47025e-08	5.03749e-08
CEP41	CEP41	99.1394	1.10481	0.115137	9.59562	8.34176e-22	1.37931e-20
EGLN3	EGLN3	103.746	1.46937	0.299008	4.91415	8.91704e-07	2.47183e-06
ERI2	ERI2	486.357	-1.38033	0.12726	-10.8465	2.07102e-27	7.27376e-26
SAT2	SAT2	2013.84	-1.13437	0.140878	-8.05218	8.13336e-16	6.59333e-15
HOGA1	HOGA1	621.933	-1.97745	0.200383	-9.86833	5.71088e-23	1.08209e-21
MTFR2	MTFR2	24.2477	2.52056	0.251783	10.0108	1.36612e-23	2.76625e-22
CDCA5	CDCA5	117.007	2.74502	0.260871	10.5225	6.8026e-26	1.91419e-24
AHNAK2	AHNAK2	49.6738	1.33515	0.36901	3.61819	0.000296665	0.0005849
IZUMO4	IZUMO4	45.4745	-1.08408	0.181521	-5.97222	2.34049e-09	8.84574e-09
TMEM54	TMEM54	113.866	1.0285	0.244912	4.19949	2.67518e-05	6.0768e-05
KLHDC7B	KLHDC7B	25.7768	1.06137	0.224672	4.72406	2.31181e-06	6.06359e-06
FAM83F	FAM83F	48.6857	-2.69289	0.34435	-7.8202	5.274e-15	3.86979e-14
SIGLEC11	SIGLEC11	31.6963	-2.09012	0.221473	-9.43738	3.82225e-21	5.91259e-20
NLRP3	NLRP3	21.989	-1.11444	0.196517	-5.67097	1.41991e-08	4.87918e-08
CYGB	CYGB	230.055	-1.41027	0.171946	-8.20181	2.36804e-16	2.04124e-15
PGLYRP2	PGLYRP2	3194.52	-1.96246	0.274002	-7.16221	7.93884e-13	4.54005e-12
PKD1L2	PKD1L2	38.6636	1.60336	0.313959	5.10692	3.27445e-07	9.56981e-07
LMTK3	LMTK3	28.3331	1.29835	0.329143	3.94463	7.9923e-05	0.000170175
GPRIN1	GPRIN1	54.0558	1.88684	0.234438	8.04838	8.38942e-16	6.78536e-15
[truncated: 419 more rows]

## Sheet: S7_res_sig_gse207435
Supplementary Table S7. Differentially gene expression analysis for HCC dataset GSE207435 (27 non-tumoral and 27 tumoral paired samples) using the DESeq2 R package (version 1.44). Significant DEGs were selected based on a adjusted p-value <0.05 and an absolute log2 fold change (log2FC) ≥ 1.
	X	baseMean	log2FoldChange	lfcSE	stat	pvalue	padj
A2M	A2M	52884.7	-1.65774	0.353882	-4.68445	2.8071e-06	1.41253e-05
NAT1	NAT1	142.029	-1.83866	0.189782	-9.68828	3.3816e-22	2.06467e-20
NAT2	NAT2	423.572	-3.46933	0.458295	-7.57007	3.73021e-14	8.30793e-13
SERPINA3	SERPINA3	31381.9	-1.39449	0.293107	-4.7576	1.95905e-06	1.01984e-05
ABAT	ABAT	8164.98	-1.68659	0.287311	-5.87026	4.3511e-09	3.93824e-08
ACAA1	ACAA1	5692.96	-1.54456	0.251099	-6.15122	7.6887e-10	8.18261e-09
ACACA	ACACA	657.229	1.0026	0.178361	5.62117	1.89668e-08	1.52824e-07
ACACB	ACACB	2189.4	-1.1785	0.251138	-4.69266	2.69678e-06	1.36039e-05
ACADL	ACADL	356.103	-1.88421	0.346708	-5.43459	5.49227e-08	4.07533e-07
ACADM	ACADM	2615.77	-1.40209	0.201654	-6.95296	3.57705e-12	5.79736e-11
ACADS	ACADS	2510.54	-1.84638	0.235295	-7.84709	4.2581e-15	1.10426e-13
ACADSB	ACADSB	9260.95	-2.1015	0.287547	-7.30837	2.70399e-13	5.18296e-12
ACAT1	ACAT1	5834.93	-1.67524	0.234075	-7.15684	8.25574e-13	1.46178e-11
ACLY	ACLY	1284.15	1.3929	0.132627	10.5025	8.41561e-26	7.69078e-24
ACTG2	ACTG2	69.0149	1.9032	0.492997	3.86046	0.000113175	0.00038518
ADCY1	ADCY1	531.289	-1.56904	0.429467	-3.65347	0.000258722	0.000805628
ADH1A	ADH1A	11066.9	-2.61566	0.395314	-6.61667	3.67388e-11	4.96096e-10
ADH1B	ADH1B	64175.9	-2.86326	0.426628	-6.71138	1.92787e-11	2.71455e-10
ADH1C	ADH1C	18009.9	-2.98837	0.483622	-6.17914	6.44499e-10	6.9903e-09
ADH4	ADH4	31556.9	-2.92825	0.490033	-5.97562	2.29211e-09	2.19081e-08
ADH6	ADH6	6473.22	-2.1147	0.334898	-6.31446	2.71108e-10	3.14517e-09
ADK	ADK	1172.67	-1.24381	0.214651	-5.79455	6.85041e-09	5.98619e-08
ADORA2B	ADORA2B	26.7228	1.68284	0.431775	3.89749	9.71958e-05	0.000336374
ADRA1B	ADRA1B	203.345	-1.49168	0.326278	-4.57181	4.83536e-06	2.30151e-05
ADRA1A	ADRA1A	1771	-2.96161	0.416106	-7.11743	1.0996e-12	1.91584e-11
ADRA2B	ADRA2B	111.139	-2.7493	0.295018	-9.31911	1.17325e-20	5.95668e-19
ADRB1	ADRB1	42.1548	-2.72391	0.509468	-5.34658	8.96307e-08	6.36082e-07
ADRB2	ADRB2	147.158	-1.13538	0.30974	-3.66558	0.000246775	0.00077148
GRK3	GRK3	349.043	1.60012	0.285672	5.60124	2.12819e-08	1.70123e-07
AFM	AFM	7269.29	-2.21669	0.395763	-5.60107	2.13035e-08	1.702e-07
AFP	AFP	2065.46	4.04165	0.741976	5.44714	5.1186e-08	3.82612e-07
AGL	AGL	1302.3	-1.38866	0.192082	-7.22953	4.84669e-13	8.89292e-12
AGTR1	AGTR1	1100.1	-1.10144	0.309418	-3.55971	0.000371268	0.00112108
APLNR	APLNR	334.795	-1.18429	0.354771	-3.33819	0.000843247	0.00230635
AGXT	AGXT	19254.5	-1.64358	0.36605	-4.49005	7.12051e-06	3.25256e-05
ALB	ALB	1.69303e+06	-2.48132	0.354762	-6.99432	2.6655e-12	4.39032e-11
ABCD1	ABCD1	399.433	1.15845	0.20775	5.57618	2.45856e-08	1.93906e-07
ALDH2	ALDH2	21878.2	-2.15008	0.251356	-8.55395	1.18946e-17	4.28721e-16
ALDH3A1	ALDH3A1	129.425	3.5021	0.57512	6.08933	1.13386e-09	1.16554e-08
ALDH1B1	ALDH1B1	2477.83	-1.58287	0.268886	-5.88675	3.9387e-09	3.59251e-08
ALDH3B1	ALDH3B1	223.945	1.11812	0.272141	4.1086	3.98059e-05	0.000151199
ALDH9A1	ALDH9A1	2443.93	-1.00112	0.175542	-5.70301	1.17707e-08	9.87642e-08
ALDOA	ALDOA	1999.04	1.45084	0.240974	6.02073	1.73634e-09	1.70801e-08
ALDOB	ALDOB	93477.5	-2.21147	0.423062	-5.22729	1.72015e-07	1.13859e-06
ALPL	ALPL	747.652	-1.50307	0.404978	-3.71149	0.00020604	0.000658223
ALX3	ALX3	27.4952	1.83129	0.300991	6.08422	1.17063e-09	1.19898e-08
AMBP	AMBP	97233.5	-1.65087	0.295352	-5.58949	2.27737e-08	1.80925e-07
ANG	ANG	5877.73	-1.83482	0.287721	-6.37709	1.8048e-10	2.15375e-09
ANGPT1	ANGPT1	93.4399	1.3338	0.34872	3.82483	0.000130862	0.000439778
ANGPT2	ANGPT2	125.756	1.48044	0.284465	5.20429	1.94741e-07	1.27296e-06
ANK3	ANK3	340.381	-1.54231	0.332279	-4.64163	3.45677e-06	1.71028e-05
ANXA2	ANXA2	3306.51	1.85767	0.251455	7.38768	1.4941e-13	3.0408e-12
ANXA3	ANXA3	37.433	-2.00448	0.325661	-6.1551	7.5029e-10	8.00291e-09
APOF	APOF	3343.19	-3.88661	0.360213	-10.7898	3.84829e-27	4.09858e-25
APCS	APCS	12241.3	-1.76596	0.339688	-5.19876	2.00621e-07	1.30358e-06
BIRC5	BIRC5	154.257	3.94282	0.284465	13.8604	1.0999e-43	8.65556e-41
APOA1	APOA1	129541	-1.78958	0.355988	-5.02708	4.98011e-07	2.96899e-06
APOC1	APOC1	51129.9	-1.1984	0.285561	-4.19666	2.70884e-05	0.000106734
APOC3	APOC3	67094.4	-1.29124	0.380268	-3.3956	0.000684789	0.0019208
APOC4	APOC4	1304.79	-1.14966	0.371215	-3.09704	0.00195467	0.00486434
APOH	APOH	80773.9	-1.72737	0.316026	-5.4659	4.60574e-08	3.47334e-07
AQP1	AQP1	821.524	-1.01592	0.352129	-2.88507	0.00391322	0.00899704
AQP3	AQP3	988.286	-1.09623	0.273675	-4.00558	6.18656e-05	0.000224296
AQP4	AQP4	32.907	-1.26136	0.384043	-3.28442	0.00102191	0.00273741
AQP7	AQP7	267.255	-1.56932	0.277901	-5.64703	1.63241e-08	1.33351e-07
AR	AR	2004.35	-1.50195	0.376016	-3.99438	6.4865e-05	0.000234331
ARG1	ARG1	7428.44	-1.86605	0.359483	-5.19094	2.09238e-07	1.35522e-06
RHOB	RHOB	15441.4	-1.52314	0.2705	-5.63084	1.79336e-08	1.45659e-07
RND3	RND3	1176.05	-1.76415	0.247063	-7.14046	9.3017e-13	1.63879e-11
ART4	ART4	641.898	-1.49067	0.361748	-4.12073	3.77677e-05	0.000144083
ASGR2	ASGR2	6799.83	-1.17544	0.249131	-4.71816	2.37985e-06	1.21376e-05
ASL	ASL	3145.83	-1.11636	0.242873	-4.59648	4.29687e-06	2.07377e-05
ASNS	ASNS	66.9296	1.60289	0.371047	4.31992	1.56087e-05	6.52587e-05
ASPA	ASPA	186.5	-2.49175	0.338577	-7.35947	1.84644e-13	3.66828e-12
ASPH	ASPH	3509.42	1.64376	0.299659	5.48545	4.12412e-08	3.14414e-07
ASS1	ASS1	19590	-2.49764	0.301767	-8.27671	1.2662e-16	4.07629e-15
SERPINC1	SERPINC1	40437.7	-1.32911	0.36984	-3.59375	0.000325957	0.000995727
ATF3	ATF3	1065.79	-1.32061	0.30781	-4.29034	1.78402e-05	7.34829e-05
ATP1A1	ATP1A1	6046.95	1.41495	0.268009	5.27947	1.2956e-07	8.8359e-07
ATP1B2	ATP1B2	72.3259	-1.55847	0.32744	-4.75954	1.94032e-06	1.01158e-05
ATP6V1C1	ATP6V1C1	1075.12	1.39295	0.177383	7.85277	4.06934e-15	1.05766e-13
AVPR1A	AVPR1A	714.549	-2.3012	0.499125	-4.61047	4.01755e-06	1.95764e-05
AXL	AXL	352.414	-1.62462	0.268836	-6.04317	1.51111e-09	1.51271e-08
AZGP1	AZGP1	15638.9	-2.13982	0.297513	-7.19235	6.36841e-13	1.14623e-11
BAAT	BAAT	17508.1	-1.1712	0.345376	-3.39109	0.000696144	0.00194995
ADGRB3	ADGRB3	16.2156	-3.65554	0.436154	-8.3813	5.23447e-17	1.74873e-15
BAK1	BAK1	182.714	1.05004	0.206074	5.09543	3.47943e-07	2.15317e-06
BARD1	BARD1	71.7856	1.46041	0.208606	7.00079	2.54525e-12	4.21185e-11
BCAT1	BCAT1	120.939	2.09262	0.36917	5.66844	1.44101e-08	1.18746e-07
BCHE	BCHE	1999.18	-1.95022	0.396432	-4.91943	8.67974e-07	4.86539e-06
BCKDHB	BCKDHB	1000.68	-1.7571	0.179044	-9.81379	9.82045e-23	6.3519e-21
BCL9	BCL9	225.255	1.50991	0.216328	6.97975	2.95698e-12	4.84787e-11
BDH1	BDH1	3705.07	-1.07316	0.280956	-3.81967	0.000133631	0.000447912
CFB	CFB	37095.6	-1.20305	0.261166	-4.60645	4.09597e-06	1.98984e-05
BGN	BGN	4176.97	-1.90356	0.318331	-5.97981	2.23398e-09	2.14393e-08
BHMT	BHMT	10497.7	-2.81757	0.389693	-7.23022	4.82198e-13	8.85906e-12
BLM	BLM	38.059	2.2392	0.291921	7.67058	1.71219e-14	4.05572e-13
BLVRA	BLVRA	206.288	1.01666	0.234862	4.32875	1.49957e-05	6.30121e-05
BMP4	BMP4	151.101	1.32454	0.40646	3.25872	0.00111915	0.00296092
BMP5	BMP5	66.6376	-4.33524	0.418206	-10.3663	3.5299e-25	3.01211e-23
BMP8B	BMP8B	73.709	1.85595	0.365112	5.08323	3.71078e-07	2.28139e-06
BRCA1	BRCA1	126.75	1.4615	0.213475	6.84622	7.58248e-12	1.15614e-10
BRCA2	BRCA2	53.2838	1.68602	0.246834	6.83058	8.45725e-12	1.28125e-10
KLF9	KLF9	2617.87	-1.3208	0.263651	-5.00966	5.45255e-07	3.2168e-06
BUB1	BUB1	95.3891	4.17203	0.30137	13.8435	1.39178e-43	1.03761e-40
BUB1B	BUB1B	70.0325	4.17771	0.349206	11.9634	5.52194e-33	1.18513e-30
SERPING1	SERPING1	35686.5	-1.44521	0.201685	-7.16567	7.74075e-13	1.37922e-11
C1QB	C1QB	2476.94	-1.04964	0.279591	-3.7542	0.000173899	0.000564843
C1R	C1R	24657.3	-2.28296	0.241944	-9.43588	3.87735e-21	2.05703e-19
C1S	C1S	34326.1	-1.60742	0.248781	-6.46118	1.03892e-10	1.30118e-09
C3	C3	165866	-1.20692	0.277498	-4.3493	1.36571e-05	5.80243e-05
C4BPA	C4BPA	17670.5	-1.16621	0.396902	-2.93827	0.00330048	0.00772621
C6	C6	8468.5	-2.52659	0.346333	-7.29525	2.98107e-13	5.66803e-12
C7	C7	4637.99	-3.10856	0.476086	-6.52942	6.60246e-11	8.50991e-10
C8A	C8A	7157	-2.30309	0.316756	-7.27086	3.57208e-13	6.69577e-12
C8B	C8B	6838.77	-2.02452	0.293031	-6.90892	4.88372e-12	7.76407e-11
C9	C9	13446.8	-3.56736	0.45554	-7.83105	4.83818e-15	1.24379e-13
MYRF	MYRF	727.277	1.01467	0.250783	4.04601	5.20975e-05	0.000192351
DAGLA	DAGLA	87.4556	1.67923	0.307123	5.4676	4.5616e-08	3.44527e-07
CA2	CA2	1557.06	-1.96473	0.300558	-6.53695	6.27879e-11	8.11488e-10
CA5A	CA5A	356.835	-1.00481	0.328533	-3.05849	0.00222458	0.00545742
CA9	CA9	132.427	3.09	0.681214	4.53602	5.73246e-06	2.67723e-05
CA12	CA12	127.151	5.80914	0.553533	10.4947	9.14136e-26	8.14386e-24
CACNA2D1	CACNA2D1	51.1298	-1.40996	0.290608	-4.85177	1.22366e-06	6.66402e-06
CACNB2	CACNB2	207.638	-1.03694	0.176982	-5.859	4.65661e-09	4.19065e-08
CAD	CAD	433.296	1.25601	0.129548	9.69537	3.15485e-22	1.94298e-20
CAMK4	CAMK4	241.917	-1.03872	0.190497	-5.4527	4.96095e-08	3.72202e-07
CAMK2B	CAMK2B	94.2368	-2.84399	0.468188	-6.07447	1.24398e-09	1.26431e-08
CAPG	CAPG	403.814	3.20058	0.391691	8.17119	3.05373e-16	9.3628e-15
CAT	CAT	10850	-1.68356	0.239543	-7.02823	2.09169e-12	3.49421e-11
CBFA2T3	CBFA2T3	125.422	-2.23863	0.283063	-7.90859	2.60324e-15	7.09133e-14
SERPINA6	SERPINA6	4999.6	-1.17631	0.289271	-4.06648	4.77291e-05	0.00017787
CBR3	CBR3	16.0265	1.09163	0.31381	3.47864	0.000503968	0.00146315
CBS	CBS	2423.39	-1.40121	0.27472	-5.10051	3.38743e-07	2.10544e-06
CCNA2	CCNA2	142.902	2.91709	0.285848	10.205	1.88226e-24	1.46496e-22
CCNB1	CCNB1	153.482	3.23066	0.268224	12.0446	2.07039e-33	4.58235e-31
CCNE1	CCNE1	30.1065	2.67509	0.309599	8.6405	5.59666e-18	2.10283e-16
CCNF	CCNF	59.1805	2.48043	0.217715	11.393	4.52863e-30	6.6132e-28
CCT6A	CCT6A	1556.15	1.0843	0.113666	9.53933	1.4376e-21	8.27786e-20
CD1C	CD1C	29.6854	-1.1533	0.316449	-3.64451	0.000267904	0.00083093
CD1D	CD1D	183.164	-1.8189	0.345625	-5.26264	1.42003e-07	9.61047e-07
CD247	CD247	84.7946	-1.02493	0.310432	-3.30162	0.000961285	0.00259068
CD4	CD4	1678.78	-2.02991	0.222271	-9.13259	6.6877e-20	3.09579e-18
CD5L	CD5L	1131.62	-3.21235	0.527912	-6.08501	1.16486e-09	1.19394e-08
CD14	CD14	6332.17	-1.49961	0.319889	-4.6879	2.76026e-06	1.39143e-05
CD34	CD34	315.485	1.76181	0.272463	6.46626	1.00459e-10	1.26041e-09
SCARB1	SCARB1	5658.32	1.04925	0.283125	3.70596	0.00021059	0.000671547
ENTPD2	ENTPD2	54.317	1.61237	0.387926	4.15637	3.23338e-05	0.000124968
CD69	CD69	163.947	-1.78343	0.365912	-4.87392	1.09406e-06	6.00747e-06
CDA	CDA	285.647	-1.68674	0.312431	-5.39876	6.71024e-08	4.89951e-07
CDK1	CDK1	155.124	3.73932	0.288929	12.942	2.60752e-38	1.0553e-35
CDC6	CDC6	105.461	3.74073	0.31875	11.7357	8.36788e-32	1.50039e-29
CDC20	CDC20	112.881	4.6804	0.351301	13.323	1.70046e-40	8.92113e-38
CDC25A	CDC25A	37.2143	2.55773	0.304998	8.38604	5.02793e-17	1.6837e-15
CDC25C	CDC25C	32.0463	3.48755	0.298314	11.6909	1.41934e-31	2.47799e-29
CDH11	CDH11	105.959	1.50011	0.391381	3.83287	0.000126655	0.000426957
CDH13	CDH13	152.076	1.96546	0.342891	5.73204	9.92318e-09	8.45739e-08
CDKN2A	CDKN2A	190.677	3.25562	0.378695	8.59694	8.1868e-18	3.00058e-16
CDKN2B	CDKN2B	86.6489	1.55487	0.245899	6.32322	2.56169e-10	2.98162e-09
CDKN2C	CDKN2C	174.196	2.01695	0.249127	8.09608	5.67586e-16	1.67497e-14
CDKN3	CDKN3	82.4586	4.11336	0.321741	12.7847	1.99641e-37	6.89735e-35
CDO1	CDO1	3600.25	-1.28033	0.302766	-4.22879	2.34951e-05	9.37489e-05
CDS1	CDS1	78.5518	1.47611	0.462448	3.19195	0.00141317	0.00365151
CLGN	CLGN	126.845	3.03505	0.468904	6.47264	9.63021e-11	1.21471e-09
CENPE	CENPE	55.183	2.67463	0.274348	9.74904	1.86214e-22	1.16713e-20
CENPF	CENPF	252.239	4.25861	0.291858	14.5914	3.1867e-48	3.76164e-45
CETP	CETP	356.203	-3.68166	0.300245	-12.2622	1.44483e-34	3.7211e-32
CFTR	CFTR	148.617	-2.45522	0.747714	-3.28364	0.00102477	0.00274298
CHEK1	CHEK1	92.2029	1.74137	0.227367	7.65886	1.87596e-14	4.42147e-13
CHI3L1	CHI3L1	4548.73	2.30348	0.563233	4.08974	4.31859e-05	0.000162521
CHML	CHML	187.943	1.25743	0.173607	7.24295	4.39018e-13	8.13964e-12
CHN1	CHN1	44.4378	1.01273	0.214878	4.71302	2.44068e-06	1.24048e-05
CHRM2	CHRM2	17.577	-5.00846	0.455751	-10.9895	4.29404e-28	4.98567e-26
CHRM3	CHRM3	70.4305	2.98115	0.530579	5.61867	1.92432e-08	1.54558e-07
CHRNA4	CHRNA4	224.182	-3.21864	0.513159	-6.27222	3.55932e-10	4.03989e-09
CKB	CKB	579.066	1.5301	0.39425	3.88103	0.000104015	0.000357267
CISH	CISH	664.817	-1.05092	0.349785	-3.00446	0.00266052	0.0063951
CKMT2	CKMT2	95.9353	1.58618	0.30244	5.24462	1.56602e-07	1.04586e-06
CKS2	CKS2	125.15	1.34797	0.22298	6.04525	1.49181e-09	1.49551e-08
CLCN2	CLCN2	95.0558	1.04148	0.206438	5.04499	4.53545e-07	2.72801e-06
CLU	CLU	52375.5	-1.04334	0.271244	-3.8465	0.000119818	0.000406032
CLN3	CLN3	663.671	1.07667	0.170702	6.30731	2.83936e-10	3.28322e-09
CCR7	CCR7	28.1725	-1.12364	0.364134	-3.0858	0.00203006	0.00503163
CNGA1	CNGA1	274.287	-1.70858	0.352849	-4.84224	1.28381e-06	6.96749e-06
CNTFR	CNTFR	130.056	-1.94758	0.475204	-4.0984	4.16022e-05	0.000157271
CNTN1	CNTN1	30.0084	-2.11299	0.647379	-3.26392	0.00109881	0.00291558
COL1A1	COL1A1	4839.93	2.35495	0.412151	5.71382	1.10471e-08	9.33107e-08
COL4A1	COL4A1	2887.29	1.7942	0.293793	6.107	1.01522e-09	1.05044e-08
COL4A2	COL4A2	2386.94	1.50819	0.305674	4.93397	8.05747e-07	4.57085e-06
COL5A1	COL5A1	755.275	1.15259	0.359658	3.20468	0.00135211	0.00351101
COL5A2	COL5A2	1073.76	1.5858	0.288496	5.49678	3.8678e-08	2.95828e-07
COL7A1	COL7A1	124.225	2.19485	0.370741	5.92017	3.21618e-09	2.98932e-08
COL8A1	COL8A1	135.833	1.98882	0.408905	4.86377	1.15168e-06	6.30841e-06
COL11A2	COL11A2	26.09	-1.04091	0.274508	-3.79192	0.000149485	0.000493852
COL15A1	COL15A1	299.808	3.23697	0.414558	7.80824	5.79937e-15	1.46955e-13
KLF6	KLF6	3236.96	-1.12626	0.255668	-4.40518	1.05697e-05	4.61248e-05
COX7A1	COX7A1	32.1538	-1.27164	0.308364	-4.12382	3.7264e-05	0.000142276
CP	CP	29365.3	-1.10578	0.348401	-3.17389	0.00150413	0.00385768
CPB2	CPB2	10627.6	-1.3511	0.306641	-4.40614	1.05228e-05	4.59478e-05
CPD	CPD	2867.55	1.18358	0.188408	6.282	3.34251e-10	3.83064e-09
CLDN7	CLDN7	426.447	1.07438	0.353684	3.03768	0.00238405	0.00579843
CPS1	CPS1	43333.3	-1.81634	0.451984	-4.0186	5.85449e-05	0.000213679
CPT2	CPT2	1342.03	-1.07652	0.20567	-5.23422	1.65679e-07	1.09871e-06
CRHBP	CRHBP	1032.48	-5.8376	0.391933	-14.8944	3.5864e-50	5.6446e-47
CSF1R	CSF1R	805.423	-1.00454	0.246289	-4.07869	4.52899e-05	0.000169717
VCAN	VCAN	1004.1	3.25949	0.492814	6.61403	3.73998e-11	5.03238e-10
CSTB	CSTB	1253.22	1.86709	0.270898	6.89223	5.49259e-12	8.63513e-11
CTH	CTH	1557.88	-1.87077	0.34423	-5.43464	5.49064e-08	4.07533e-07
CTNND2	CTNND2	103.557	2.13151	0.731347	2.91451	0.00356253	0.00827402
CTSO	CTSO	1253.2	-1.02397	0.220411	-4.64573	3.38876e-06	1.67897e-05
CTSW	CTSW	62.3323	-1.34212	0.364467	-3.68242	0.000231027	0.000727061
CX3CR1	CX3CR1	29.8996	-1.18944	0.272435	-4.36596	1.26568e-05	5.41314e-05
CYB5A	CYB5A	7175.48	-1.08652	0.225091	-4.82705	1.38569e-06	7.46892e-06
CYP1A1	CYP1A1	721.654	-3.20566	0.49378	-6.49208	8.46594e-11	1.07648e-09
CYP1A2	CYP1A2	7452.55	-5.42373	0.608491	-8.91341	4.94861e-19	2.04364e-17
CYP2A6	CYP2A6	13283.3	-2.60919	0.590752	-4.41672	1.0021e-05	4.38905e-05
CYP2A7	CYP2A7	2062.32	-3.79698	0.522208	-7.271	3.56835e-13	6.69577e-12
CYP2A13	CYP2A13	21.8764	-2.17481	0.458685	-4.7414	2.12242e-06	1.09523e-05
CYP2B6	CYP2B6	6593.73	-4.33234	0.388886	-11.1404	7.97949e-29	9.82865e-27
CYP2C19	CYP2C19	1196	-3.9466	0.391515	-10.0803	6.74876e-24	4.90237e-22
CYP2C8	CYP2C8	19777	-3.39067	0.424761	-7.98254	1.43349e-15	4.04489e-14
CYP2C9	CYP2C9	17107	-2.57551	0.396964	-6.48802	8.69731e-11	1.10392e-09
CYP2C18	CYP2C18	1784.64	-1.56944	0.357118	-4.39476	1.10897e-05	4.81119e-05
CYP2D7	CYP2D7	1257.95	-1.61638	0.382369	-4.22727	2.36547e-05	9.41998e-05
CYP2D6	CYP2D6	10214.8	-1.69497	0.382354	-4.43298	9.29407e-06	4.10674e-05
CYP2E1	CYP2E1	72841.8	-1.73987	0.531023	-3.27644	0.00105124	0.00280456
CYP2J2	CYP2J2	1563.87	-1.54756	0.2881	-5.37162	7.80328e-08	5.62511e-07
CYP3A4	CYP3A4	30909.3	-3.33854	0.571574	-5.84095	5.19027e-09	4.62682e-08
CYP3A5	CYP3A5	9354.19	-1.35256	0.325657	-4.15332	3.27689e-05	0.000126443
CYP4A11	CYP4A11	10817.5	-2.72291	0.368324	-7.3927	1.43875e-13	2.93659e-12
CYP17A1	CYP17A1	204.012	2.49289	0.551249	4.52226	6.11819e-06	2.83494e-05
CYP26A1	CYP26A1	368.859	-4.92763	0.527218	-9.34647	9.06247e-21	4.65109e-19
DACH1	DACH1	52.3	-2.9691	0.359927	-8.24915	1.59519e-16	5.07773e-15
DBH	DBH	396.57	-2.58176	0.302943	-8.52225	1.56481e-17	5.54137e-16
DBN1	DBN1	266.432	1.53492	0.339148	4.52582	6.01617e-06	2.79219e-05
DBT	DBT	1018.93	-1.21442	0.15591	-7.78922	6.74256e-15	1.69642e-13
DCN	DCN	4607.62	-3.30557	0.439766	-7.51666	5.61924e-14	1.20967e-12
GADD45A	GADD45A	1775.88	-1.18766	0.264273	-4.49406	6.98772e-06	3.19603e-05
DDT	DDT	2444.78	-1.07606	0.25832	-4.16562	3.10505e-05	0.000120567
CFD	CFD	329.766	-1.27049	0.303875	-4.18094	2.90301e-05	0.000113626
GSDME	GSDME	176.693	1.66869	0.296873	5.62089	1.89979e-08	1.52988e-07
DHODH	DHODH	747.701	-1.7305	0.210013	-8.23996	1.72269e-16	5.44684e-15
NQO1	NQO1	577.518	4.34436	0.432006	10.0563	8.62158e-24	6.16791e-22
DLG2	DLG2	53.8483	-1.81372	0.288743	-6.28142	3.35495e-10	3.84178e-09
DMD	DMD	1172.87	-1.08384	0.228523	-4.74279	2.10799e-06	1.08818e-05
SARDH	SARDH	2332.06	-1.69945	0.285862	-5.94499	2.76479e-09	2.60221e-08
DNASE1L3	DNASE1L3	1206.41	-3.61544	0.321053	-11.2612	2.0397e-29	2.75165e-27
DYNC1I1	DYNC1I1	67.2364	3.5296	0.513273	6.87665	6.12763e-12	9.54873e-11
DNMT1	DNMT1	517.744	1.10489	0.132581	8.33371	7.83502e-17	2.56905e-15
DNMT3A	DNMT3A	315.729	1.06833	0.202298	5.28096	1.28512e-07	8.78136e-07
DNMT3B	DNMT3B	47.1554	1.57387	0.247248	6.36552	1.94629e-10	2.31091e-09
DPT	DPT	406.214	-4.34652	0.521948	-8.32749	8.25709e-17	2.69497e-15
DRD1	DRD1	18.1113	-1.74219	0.461883	-3.77192	0.000161997	0.000529828
ARID3A	ARID3A	235.919	2.70413	0.351049	7.703	1.32911e-14	3.23485e-13
RCAN1	RCAN1	1528.9	-1.83492	0.157778	-11.6298	2.90726e-31	4.90254e-29
SLC26A2	SLC26A2	151.86	1.42539	0.200594	7.10584	1.1959e-12	2.06333e-11
DTNA	DTNA	236.549	3.16691	0.369174	8.57835	9.62452e-18	3.49568e-16
DTX1	DTX1	343.921	-1.82184	0.363617	-5.01034	5.43348e-07	3.20688e-06
DTYMK	DTYMK	239.118	1.58244	0.138447	11.43	2.96278e-30	4.51266e-28
ECM2	ECM2	632.345	-1.38258	0.263021	-5.25653	1.46799e-07	9.88311e-07
DUSP1	DUSP1	9278.97	-1.7805	0.255295	-6.97428	3.07434e-12	5.02864e-11
DUSP2	DUSP2	234.097	-1.80156	0.411669	-4.37624	1.20742e-05	5.19221e-05
DUSP5	DUSP5	553.653	-1.20123	0.300313	-3.99991	6.33659e-05	0.000229501
DUSP9	DUSP9	303.211	5.71934	0.540858	10.5746	3.90964e-26	3.692e-24
E2F1	E2F1	134.394	3.66114	0.274299	13.3473	1.22844e-40	6.69266e-38
E2F2	E2F2	24.705	3.04989	0.33697	9.05093	1.41753e-19	6.29445e-18
E2F5	E2F5	95.4706	1.24561	0.232595	5.35527	8.54272e-08	6.09918e-07
EBF1	EBF1	53.261	1.67911	0.353264	4.75314	2.00281e-06	1.03919e-05
ECHS1	ECHS1	9363.5	-1.49145	0.206761	-7.2134	5.45728e-13	9.96165e-12
ECM1	ECM1	625.774	-3.48703	0.281647	-12.3809	3.31739e-35	9.0367e-33
ECT2	ECT2	202.754	3.08903	0.232429	13.2902	2.6388e-40	1.28892e-37
LPAR1	LPAR1	48.9757	-1.21569	0.424851	-2.86146	0.00421691	0.00960483
EDNRB	EDNRB	1198.71	-1.29219	0.32011	-4.0367	5.4209e-05	0.000199551
EEF1A2	EEF1A2	920.771	6.88426	0.718828	9.57705	9.98529e-22	5.86895e-20
EFNA3	EFNA3	44.2634	2.49955	0.353816	7.06456	1.6113e-12	2.73999e-11
EFNA4	EFNA4	65.4806	1.41825	0.216431	6.55288	5.64387e-11	7.38867e-10
EFNB3	EFNB3	28.4762	-2.82063	0.366813	-7.68954	1.47659e-14	3.56263e-13
CELSR3	CELSR3	93.9696	3.00764	0.325993	9.22608	2.80724e-20	1.33438e-18
EGR1	EGR1	2604.89	-2.26391	0.398537	-5.68054	1.34268e-08	1.11484e-07
EGR2	EGR2	68.7039	-1.33708	0.372615	-3.58838	0.000332734	0.0010138
EGR3	EGR3	59.8763	-2.30023	0.373848	-6.15286	7.60976e-10	8.10468e-09
EHHADH	EHHADH	5510.58	-1.38638	0.285336	-4.85876	1.18122e-06	6.45276e-06
EPHA2	EPHA2	578.429	-1.61408	0.255425	-6.31919	2.62933e-10	3.05533e-09
ELN	ELN	363.365	-1.04162	0.364436	-2.85818	0.00426076	0.00969537
ADGRE1	ADGRE1	32.9129	-1.98173	0.382719	-5.17802	2.24254e-07	1.44455e-06
ENG	ENG	1493.65	-1.32454	0.226513	-5.84751	4.98974e-09	4.47057e-08
ENO1	ENO1	9222.67	1.17855	0.199893	5.89589	3.72669e-09	3.43108e-08
ENO2	ENO2	104.509	1.21228	0.39326	3.08264	0.00205177	0.0050773
ENO3	ENO3	825.049	-1.61533	0.325835	-4.9575	7.14054e-07	4.09331e-06
ENPEP	ENPEP	1083	-1.02898	0.234985	-4.37893	1.19266e-05	5.14122e-05
STOM	STOM	5800.33	-1.11352	0.194359	-5.72919	1.0091e-08	8.59008e-08
EPHA3	EPHA3	193.761	-1.8523	0.414801	-4.4655	7.98807e-06	3.59438e-05
EPHB1	EPHB1	37.4426	-2.26008	0.340011	-6.64708	2.98962e-11	4.11145e-10
EPHB2	EPHB2	116.265	3.02602	0.407695	7.42227	1.15134e-13	2.37736e-12
EPHX2	EPHX2	3406.71	-2.00839	0.256275	-7.83685	4.61994e-15	1.18984e-13
ERG	ERG	210.786	-1.26185	0.201744	-6.25471	3.98265e-10	4.48444e-09
ESR1	ESR1	417.73	-3.18327	0.285583	-11.1466	7.44033e-29	9.27557e-27
ETFDH	ETFDH	1828.77	-1.89923	0.197518	-9.61546	6.88024e-22	4.0949e-20
ETS1	ETS1	1304.43	-1.0607	0.21975	-4.82687	1.38697e-06	7.47296e-06
ETS2	ETS2	4498.97	-1.32897	0.19681	-6.75254	1.45279e-11	2.09988e-10
ETV4	ETV4	145.428	3.07478	0.432726	7.1056	1.19804e-12	2.06451e-11
EXTL3	EXTL3	348.899	1.02563	0.182527	5.61905	1.92005e-08	1.54356e-07
EYA2	EYA2	23.2338	-2.22903	0.412142	-5.40839	6.3594e-08	4.66257e-07
EZH2	EZH2	157.931	2.13294	0.196459	10.8569	1.84861e-27	2.02989e-25
F2	F2	21933.7	-1.18134	0.2961	-3.98966	6.61685e-05	0.000238372
F7	F7	2999.99	-1.04219	0.31158	-3.34486	0.000823239	0.00225729
F8	F8	439.68	-1.78694	0.229716	-7.77894	7.31363e-15	1.83359e-13
F9	F9	7153.15	-2.88556	0.361416	-7.98403	1.41628e-15	4.00431e-14
F11	F11	2739.65	-2.03994	0.340547	-5.9902	2.09589e-09	2.02025e-08
F12	F12	7928.48	-1.10832	0.330128	-3.35723	0.000787274	0.00216918
F13A1	F13A1	162.952	1.58094	0.365278	4.32804	1.50445e-05	6.31799e-05
F13B	F13B	2773.22	-1.15155	0.348023	-3.30882	0.000936885	0.00253166
FABP4	FABP4	169.219	2.24847	0.530733	4.23655	2.26985e-05	9.09545e-05
FABP5	FABP5	181.704	1.61379	0.29475	5.47511	4.37236e-08	3.31378e-07
FANCC	FANCC	412.82	-1.00373	0.253281	-3.96291	7.40419e-05	0.00026332
FANCD2	FANCD2	83.994	2.04968	0.21698	9.44641	3.50636e-21	1.8672e-19
FANCE	FANCE	32.3544	1.04889	0.232989	4.50187	6.73569e-06	3.08974e-05
ACSL1	ACSL1	15225.8	-1.8283	0.271444	-6.73544	1.63431e-11	2.33132e-10
ACSL4	ACSL4	2515.96	3.93848	0.346497	11.3666	6.13488e-30	8.86741e-28
FAH	FAH	2424.48	-1.34305	0.196672	-6.82888	8.55798e-12	1.29099e-10
FANCG	FANCG	98.3034	1.41291	0.159085	8.88149	6.59678e-19	2.69289e-17
FAP	FAP	62.2974	2.78693	0.536108	5.19845	2.00953e-07	1.30514e-06
FAT1	FAT1	1550.37	1.71411	0.302913	5.65873	1.52496e-08	1.25224e-07
FBP1	FBP1	7533.41	-2.51509	0.283281	-8.87843	6.78077e-19	2.76005e-17
FCER1A	FCER1A	19.11	-1.1167	0.375615	-2.973	0.002949	0.00699474
FCGR1A	FCGR1A	54.6722	1.48054	0.419602	3.52843	0.000418035	0.00123984
FCGR2A	FCGR2A	418.46	1.33895	0.295439	4.53207	5.8408e-06	2.72244e-05
FCGR2B	FCGR2B	349.085	-2.12193	0.351607	-6.03496	1.59006e-09	1.57615e-08
FCGR3A	FCGR3A	928.319	-1.19638	0.244806	-4.88706	1.02351e-06	5.65885e-06
FCN2	FCN2	1011.43	-6.57772	0.42886	-15.3377	4.28255e-53	8.66605e-50
FEN1	FEN1	203.087	1.77269	0.160967	11.0127	3.3182e-28	3.94977e-26
FGA	FGA	179625	-1.7411	0.30385	-5.73012	1.00361e-08	8.54845e-08
FGB	FGB	122001	-2.08966	0.326709	-6.39608	1.59416e-10	1.92509e-09
FGD1	FGD1	67.8879	1.10988	0.222564	4.98676	6.13995e-07	3.5703e-06
FGF11	FGF11	24.061	1.49882	0.443985	3.37584	0.000735912	0.00204476
FGF12	FGF12	42.7309	2.56208	0.41187	6.22059	4.95276e-10	5.4938e-09
FGF13	FGF13	49.027	1.30007	0.409195	3.17714	0.00148735	0.00381879
FGFR1	FGFR1	301.157	-1.04506	0.314448	-3.32347	0.000889046	0.00241576
FGG	FGG	109391	-1.90343	0.31113	-6.11779	9.4882e-10	9.89694e-09
FHIT	FHIT	110.656	1.01771	0.221381	4.59711	4.28395e-06	2.06894e-05
FHL1	FHL1	567.625	-1.33107	0.242119	-5.4976	3.84994e-08	2.94621e-07
FOXF1	FOXF1	82.3149	-1.5781	0.302508	-5.21672	1.82124e-07	1.19934e-06
FOXM1	FOXM1	153.418	3.24342	0.243861	13.3003	2.30509e-40	1.16613e-37
FOXD2	FOXD2	29.0187	1.75299	0.367558	4.7693	1.84868e-06	9.67546e-06
FOXO1	FOXO1	1120.85	-1.64322	0.239852	-6.85095	7.3359e-12	1.12704e-10
FLNC	FLNC	206.83	2.35345	0.509403	4.62001	3.83713e-06	1.87748e-05
FLT3	FLT3	19.5606	-1.31252	0.404778	-3.24256	0.0011846	0.00312011
FMO1	FMO1	111.068	3.77619	0.587705	6.42531	1.31599e-10	1.61394e-09
FMO5	FMO5	10271.6	-1.04842	0.285451	-3.67286	0.000239852	0.000752493
FMOD	FMOD	232.106	-1.3331	0.347982	-3.83095	0.000127652	0.000430111
FOLH1	FOLH1	574.195	-1.88363	0.301549	-6.24651	4.19731e-10	4.71491e-09
FOS	FOS	4119.78	-2.57953	0.400782	-6.43624	1.22473e-10	1.50854e-09
FOSB	FOSB	1040.24	-4.31096	0.50566	-8.52541	1.52272e-17	5.40586e-16
FPR1	FPR1	105.242	-1.90364	0.33472	-5.68725	1.29101e-08	1.07761e-07
FPR2	FPR2	22.5038	-2.59176	0.401688	-6.45217	1.10261e-10	1.37245e-09
FXN	FXN	351.935	-1.11541	0.17205	-6.48309	8.98611e-11	1.13752e-09
CENPI	CENPI	35.9522	3.20461	0.311582	10.285	8.23789e-25	6.7063e-23
[truncated: 2,235 more rows]

## Sheet: S8_reduce_deg_masld_hcc_up
Supplementary Table S8. Predicted and validated miR-26a-5p target genes This table lists 2,571 mRNAs identified as predicted or experimentally validated targets of miR-26a-5p, obtained using the multiMiR R package (v1.26.0). These targets were overlapped with upregulated differentially expressed genes (DEGs) from two independent MASLD datasets (GSE126848, GSE135251) and two HCC datasets (GSE21484…
[truncated: 47 more rows]

[truncated: 3 more sheets: S9_miR_26a_deg_targets, S10_merge_bubble_masld_HCC, S11_Fujiwara_PLC signature]
